# Supplementary material for: Gene Cascade Finder: A tool for identification of gene cascades and its application in Caenorhabditis elegans
Source: PLoS One. 2019 Sep 10;14(9):e0215187. doi: 10.1371/journal.pone.0215187 (PMC6736238; doi:10.1371/journal.pone.0215187)
Supplement: S1 Table — (XLSX) [file pone.0215187.s001.xlsx]

## Sheet: Sheet1
			baseMean	log2FoldChange	lfcSE	stat	pvalue	padj
WBGene00003515	myo-3	K12F2.1	494.685	-12.3746	1.18751	-10.4206	2e-25	3.01e-24
WBGene00012257	lpr-4	W04G3.3	383.124	-12.0056	1.18842	-10.1022	5.4e-24	7.46e-23
WBGene00017937	0	F30H5.3	350.877	-11.8796	1.18968	-9.98555	1.76e-23	2.35e-22
WBGene00009983	cut-2	F53F1.5	303.424	-11.6693	1.18877	-9.81632	9.58e-23	1.22e-21
WBGene00009041	cut-3	F22B5.3	273.372	-11.518	1.19043	-9.67552	3.83e-22	4.66e-21
WBGene00017657	0	F21C10.7	271.404	-11.5098	1.19124	-9.66202	4.37e-22	5.3e-21
WBGene00006584	tni-1	F42E11.4	267.762	-11.4884	1.19129	-9.64366	5.23e-22	6.29e-21
WBGene00020194	0	T03G6.1	254.063	-11.4138	1.18954	-9.59515	8.38e-22	9.96e-21
WBGene00008851	0	F15B9.8	224.907	-11.2382	1.19019	-9.44234	3.65e-21	4.14e-20
WBGene00000738	col-165	F14H12.1	213.773	-11.1623	1.19425	-9.34674	9.04e-21	9.95e-20
WBGene00019318	0	K02E10.4	205.409	-11.1068	1.19041	-9.33021	1.06e-20	1.16e-19
WBGene00006538	tbb-4	B0272.1	173.609	-10.8635	1.19118	-9.11992	7.52e-20	7.82e-19
WBGene00012255	lpr-6	W04G3.1	320.85	-10.7861	1.19101	-9.05633	1.35e-19	1.37e-18
WBGene00001065	dpy-3	EGAP7.1	307.293	-10.7251	1.18932	-9.01783	1.92e-19	1.93e-18
WBGene00000650	col-74	ZK1248.2	152.982	-10.6801	1.1925	-8.95605	3.37e-19	3.31e-18
WBGene00021043	pck-1	W05G11.6	295.312	-10.6679	1.18969	-8.96698	3.05e-19	3.01e-18
WBGene00019839	0	R02F11.1	151.068	-10.6632	1.19185	-8.94676	3.66e-19	3.6e-18
WBGene00001828	hch-1	F40E10.1	809.046	-10.642	0.845143	-12.592	2.34e-36	6.23e-35
WBGene00044024	0	C35A5.11	137.489	-10.5263	1.19326	-8.82148	1.13e-18	1.08e-17
WBGene00002280	let-2	F01G12.5	2174.55	-10.482	0.500251	-20.9534	1.75e-97	3.14e-95
WBGene00022410	0	Y97E10C.1	248.44	-10.419	1.18977	-8.75718	2e-18	1.88e-17
WBGene00006947	wrt-1	ZK1290.12	235.082	-10.3388	1.18996	-8.68839	3.68e-18	3.38e-17
WBGene00000455	ceh-34	C10G8.6	115.73	-10.2811	1.19528	-8.60143	7.87e-18	7.06e-17
WBGene00006452	heh-1	R148.6	113.223	-10.2471	1.19496	-8.5753	9.88e-18	8.78e-17
WBGene00001263	emb-9	K04H4.1	1407.69	-10.2176	0.562595	-18.1616	1.04e-73	1.04e-71
WBGene00006652	ttx-1	Y113G7A.6	110.256	-10.2114	1.19603	-8.53776	1.37e-17	1.2e-16
WBGene00003786	npa-1	VC5.3	202.479	-10.1235	1.19062	-8.50273	1.85e-17	1.61e-16
WBGene00013872	0	ZC374.2	103.075	-10.1119	1.19468	-8.46406	2.58e-17	2.23e-16
WBGene00015339	0	C02E7.6	94.2293	-9.98269	1.19737	-8.33718	7.61e-17	6.34e-16
WBGene00001069	dpy-7	F46C8.6	492.048	-9.92448	0.846418	-11.7253	9.46e-32	2e-30
WBGene00011107	0	R07E3.6	176.183	-9.92147	1.19103	-8.33015	8.07e-17	6.73e-16
WBGene00005000	spp-15	C48E7.10	87.4634	-9.87226	1.1989	-8.23446	1.8e-16	1.45e-15
WBGene00013852	hhat-1	ZC101.3	165.636	-9.83501	1.1952	-8.22874	1.89e-16	1.52e-15
WBGene00018468	tag-80	F45E4.3	84.2017	-9.81796	1.19762	-8.1979	2.45e-16	1.95e-15
WBGene00044294	0	C01B10.11	302.722	-9.80878	1.03296	-9.49579	2.19e-21	2.53e-20
WBGene00019285	cbn-1	K01A2.11	80.3233	-9.75494	1.19902	-8.13576	4.09e-16	3.21e-15
WBGene00018297	0	F41F3.3	436.545	-9.75107	0.847048	-11.5118	1.15e-30	2.3e-29
WBGene00005018	sqt-3	F23H12.4	3219.75	-9.69406	0.331337	-29.2574	########	########
WBGene00016022	0	C23H3.9	77.0978	-9.69213	1.19846	-8.08715	6.11e-16	4.73e-15
WBGene00012939	0	Y47D3B.1	76.8376	-9.68648	1.19886	-8.07972	6.49e-16	5.02e-15
WBGene00012540	0	Y37A1B.7	71.4851	-9.58311	1.19863	-7.99506	1.3e-15	9.78e-15
WBGene00002138	inx-16	R12E2.5	138.479	-9.57398	1.19242	-8.02901	9.83e-16	7.49e-15
WBGene00044383	0	T05A7.11	69.7036	-9.54433	1.2037	-7.92915	2.21e-15	1.63e-14
WBGene00002051	ifa-3	F52E10.5	377.523	-9.54088	0.847033	-11.2639	1.98e-29	3.69e-28
WBGene00019268	0	H41C03.1	69.1538	-9.53697	1.19914	-7.95318	1.82e-15	1.36e-14
WBGene00009158	0	F26E4.3	134.865	-9.5364	1.19526	-7.9785	1.48e-15	1.11e-14
WBGene00022200	fard-1	Y71H10A.2	67.958	-9.50894	1.20562	-7.88719	3.09e-15	2.26e-14
WBGene00006588	tnt-3	C14F5.3	245.147	-9.50445	1.03395	-9.19235	3.84e-20	4.06e-19
WBGene00007560	0	C14A4.9	67.3271	-9.4982	1.20383	-7.88996	3.02e-15	2.21e-14
WBGene00008102	0	C44H9.7	66.6686	-9.48594	1.20748	-7.85595	3.97e-15	2.88e-14
WBGene00017658	0	F21C10.9	65.6301	-9.45795	1.20083	-7.87619	3.38e-15	2.46e-14
WBGene00013962	0	ZK287.1	226.986	-9.39192	1.03434	-9.08012	1.08e-19	1.11e-18
WBGene00017018	0	D1014.5	62.8203	-9.39117	1.21417	-7.73465	1.04e-14	7.36e-14
WBGene00001724	grl-15	Y75B8A.20	62.2997	-9.38323	1.20113	-7.81197	5.63e-15	4.06e-14
WBGene00000779	cpn-3	F28H1.2	214.345	-9.30782	1.03612	-8.98334	2.63e-19	2.61e-18
WBGene00235268	0	Y54G2A.76	58.3129	-9.28885	1.2059	-7.70281	1.33e-14	9.38e-14
WBGene00001821	ham-2	C07A12.1	208.518	-9.26905	1.03417	-8.96278	3.17e-19	3.12e-18
WBGene00010189	0	F57B1.6	57.2017	-9.26207	1.20172	-7.70733	1.28e-14	9.07e-14
WBGene00001716	grl-7	T02E9.2	110.639	-9.24676	1.20006	-7.70525	1.31e-14	9.22e-14
WBGene00004219	ptr-4	C45B2.7	408.866	-9.24001	0.738114	-12.5184	5.92e-36	1.56e-34
WBGene00019017	0	F57F4.4	54.9861	-9.20821	1.20415	-7.64705	2.06e-14	1.43e-13
WBGene00013081	0	Y51A2D.14	54.9917	-9.2061	1.20315	-7.65167	1.98e-14	1.38e-13
WBGene00002268	lec-5	ZK1248.16	105.557	-9.18218	1.19485	-7.6848	1.53e-14	1.07e-13
WBGene00011175	0	R09E10.5	582.829	-9.16842	0.607748	-15.0859	2.01e-51	9.9e-50
WBGene00013585	cyp-42A1	Y80D3A.5	103.954	-9.16217	1.19553	-7.66366	1.81e-14	1.26e-13
WBGene00008376	0	D1054.9	52.7618	-9.14628	1.20366	-7.59872	2.99e-14	2.04e-13
WBGene00044623	bus-8	T23F2.1	182.65	-9.07673	1.03803	-8.74419	2.25e-18	2.1e-17
WBGene00002011	hsp-12.2	C14B9.1	97.9909	-9.07587	1.19698	-7.58232	3.39e-14	2.31e-13
WBGene00012032	0	T26C5.2	96.6825	-9.05571	1.19511	-7.57729	3.53e-14	2.4e-13
WBGene00000445	ceh-22	F29F11.5	49.1549	-9.0437	1.20572	-7.50067	6.35e-14	4.23e-13
WBGene00021513	0	Y41D4B.6	169.595	-8.97112	1.03574	-8.66156	4.65e-18	4.25e-17
WBGene00002128	inx-6	C36H8.2	45.1754	-8.92809	1.21399	-7.35435	1.92e-13	1.24e-12
WBGene00003175	mec-12	C44B11.3	44.7798	-8.90932	1.20623	-7.38609	1.51e-13	9.8e-13
WBGene00001123	dyf-7	C43C3.3	160.695	-8.89232	1.03581	-8.58489	9.09e-18	8.1e-17
WBGene00010835	0	M03B6.3	157.443	-8.86315	1.03565	-8.55805	1.15e-17	1.01e-16
WBGene00006666	twk-11	F20A1.7	84.5281	-8.8598	1.19667	-7.4037	1.32e-13	8.62e-13
WBGene00013859	0	ZC247.1	43.1334	-8.85904	1.20905	-7.32724	2.35e-13	1.5e-12
WBGene00018738	swip-10	F53B1.6	42.358	-8.8344	1.21238	-7.2868	3.17e-13	2.01e-12
WBGene00021963	lipl-6	Y57E12B.3	42.2136	-8.82962	1.21335	-7.27708	3.41e-13	2.15e-12
WBGene00189995	0	C06E7.88	82.4259	-8.82032	1.20086	-7.34504	2.06e-13	1.32e-12
WBGene00018763	0	F53F10.1	41.892	-8.81855	1.21487	-7.25882	3.9e-13	2.45e-12
WBGene00022180	0	Y71H2AM.15	150.985	-8.80533	1.03728	-8.48889	2.09e-17	1.81e-16
WBGene00002069	ikb-1	C04F12.3	80.7331	-8.79484	1.19731	-7.34553	2.05e-13	1.32e-12
WBGene00001210	egl-46	K11G9.4	448.507	-8.78865	0.608853	-14.4348	3.13e-47	1.33e-45
WBGene00003736	nhx-9	ZK822.3	40.8186	-8.77143	1.21355	-7.22789	4.91e-13	3.05e-12
WBGene00006589	tnt-4	T08B1.2	40.7717	-8.76902	1.21402	-7.22316	5.08e-13	3.15e-12
WBGene00016805	0	C50D2.1	40.0472	-8.74401	1.21213	-7.21377	5.44e-13	3.37e-12
WBGene00002987	lim-4	ZC64.4	39.709	-8.73501	1.21096	-7.21327	5.46e-13	3.38e-12
WBGene00009830	cutl-18	F47G9.3	39.6062	-8.73269	1.21028	-7.21541	5.38e-13	3.33e-12
WBGene00009261	0	F30A10.2	39.7941	-8.73229	1.21925	-7.16202	7.95e-13	4.85e-12
WBGene00009573	0	F40E10.5	38.9576	-8.70146	1.21523	-7.16034	8.05e-13	4.91e-12
WBGene00012261	lpr-3	W04G3.8	764.833	-8.68374	0.459603	-18.894	1.28e-79	1.48e-77
WBGene00022283	lgc-27	Y74E4A.1	138.447	-8.67737	1.03701	-8.36769	5.88e-17	4.93e-16
WBGene00006778	unc-42	F58E6.10	73.1242	-8.65279	1.19905	-7.21638	5.34e-13	3.31e-12
WBGene00022611	0	ZC449.1	37.2661	-8.64672	1.22764	-7.04338	1.88e-12	1.1e-11
WBGene00006754	unc-15	F07A5.7	404.625	-8.63866	0.608827	-14.189	1.07e-45	4.25e-44
WBGene00010850	0	M04C3.1	37.0527	-8.63782	1.2115	-7.12987	1e-12	6.08e-12
WBGene00012007	0	T25B9.1	36.5414	-8.61523	1.21222	-7.10696	1.19e-12	7.13e-12
WBGene00020576	0	T19D12.1	36.411	-8.6151	1.21334	-7.1003	1.24e-12	7.47e-12
WBGene00271415	0	T05A7.13	70.7515	-8.60431	1.19975	-7.17173	7.41e-13	4.53e-12
WBGene00010928	clec-258	M162.2	69.6321	-8.58237	1.19934	-7.15589	8.31e-13	5.06e-12
WBGene00007368	0	C06B8.2	35.4515	-8.57683	1.21397	-7.06509	1.61e-12	9.5e-12
WBGene00017307	0	F09F9.2	69.4101	-8.57359	1.20009	-7.14412	9.06e-13	5.5e-12
WBGene00001385	far-1	F02A9.2	771.707	-8.57146	0.440568	-19.4555	2.62e-84	3.56e-82
WBGene00001858	hil-7	C01B10.5	697.953	-8.55159	0.462246	-18.5001	2.06e-76	2.21e-74
WBGene00000695	col-121	F56D5.1	379.827	-8.55071	0.611556	-13.9819	2.01e-44	7.63e-43
WBGene00004096	pqm-1	F40F8.7	34.9494	-8.54647	1.21611	-7.02769	2.1e-12	1.23e-11
WBGene00015803	0	C15H9.9	67.933	-8.54417	1.20667	-7.08081	1.43e-12	8.52e-12
WBGene00006948	wrt-2	F52E4.6	187.38	-8.53081	0.852878	-10.0024	1.49e-23	1.99e-22
WBGene00020788	nep-22	T25B6.2	66.9864	-8.52218	1.20655	-7.06325	1.63e-12	9.61e-12
WBGene00008496	0	F01D5.6	66.8314	-8.52103	1.20205	-7.08876	1.35e-12	8.07e-12
WBGene00001714	grl-5	Y47D7A.5	34.1234	-8.52103	1.21642	-7.00499	2.47e-12	1.44e-11
WBGene00022517	0	ZC123.1	123.943	-8.51959	1.0383	-8.20534	2.3e-16	1.84e-15
WBGene00012256	lpr-5	W04G3.2	432.742	-8.51387	0.567249	-15.0091	6.41e-51	3.12e-49
WBGene00044082	0	D1086.12	65.3419	-8.49083	1.20046	-7.07296	1.52e-12	8.99e-12
WBGene00011796	0	T16G1.2	33.6245	-8.49081	1.22459	-6.93359	4.1e-12	2.33e-11
WBGene00002139	inx-17	R12E2.4	65.1614	-8.48198	1.20062	-7.06466	1.61e-12	9.52e-12
WBGene00012186	mlt-11	W01F3.3	1691.22	-8.48015	0.309912	-27.3631	########	########
WBGene00003369	mlc-1	C36E6.3	241.14	-8.47962	0.74202	-11.4278	3.04e-30	5.95e-29
WBGene00008263	0	C53A5.2	33.048	-8.4771	1.21816	-6.95892	3.43e-12	1.96e-11
WBGene00014067	0	ZK675.4	32.6612	-8.46058	1.21973	-6.93643	4.02e-12	2.29e-11
WBGene00012225	0	W03G11.3	32.7879	-8.45904	1.21342	-6.97123	3.14e-12	1.81e-11
WBGene00008605	mlt-9	F09B12.1	119.142	-8.45605	1.04211	-8.11434	4.88e-16	3.81e-15
WBGene00011736	0	T12D8.9	63.7663	-8.44834	1.21146	-6.97371	3.09e-12	1.78e-11
WBGene00018737	0	F53B1.4	117.904	-8.44531	1.04001	-8.12043	4.65e-16	3.63e-15
WBGene00015781	0	C14F11.6	292.316	-8.43274	0.665223	-12.6766	7.98e-37	2.16e-35
WBGene00001707	grh-1	Y48G8AR.1	116.874	-8.4314	1.03867	-8.1175	4.76e-16	3.72e-15
WBGene00006743	unc-3	Y16B4A.1	61.6175	-8.40563	1.20077	-7.0002	2.56e-12	1.49e-11
WBGene00011427	0	T04C12.1	31.4689	-8.4042	1.24364	-6.75777	1.4e-11	7.6e-11
WBGene00000853	cut-6	M142.2	61.5611	-8.40023	1.2034	-6.98043	2.94e-12	1.7e-11
WBGene00000448	pros-1	K12H4.1	169.378	-8.38562	0.853671	-9.82301	8.96e-23	1.15e-21
WBGene00018824	0	F54E2.2	30.7495	-8.36791	1.2159	-6.88209	5.9e-12	3.31e-11
WBGene00044724	0	R02E4.3	30.7983	-8.36419	1.22274	-6.84054	7.89e-12	4.38e-11
WBGene00003249	mig-18	F11F1.6	30.7224	-8.36122	1.21755	-6.86722	6.55e-12	3.66e-11
WBGene00003242	mig-6	C37C3.6	1893.21	-8.36002	0.286854	-29.1438	########	########
WBGene00011573	anmt-3	T07C12.9	30.4766	-8.35945	1.22326	-6.83375	8.27e-12	4.58e-11
WBGene00015061	cpna-2	B0228.4	276.463	-8.35459	0.668405	-12.4993	7.53e-36	1.97e-34
WBGene00021322	0	Y34B4A.6	30.5492	-8.35199	1.23031	-6.78853	1.13e-11	6.2e-11
WBGene00008542	scav-6	F07A5.3	30.2691	-8.34423	1.23558	-6.75328	1.45e-11	7.82e-11
WBGene00003893	ost-1	C44B12.2	822.785	-8.33947	0.401153	-20.7888	5.47e-96	9.44e-94
WBGene00017374	ttr-41	F10G7.11	30.2798	-8.33504	1.23091	-6.77142	1.28e-11	6.94e-11
WBGene00020560	0	T19C3.2	29.7572	-8.31999	1.22462	-6.79396	1.09e-11	5.98e-11
WBGene00007409	0	C07B5.4	29.6798	-8.31457	1.21915	-6.81997	9.11e-12	5.02e-11
WBGene00019154	glf-1	H04M03.4	320.694	-8.30277	0.610747	-13.5945	4.32e-42	1.49e-40
WBGene00000788	cpz-1	F32B5.8	261.003	-8.2717	0.668203	-12.379	3.39e-35	8.63e-34
WBGene00006741	unc-1	K03E6.5	55.8468	-8.2635	1.20311	-6.86842	6.49e-12	3.63e-11
WBGene00013819	0	Y116F11A.6	28.6027	-8.25992	1.21931	-6.77426	1.25e-11	6.81e-11
WBGene00010573	0	K04H4.2	413.832	-8.25726	0.53337	-15.4813	4.64e-54	2.49e-52
WBGene00007800	0	C29A12.6	55.2946	-8.24599	1.20318	-6.85352	7.21e-12	4.02e-11
WBGene00019520	0	K08B12.1	153.666	-8.24025	0.859183	-9.5908	8.74e-22	1.04e-20
WBGene00016531	0	C39D10.3	28.1328	-8.24019	1.21822	-6.76415	1.34e-11	7.29e-11
WBGene00044079	tag-241	C34E11.3	202.392	-8.22554	0.743398	-11.0648	1.86e-28	3.3e-27
WBGene00006807	unc-75	C17D12.2	100.579	-8.21585	1.03964	-7.90259	2.73e-15	2.01e-14
WBGene00001248	elp-1	F38A6.2	53.6221	-8.2014	1.20713	-6.79413	1.09e-11	5.97e-11
WBGene00219208	0	B0365.9	53.587	-8.19938	1.20346	-6.81316	9.55e-12	5.26e-11
WBGene00018992	trpl-1	F56F11.5	27.2635	-8.19542	1.22093	-6.71243	1.91e-11	1.02e-10
WBGene00019988	0	R09F10.5	27.269	-8.18961	1.22662	-6.67658	2.45e-11	1.3e-10
WBGene00004281	rab-28	Y11D7A.4	27.1173	-8.18375	1.21978	-6.70917	1.96e-11	1.05e-10
WBGene00013147	eyg-1	Y53C12C.1	26.8552	-8.16866	1.22022	-6.69444	2.17e-11	1.15e-10
WBGene00010461	0	K01D12.1	26.8283	-8.16828	1.22369	-6.67509	2.47e-11	1.31e-10
WBGene00013846	0	ZC84.1	51.8285	-8.15902	1.20924	-6.74724	1.51e-11	8.14e-11
WBGene00015531	0	C06E4.2	26.6204	-8.15502	1.22104	-6.67873	2.41e-11	1.28e-10
WBGene00008777	0	F13H10.6	26.2392	-8.13596	1.22985	-6.6154	3.71e-11	1.93e-10
WBGene00022412	0	Y102A11A.2	51.0782	-8.13094	1.21	-6.7198	1.82e-11	9.75e-11
WBGene00018350	ifo-1	F42C5.10	142.047	-8.12771	0.852644	-9.53236	1.54e-21	1.8e-20
WBGene00016292	tbc-7	C31H2.1	94.2732	-8.12119	1.04107	-7.80082	6.15e-15	4.42e-14
WBGene00008732	0	F13B12.4	50.589	-8.11976	1.20374	-6.74543	1.53e-11	8.24e-11
WBGene00010674	0	K08E7.6	25.9409	-8.11584	1.22381	-6.6316	3.32e-11	1.74e-10
WBGene00018607	0	F48E3.8	140.633	-8.11336	0.853529	-9.50566	1.99e-21	2.31e-20
WBGene00016542	0	C39H7.4	25.6662	-8.11321	1.24492	-6.51704	7.17e-11	3.63e-10
WBGene00007174	mboa-1	B0395.2	50.308	-8.11305	1.20518	-6.73182	1.68e-11	9e-11
WBGene00020039	0	R12E2.14	25.941	-8.11127	1.23345	-6.57608	4.83e-11	2.49e-10
WBGene00045269	0	F46G11.6	25.6138	-8.10456	1.22289	-6.62738	3.42e-11	1.79e-10
WBGene00004129	pqn-42	F53G2.4	49.868	-8.0932	1.20721	-6.70406	2.03e-11	1.08e-10
WBGene00013173	0	Y53F4B.27	25.3896	-8.09005	1.22179	-6.62148	3.56e-11	1.86e-10
WBGene00000433	ceh-8	ZK265.4	25.2525	-8.0804	1.2261	-6.59032	4.39e-11	2.27e-10
WBGene00004998	spp-13	F08F1.6	49.0332	-8.0754	1.2071	-6.68992	2.23e-11	1.19e-10
WBGene00008543	0	F07A5.4	48.975	-8.07117	1.20767	-6.68326	2.34e-11	1.24e-10
WBGene00020590	0	T19H12.6	24.8207	-8.05336	1.23371	-6.52774	6.68e-11	3.39e-10
WBGene00000067	act-5	T25C8.2	223.553	-8.04715	0.669346	-12.0224	2.71e-33	6.28e-32
WBGene00009047	0	F22B8.4	24.4462	-8.0346	1.2412	-6.47325	9.59e-11	4.79e-10
WBGene00000584	cog-1	R03C1.3	24.5007	-8.03124	1.22847	-6.53759	6.25e-11	3.19e-10
WBGene00009706	argk-1	F44G3.2	308.143	-8.02414	0.570177	-14.0731	5.56e-45	2.14e-43
WBGene00012814	0	Y43F8B.3	86.8916	-8.00766	1.04717	-7.64694	2.06e-14	1.43e-13
WBGene00018024	0	F35A5.1	23.8845	-7.99388	1.23116	-6.49297	8.42e-11	4.23e-10
WBGene00018602	0	F48D6.4	46.2283	-7.99038	1.20629	-6.62391	3.5e-11	1.83e-10
WBGene00002057	ifd-1	R04E5.10	46.4456	-7.98979	1.20916	-6.60772	3.9e-11	2.03e-10
WBGene00021917	0	Y55D5A.3	23.4487	-7.98623	1.25017	-6.3881	1.68e-10	8.16e-10
WBGene00016920	0	C54E4.5	23.4705	-7.98381	1.22997	-6.49108	8.52e-11	4.28e-10
WBGene00009029	0	F21H7.3	23.1653	-7.95814	1.2304	-6.46795	9.93e-11	4.96e-10
WBGene00021396	cutl-24	Y38C1AA.5	45.1668	-7.95368	1.20589	-6.59572	4.23e-11	2.19e-10
WBGene00020532	math-42	T16A1.1	22.9718	-7.94587	1.22513	-6.48572	8.83e-11	4.43e-10
WBGene00001075	dpy-14	H27M09.4	3875.18	-7.93786	0.261339	-30.3738	########	########
WBGene00002915	let-805	H19M22.2	661.419	-7.93081	0.392787	-20.1911	1.17e-90	1.88e-88
WBGene00018969	0	F56D3.1	82.4595	-7.93047	1.0471	-7.57372	3.63e-14	2.46e-13
WBGene00077697	0	F58E6.13	44.405	-7.92896	1.20992	-6.55329	5.63e-11	2.89e-10
WBGene00000484	che-2	F38G1.1	22.726	-7.92892	1.22735	-6.4602	1.05e-10	5.21e-10
WBGene00006914	vha-5	F35H10.4	164.516	-7.92358	0.744766	-10.639	1.96e-26	3.11e-25
WBGene00019617	0	K10C2.1	82.3619	-7.92259	1.04354	-7.59202	3.15e-14	2.15e-13
WBGene00010134	0	F55H12.3	82.0961	-7.91997	1.04177	-7.60241	2.91e-14	1.99e-13
WBGene00020330	0	T07H6.1	43.8612	-7.91326	1.20647	-6.55901	5.42e-11	2.78e-10
WBGene00020369	0	T08H10.1	22.3972	-7.90325	1.22935	-6.4288	1.29e-10	6.34e-10
WBGene00007746	0	C26D10.6	22.0102	-7.89336	1.2364	-6.38415	1.72e-10	8.36e-10
WBGene00009796	0	F46G10.1	22.0645	-7.88926	1.22814	-6.42374	1.33e-10	6.54e-10
WBGene00017447	0	F14B8.5	160.269	-7.88496	0.743674	-10.6027	2.89e-26	4.56e-25
WBGene00002137	inx-15	R12E2.9	160.041	-7.88492	0.743807	-10.6008	2.96e-26	4.64e-25
WBGene00011207	0	R10E8.1	21.9906	-7.88373	1.23065	-6.40614	1.49e-10	7.3e-10
WBGene00022837	ceh-45	ZK993.1	42.8572	-7.88039	1.20855	-6.52056	7e-11	3.55e-10
WBGene00019727	zig-12	M02D8.1	42.6452	-7.87232	1.21172	-6.49682	8.2e-11	4.13e-10
WBGene00004992	spp-7	ZK616.9	21.8172	-7.86748	1.23311	-6.38017	1.77e-10	8.57e-10
WBGene00020340	0	T08B1.1	21.7013	-7.86323	1.23029	-6.39137	1.64e-10	8e-10
WBGene00000845	cup-4	C02C2.3	21.5386	-7.86236	1.23731	-6.35439	2.09e-10	1.01e-09
WBGene00007479	0	C09F9.2	906.846	-7.85941	0.343093	-22.9075	########	########
WBGene00008929	0	F18A11.2	42.3397	-7.85768	1.20795	-6.50496	7.77e-11	3.93e-10
WBGene00020368	ast-1	T08H4.3	117.809	-7.85685	0.856497	-9.17323	4.59e-20	4.83e-19
WBGene00017193	0	F07C3.2	21.4845	-7.85301	1.22929	-6.38827	1.68e-10	8.15e-10
WBGene00010070	nep-17	F54F11.2	195.122	-7.84705	0.668846	-11.7322	8.71e-32	1.85e-30
WBGene00016700	0	C46A5.4	41.9531	-7.8416	1.21147	-6.47282	9.62e-11	4.8e-10
WBGene00012144	0	T28H10.3	194.093	-7.84071	0.670766	-11.6892	1.45e-31	3.04e-30
WBGene00018042	mks-3	F35D2.4	21.3563	-7.83532	1.23074	-6.36634	1.94e-10	9.35e-10
WBGene00003495	mup-2	T22E5.5	240.285	-7.83449	1.3445	-5.82707	5.64e-09	2.33e-08
WBGene00014793	0	H40L08.2	115	-7.8228	0.855503	-9.14409	6.01e-20	6.3e-19
WBGene00020478	0	T13C2.2	21.1214	-7.81819	1.23246	-6.34358	2.24e-10	1.08e-09
WBGene00021389	0	Y38A10A.2	41.0827	-7.81544	1.21105	-6.45344	1.09e-10	5.43e-10
WBGene00000242	bbs-2	F20D12.3	20.9244	-7.8106	1.22894	-6.35556	2.08e-10	1e-09
WBGene00018300	0	F41G3.3	20.6386	-7.80005	1.23878	-6.29657	3.04e-10	1.45e-09
WBGene00009433	0	F35E12.9	20.7925	-7.79866	1.23348	-6.32247	2.57e-10	1.23e-09
WBGene00002348	myo-1	R06C7.10	40.4375	-7.7974	1.21216	-6.43265	1.25e-10	6.19e-10
WBGene00001572	gei-15	M03A8.4	75.2613	-7.79539	1.04402	-7.46666	8.23e-14	5.45e-13
WBGene00004790	sgn-1	F07H5.2	40.5291	-7.7935	1.21022	-6.43972	1.2e-10	5.92e-10
WBGene00006761	unc-24	F57H12.2	40.3808	-7.78906	1.20947	-6.44007	1.19e-10	5.91e-10
WBGene00000272	bro-1	F56A3.5	40.0932	-7.78627	1.21006	-6.4346	1.24e-10	6.11e-10
WBGene00018877	aman-1	F55D10.1	111.611	-7.78095	0.856732	-9.08213	1.06e-19	1.09e-18
WBGene00001705	grd-16	Y69A2AL.1	20.5324	-7.777	1.23784	-6.28272	3.33e-10	1.57e-09
WBGene00006309	sul-2	D1014.1	20.3516	-7.76975	1.23392	-6.29679	3.04e-10	1.44e-09
WBGene00010985	0	R03A10.5	39.6	-7.76049	1.21357	-6.39474	1.61e-10	7.85e-10
WBGene00018216	0	F40A3.1	20.1292	-7.75761	1.23123	-6.3007	2.96e-10	1.41e-09
WBGene00013897	0	ZC443.2	19.8799	-7.74387	1.24108	-6.23962	4.39e-10	2.05e-09
WBGene00017426	0	F13C5.5	19.8853	-7.73564	1.2323	-6.27738	3.44e-10	1.63e-09
WBGene00013180	cutl-10	Y53H1B.1	38.9887	-7.73557	1.21537	-6.36481	1.96e-10	9.44e-10
WBGene00007999	tag-297	C38C6.6	108.514	-7.73547	0.856216	-9.03448	1.65e-19	1.66e-18
WBGene00013542	lron-12	Y75B8A.5	38.6333	-7.73052	1.21225	-6.37698	1.81e-10	8.74e-10
WBGene00000238	bar-1	C54D1.6	38.6188	-7.72261	1.21227	-6.37035	1.89e-10	9.12e-10
WBGene00008292	0	C54C8.4	19.5075	-7.71975	1.24307	-6.21021	5.29e-10	2.46e-09
WBGene00019272	0	H42K12.3	356.478	-7.71746	0.490049	-15.7483	7.05e-56	4.11e-54
WBGene00009791	0	F46F3.3	19.6414	-7.71372	1.23682	-6.23675	4.47e-10	2.09e-09
WBGene00008205	sams-1	C49F5.1	247.656	-7.70334	0.575084	-13.3951	6.45e-41	2.08e-39
WBGene00001182	egl-13	T22B7.1	70.4247	-7.69929	1.04434	-7.37241	1.68e-13	1.08e-12
WBGene00001132	alp-1	T11B7.4	175.779	-7.69647	0.670078	-11.4859	1.55e-30	3.08e-29
WBGene00011330	0	T01D3.6	70.1663	-7.69443	1.04396	-7.37044	1.7e-13	1.1e-12
WBGene00002273	lec-10	W01A11.4	19.459	-7.69414	1.25116	-6.14962	7.77e-10	3.55e-09
WBGene00020579	0	T19D12.4	19.1533	-7.69383	1.24622	-6.17372	6.67e-10	3.07e-09
WBGene00017591	0	F19C7.1	37.4586	-7.68458	1.21073	-6.34704	2.19e-10	1.06e-09
WBGene00007116	0	B0198.3	69.4878	-7.67961	1.04424	-7.35427	1.92e-13	1.24e-12
WBGene00001690	grd-1	R08B4.1	18.9745	-7.67594	1.2455	-6.16296	7.14e-10	3.28e-09
WBGene00006760	unc-23	H14N18.1	68.7459	-7.66636	1.04554	-7.33242	2.26e-13	1.44e-12
WBGene00008449	0	E01G6.1	18.9023	-7.66618	1.2381	-6.19191	5.94e-10	2.75e-09
WBGene00016996	0	D1005.2	102.45	-7.656	0.856712	-8.9365	4.02e-19	3.94e-18
WBGene00002146	ipp-5	C09B8.1	18.8698	-7.6553	1.24083	-6.1695	6.85e-10	3.15e-09
WBGene00021320	0	Y34B4A.4	18.5878	-7.64747	1.24543	-6.14042	8.23e-10	3.74e-09
WBGene00011383	0	T02E9.5	934.103	-7.63576	0.413929	-18.447	5.51e-76	5.82e-74
WBGene00007691	0	C23H4.2	18.4613	-7.63442	1.24094	-6.15212	7.65e-10	3.5e-09
WBGene00017562	0	F18C5.9	18.369	-7.62796	1.24054	-6.14889	7.8e-10	3.56e-09
WBGene00000047	acr-8	ZC504.2	18.3872	-7.62656	1.23494	-6.17566	6.59e-10	3.03e-09
WBGene00018630	0	F49D11.6	18.416	-7.62456	1.23962	-6.1507	7.71e-10	3.53e-09
WBGene00002067	ifp-1	C43C3.1	100.031	-7.61601	0.86132	-8.84226	9.38e-19	9e-18
WBGene00001612	glr-1	C06E1.4	18.3331	-7.614	1.23922	-6.14417	8.04e-10	3.66e-09
WBGene00044723	0	K11H12.11	18.2898	-7.61307	1.25315	-6.07513	1.24e-09	5.55e-09
WBGene00007949	0	C35A5.5	18.2896	-7.61106	1.24418	-6.11732	9.52e-10	4.3e-09
WBGene00020886	ttr-6	T28B4.3	65.9288	-7.60369	1.04729	-7.26032	3.86e-13	2.43e-12
WBGene00003371	mlc-3	F09F7.2	262.981	-7.59684	0.537433	-14.1354	2.3e-45	9.04e-44
WBGene00020976	oac-51	W03B1.7	65.3738	-7.59169	1.04601	-7.25779	3.93e-13	2.47e-12
WBGene00018985	0	F56F10.2	17.8451	-7.58495	1.23802	-6.12665	8.97e-10	4.07e-09
WBGene00012335	0	W07G4.1	17.8504	-7.58479	1.23763	-6.12847	8.87e-10	4.03e-09
WBGene00013856	0	ZC168.2	17.7583	-7.57965	1.23927	-6.11621	9.58e-10	4.33e-09
WBGene00015216	valv-1	B0496.7	17.5468	-7.56607	1.24826	-6.06127	1.35e-09	6.02e-09
WBGene00010454	0	K01B6.3	17.7746	-7.56543	1.28136	-5.90422	3.54e-09	1.5e-08
WBGene00001387	far-3	F15B9.1	34.5964	-7.56194	1.21642	-6.21656	5.08e-10	2.37e-09
WBGene00013439	0	Y66D12A.13	17.5504	-7.55977	1.23953	-6.0989	1.07e-09	4.81e-09
WBGene00000768	cor-1	R01H10.3	63.8588	-7.55736	1.04505	-7.23156	4.77e-13	2.98e-12
WBGene00011594	0	T07G12.3	33.9654	-7.54535	1.21354	-6.21764	5.05e-10	2.35e-09
WBGene00016005	ift-74	C18H9.8	17.4421	-7.54327	1.23964	-6.08505	1.16e-09	5.23e-09
WBGene00001170	egl-1	F23B12.9	17.2541	-7.5387	1.24133	-6.07309	1.25e-09	5.62e-09
WBGene00011572	mam-5	T07C12.8	17.3209	-7.53864	1.24316	-6.06411	1.33e-09	5.92e-09
WBGene00017687	ets-4	F22A3.1	33.8519	-7.53463	1.21782	-6.187	6.13e-10	2.84e-09
WBGene00003888	osm-8	R07G3.6	33.765	-7.52647	1.21781	-6.18035	6.4e-10	2.95e-09
WBGene00001578	ges-1	R12A1.4	17.2995	-7.52222	1.26636	-5.94006	2.85e-09	1.22e-08
WBGene00009355	0	F33A8.7	17.1205	-7.51674	1.24255	-6.04945	1.45e-09	6.47e-09
WBGene00001506	fut-2	EGAP9.2	17.1387	-7.51643	1.2575	-5.97728	2.27e-09	9.88e-09
WBGene00011345	dma-1	T01G9.3	154.301	-7.5089	0.670332	-11.2018	4e-29	7.35e-28
WBGene00010605	0	K06G5.1	33.1054	-7.50241	1.2129	-6.18554	6.19e-10	2.86e-09
WBGene00017923	0	F29B9.8	61.4127	-7.49895	1.04754	-7.15866	8.15e-13	4.96e-12
WBGene00011656	oac-45	T09E11.7	16.9381	-7.49349	1.25764	-5.95839	2.55e-09	1.1e-08
WBGene00011906	hsp-12.1	T22A3.2	121.967	-7.49317	0.747613	-10.0228	1.21e-23	1.63e-22
WBGene00009331	0	F32D8.7	32.7635	-7.49315	1.21948	-6.14453	8.02e-10	3.66e-09
WBGene00002039	hum-6	T10H10.1	336.169	-7.49145	0.464372	-16.1324	1.51e-58	9.62e-57
WBGene00017154	ugt-57	F01E11.1	183.116	-7.48975	0.618003	-12.1193	8.35e-34	2.01e-32
WBGene00020196	0	T03G11.3	16.7194	-7.48112	1.24784	-5.99524	2.03e-09	8.88e-09
WBGene00017560	0	F18C5.5	32.5217	-7.47589	1.21394	-6.15839	7.35e-10	3.37e-09
WBGene00008093	lron-1	C44H4.1	32.4891	-7.47279	1.21697	-6.14046	8.23e-10	3.74e-09
WBGene00008167	acox-1.5	C48B4.1	16.5277	-7.47131	1.24027	-6.02393	1.7e-09	7.53e-09
WBGene00000391	cdd-1	C47D2.2	16.4337	-7.46891	1.24345	-6.00662	1.89e-09	8.33e-09
WBGene00009818	acbp-3	F47B10.7	149.952	-7.46792	0.672	-11.113	1.08e-28	1.94e-27
WBGene00000215	asp-2	T18H9.2	32.1846	-7.46565	1.21432	-6.14802	7.85e-10	3.58e-09
WBGene00009827	hmg-6	F47G4.6	16.488	-7.46139	1.24332	-6.00117	1.96e-09	8.59e-09
WBGene00007367	nhr-150	C06B8.1	16.3018	-7.45349	1.24476	-5.9879	2.13e-09	9.28e-09
WBGene00012782	0	Y43C5A.2	16.2602	-7.44659	1.24109	-6.00006	1.97e-09	8.64e-09
WBGene00023209	0	ZC513.7	1564.12	-7.44354	0.237801	-31.3016	########	########
WBGene00044304	0	F52B10.3	31.4642	-7.4381	1.22304	-6.08165	1.19e-09	5.34e-09
WBGene00000510	cka-2	C52B9.1	16.0777	-7.43053	1.24306	-5.97762	2.26e-09	9.86e-09
WBGene00008875	0	F15H10.8	15.9331	-7.42747	1.26191	-5.88589	3.96e-09	1.67e-08
WBGene00003567	ncx-2	C10G8.5	203.919	-7.42391	0.572478	-12.968	1.86e-38	5.39e-37
WBGene00009475	0	F36F2.1	15.8445	-7.42298	1.26842	-5.85215	4.85e-09	2.02e-08
WBGene00011102	0	R07E3.1	58.1962	-7.42242	1.0497	-7.07101	1.54e-12	9.11e-12
WBGene00020626	0	T20F5.4	203.203	-7.41947	0.571234	-12.9885	1.42e-38	4.15e-37
WBGene00008719	ttr-52	F11F1.7	31.1775	-7.40711	1.23348	-6.00504	1.91e-09	8.4e-09
WBGene00001108	dsl-6	H02I12.4	172.418	-7.40557	0.615522	-12.0314	2.43e-33	5.65e-32
WBGene00001121	dyf-5	M04C9.5	31.116	-7.40417	1.23218	-6.00902	1.87e-09	8.21e-09
WBGene00008187	0	C49A1.5	15.6058	-7.40281	1.2858	-5.75734	8.55e-09	3.46e-08
WBGene00016069	0	C24H10.3	30.9252	-7.40213	1.21494	-6.09259	1.11e-09	5e-09
WBGene00001671	gpa-9	F56H9.4	15.7038	-7.39509	1.25036	-5.91435	3.33e-09	1.42e-08
WBGene00003886	osm-6	R31.3	15.5464	-7.39338	1.2638	-5.85011	4.91e-09	2.05e-08
WBGene00020062	nhr-270	R13D11.8	15.7452	-7.39062	1.25981	-5.86648	4.45e-09	1.86e-08
WBGene00020040	0	R12E2.15	30.5699	-7.38978	1.21487	-6.0828	1.18e-09	5.3e-09
WBGene00020648	0	T21D12.7	30.4579	-7.38601	1.2156	-6.076	1.23e-09	5.52e-09
WBGene00014009	lips-6	ZK617.2	15.6876	-7.3848	1.26444	-5.84037	5.21e-09	2.16e-08
WBGene00021981	lgc-26	Y58G8A.1	15.409	-7.37762	1.2492	-5.90588	3.51e-09	1.49e-08
WBGene00002024	hsp-43	C14F11.5	15.4451	-7.37196	1.25549	-5.87179	4.31e-09	1.81e-08
WBGene00021525	0	Y41D4B.26	168.333	-7.36853	0.623144	-11.8248	2.91e-32	6.35e-31
WBGene00020908	0	VC5.2	29.8569	-7.36413	1.24097	-5.93417	2.95e-09	1.26e-08
WBGene00000283	cah-5	R173.1	15.4001	-7.36161	1.24975	-5.89045	3.85e-09	1.62e-08
WBGene00015713	0	C12D12.1	29.85	-7.3544	1.21889	-6.03367	1.6e-09	7.11e-09
WBGene00000490	che-11	C27A7.4	29.7131	-7.35345	1.22635	-5.99621	2.02e-09	8.83e-09
WBGene00015748	0	C14A11.2	29.876	-7.35315	1.2159	-6.04749	1.47e-09	6.54e-09
WBGene00010831	0	M02G9.2	15.214	-7.35301	1.2468	-5.8975	3.69e-09	1.56e-08
WBGene00016711	fbxc-53	C46E10.5	15.2428	-7.35039	1.24668	-5.89598	3.72e-09	1.57e-08
WBGene00044500	0	T19E7.6	29.6619	-7.34479	1.21759	-6.03224	1.62e-09	7.17e-09
WBGene00018750	0	F53C3.6	15.1706	-7.33811	1.25741	-5.8359	5.35e-09	2.22e-08
WBGene00010222	0	F57G12.2	15.0151	-7.33461	1.24601	-5.88646	3.95e-09	1.66e-08
WBGene00019994	cdh-1	R10F2.1	328.223	-7.33104	0.449373	-16.3139	7.86e-60	5.3e-58
WBGene00050903	0	Y17D7C.4	54.7314	-7.33017	1.05057	-6.97733	3.01e-12	1.73e-11
WBGene00006436	ttn-1	W06H8.8	354.198	-7.3293	0.435186	-16.8417	1.21e-63	8.81e-62
WBGene00020195	0	T03G6.3	29.2253	-7.32275	1.22438	-5.98076	2.22e-09	9.68e-09
WBGene00000979	dhs-16	C10F3.2	29.1235	-7.32143	1.21827	-6.00969	1.86e-09	8.18e-09
WBGene00013746	lgc-55	Y113G7A.5	14.8488	-7.31848	1.24791	-5.86461	4.5e-09	1.88e-08
WBGene00007425	0	C08B6.4	29.0114	-7.31514	1.21695	-6.01106	1.84e-09	8.11e-09
WBGene00002975	lev-8	C35C5.5	28.9788	-7.31378	1.21723	-6.00852	1.87e-09	8.23e-09
WBGene00010457	0	K01C8.2	14.6248	-7.30512	1.26825	-5.76001	8.41e-09	3.41e-08
WBGene00012383	ttr-17	Y5F2A.2	14.8418	-7.30119	1.26937	-5.75184	8.83e-09	3.57e-08
WBGene00020280	0	T06A1.5	28.5224	-7.29631	1.22424	-5.95985	2.52e-09	1.09e-08
WBGene00011653	oac-43	T09E11.4	14.7262	-7.29523	1.26097	-5.78541	7.23e-09	2.95e-08
WBGene00017716	0	F22F4.1	106.382	-7.29416	0.748263	-9.74812	1.88e-22	2.34e-21
WBGene00009653	0	F43D9.1	693.148	-7.29231	0.323311	-22.5551	########	########
WBGene00007402	ugt-60	C07A9.6	53.3238	-7.29169	1.05495	-6.91189	4.78e-12	2.7e-11
WBGene00019644	cpt-4	K11D12.4	79.0198	-7.27544	0.860271	-8.45715	2.74e-17	2.36e-16
WBGene00006642	tsp-16	F01E11.4	14.2813	-7.27132	1.26335	-5.7556	8.63e-09	3.5e-08
WBGene00020983	0	W03D2.9	14.2471	-7.26991	1.28969	-5.63695	1.73e-08	6.77e-08
WBGene00015284	0	C01B10.10	28.013	-7.2657	1.22209	-5.94528	2.76e-09	1.18e-08
WBGene00011404	0	T03F7.7	14.3303	-7.26428	1.24848	-5.81852	5.94e-09	2.45e-08
WBGene00002177	jkk-1	F35C8.3	14.2635	-7.2637	1.26685	-5.73367	9.83e-09	3.96e-08
WBGene00007460	0	C08F11.13	14.0972	-7.24708	1.26236	-5.74087	9.42e-09	3.8e-08
WBGene00206462	0	B0391.14	14.0321	-7.24204	1.25531	-5.76912	7.97e-09	3.24e-08
WBGene00017866	stn-2	F27D9.8	51.3423	-7.23795	1.05808	-6.84066	7.88e-12	4.38e-11
WBGene00018352	fbxc-20	F42G2.3	51.0138	-7.23417	1.05135	-6.88083	5.95e-12	3.34e-11
WBGene00017841	0	F26G1.5	14.0701	-7.23184	1.25297	-5.77178	7.84e-09	3.19e-08
WBGene00022104	acsd-1	Y71D11A.3	76.6253	-7.23002	0.864058	-8.36752	5.88e-17	4.94e-16
WBGene00016282	0	C31B8.7	13.9253	-7.22833	1.26121	-5.73125	9.97e-09	4.01e-08
WBGene00019514	0	K08B4.2	127.103	-7.22758	0.672731	-10.7436	6.35e-27	1.04e-25
WBGene00000172	aqp-4	F40F9.9	27.196	-7.22453	1.22142	-5.91486	3.32e-09	1.41e-08
WBGene00003937	pax-1	K07C11.1	13.9056	-7.22394	1.25137	-5.77285	7.79e-09	3.17e-08
WBGene00019298	0	K02D7.1	177.169	-7.22364	0.576501	-12.5301	5.11e-36	1.35e-34
WBGene00020017	0	R12A1.3	13.8568	-7.21982	1.25171	-5.76795	8.02e-09	3.26e-08
WBGene00001824	hbl-1	F13D11.2	1976.53	-7.21913	0.217991	-33.1167	########	########
WBGene00020339	ttr-59	T08A9.11	13.9762	-7.21738	1.26296	-5.71467	1.1e-08	4.41e-08
WBGene00019641	0	K10G6.4	50.3009	-7.21367	1.05008	-6.86967	6.44e-12	3.6e-11
WBGene00008731	0	F13B12.3	13.7989	-7.21024	1.26322	-5.70781	1.14e-08	4.58e-08
WBGene00022725	0	ZK381.2	13.8333	-7.20913	1.25256	-5.75552	8.64e-09	3.5e-08
WBGene00077689	0	Y105E8A.34	13.8731	-7.20847	1.25817	-5.72933	1.01e-08	4.05e-08
WBGene00003485	mua-6	W10G6.3	27.0174	-7.20506	1.22053	-5.90323	3.56e-09	1.51e-08
WBGene00011665	0	T09F5.1	49.7518	-7.19868	1.05335	-6.83405	8.25e-12	4.57e-11
WBGene00010675	0	K08E7.8	13.7557	-7.19548	1.26159	-5.70352	1.17e-08	4.69e-08
WBGene00016242	0	C30A5.10	13.6996	-7.19439	1.25364	-5.73879	9.54e-09	3.85e-08
WBGene00018547	clec-78	F47C12.2	887.356	-7.18192	0.28348	-25.3349	########	########
WBGene00044418	0	C08G5.7	13.4067	-7.18181	1.27445	-5.63523	1.75e-08	6.83e-08
WBGene00001064	dpy-2	T14B4.6	515.341	-7.17701	0.358081	-20.043	2.33e-89	3.51e-87
WBGene00001570	gei-13	F58A4.11	564.765	-7.17673	0.334036	-21.4849	########	########
WBGene00006651	tts-2	R05H5.8	342.961	-7.16956	0.421285	-17.0183	6.01e-65	4.68e-63
WBGene00003934	pat-10	F54C1.7	487.219	-7.16433	0.354804	-20.1923	1.14e-90	1.86e-88
WBGene00011104	cut-5	R07E3.3	48.5109	-7.16363	1.05538	-6.7877	1.14e-11	6.23e-11
WBGene00017667	ttr-37	F21E9.3	13.2821	-7.16156	1.25602	-5.70178	1.19e-08	4.74e-08
WBGene00010267	lips-9	F58G1.5	13.3435	-7.16145	1.25671	-5.69858	1.21e-08	4.82e-08
WBGene00011833	0	T19B10.5	217.586	-7.15324	0.508449	-14.0688	5.91e-45	2.26e-43
WBGene00010033	0	F54B11.10	26.0396	-7.15088	1.22155	-5.85394	4.8e-09	2e-08
WBGene00020836	lgc-34	T27A1.4	26.0075	-7.14439	1.25956	-5.67215	1.41e-08	5.58e-08
WBGene00003000	lin-11	ZC247.3	47.8145	-7.1398	1.05267	-6.78256	1.18e-11	6.44e-11
WBGene00010793	0	LLC1.2	25.5769	-7.13391	1.22194	-5.83819	5.28e-09	2.19e-08
WBGene00007996	0	C38C6.3	12.9605	-7.12664	1.25928	-5.65927	1.52e-08	5.99e-08
WBGene00000786	cpr-6	C25B8.3	165.442	-7.12208	0.575408	-12.3774	3.46e-35	8.79e-34
WBGene00014821	0	R10E8.7	13.0022	-7.12182	1.27027	-5.60655	2.06e-08	8.02e-08
WBGene00006983	zig-6	T03G11.8	13.0257	-7.12009	1.27636	-5.57845	2.43e-08	9.36e-08
WBGene00013083	0	Y51A2D.18	12.9351	-7.11955	1.25577	-5.66945	1.43e-08	5.66e-08
WBGene00000244	bbs-8	T25F10.5	12.9822	-7.11404	1.26062	-5.6433	1.67e-08	6.54e-08
WBGene00004789	sgk-1	W10G6.2	46.7653	-7.11176	1.06166	-6.69871	2.1e-11	1.12e-10
WBGene00206361	0	K02G10.15	12.7869	-7.11149	1.26706	-5.61258	1.99e-08	7.75e-08
WBGene00016626	clhm-1	C44B7.4	12.8973	-7.10326	1.2654	-5.61343	1.98e-08	7.72e-08
WBGene00044743	crb-3	C35B8.4	12.6298	-7.08516	1.25914	-5.62699	1.83e-08	7.16e-08
WBGene00009340	best-14	F32G8.4	115.157	-7.08373	0.672882	-10.5274	6.46e-26	9.92e-25
WBGene00013366	0	Y60A3A.21	12.5411	-7.0816	1.26416	-5.60183	2.12e-08	8.24e-08
WBGene00000170	aqp-2	C01G6.1	3409.47	-7.0794	0.236682	-29.911	########	########
WBGene00011762	0	T13H10.2	12.5086	-7.07815	1.26834	-5.58064	2.4e-08	9.25e-08
WBGene00003672	nhr-82	F41D3.1	12.5847	-7.07311	1.27674	-5.53996	3.03e-08	1.15e-07
WBGene00019203	ttr-47	H14N18.3	12.4165	-7.07037	1.27244	-5.55657	2.75e-08	1.05e-07
WBGene00008673	0	F11A5.5	12.4184	-7.06678	1.2713	-5.55869	2.72e-08	1.04e-07
WBGene00010998	0	R03G8.3	12.4291	-7.06652	1.2693	-5.56727	2.59e-08	9.95e-08
WBGene00016033	0	C24A3.2	68.2243	-7.06335	0.864132	-8.17393	2.99e-16	2.37e-15
WBGene00016918	test-1	C54E4.2	181.522	-7.05826	0.546271	-12.9208	3.44e-38	9.89e-37
WBGene00009849	0	F48F7.3	12.3153	-7.05732	1.27388	-5.54002	3.02e-08	1.15e-07
WBGene00016218	pals-23	C29F9.3	12.2141	-7.04988	1.32681	-5.31342	1.08e-07	3.84e-07
WBGene00010595	haao-1	K06A4.5	12.3822	-7.04436	1.27092	-5.54271	2.98e-08	1.14e-07
WBGene00002601	let-381	F26B1.7	44.5427	-7.03584	1.05275	-6.68331	2.34e-11	1.24e-10
WBGene00016101	0	C25E10.12	23.9126	-7.03529	1.22308	-5.75209	8.81e-09	3.57e-08
WBGene00000747	col-174	F46C8.2	12.1764	-7.02826	1.29109	-5.44368	5.22e-08	1.94e-07
WBGene00005642	srp-1	C05E4.3	12.1727	-7.02144	1.26722	-5.54084	3.01e-08	1.15e-07
WBGene00012382	ttr-16	Y5F2A.1	110.521	-7.01886	0.68295	-10.2773	8.92e-25	1.29e-23
WBGene00018217	0	F40A3.2	43.806	-7.0175	1.05987	-6.62107	3.57e-11	1.86e-10
WBGene00022893	0	ZK1290.13	23.6236	-7.01741	1.22569	-5.72529	1.03e-08	4.15e-08
WBGene00019160	crf-1	H05L03.3	12.1709	-7.01365	1.28444	-5.46047	4.75e-08	1.77e-07
WBGene00000440	ceh-17	D1007.1	12.1257	-7.01323	1.27471	-5.50181	3.76e-08	1.42e-07
WBGene00000438	ceh-14	F46C8.5	11.9685	-6.9985	1.2698	-5.51151	3.56e-08	1.35e-07
WBGene00006321	sup-12	T22B2.4	194.504	-6.99092	0.518489	-13.4833	1.96e-41	6.5e-40
WBGene00012346	0	W08G11.1	23.2316	-6.98736	1.23262	-5.66869	1.44e-08	5.68e-08
WBGene00008741	0	F13D12.6	23.0541	-6.98697	1.23047	-5.67828	1.36e-08	5.39e-08
WBGene00007375	0	C06C3.4	23.2568	-6.98298	1.23165	-5.66962	1.43e-08	5.65e-08
WBGene00022679	0	ZK180.5	129.102	-6.98093	0.622762	-11.2096	3.66e-29	6.74e-28
WBGene00018787	cutl-20	F54A5.2	64.2846	-6.976	0.863562	-8.07817	6.57e-16	5.08e-15
WBGene00012421	0	Y9C2UA.1	22.8644	-6.97393	1.22784	-5.67984	1.35e-08	5.34e-08
WBGene00020100	mks-1	R148.1	11.7371	-6.97123	1.26616	-5.50578	3.68e-08	1.39e-07
WBGene00013450	oac-56	Y67A10A.1	22.8338	-6.97024	1.22611	-5.68483	1.31e-08	5.2e-08
WBGene00000401	cdh-9	F59C12.1	85.4084	-6.96771	0.754147	-9.2392	2.48e-20	2.65e-19
WBGene00013860	0	ZC247.2	63.5183	-6.96363	0.878967	-7.92252	2.33e-15	1.72e-14
WBGene00006217	str-173	Y17G9A.1	11.6287	-6.96189	1.26388	-5.50834	3.62e-08	1.37e-07
WBGene00009042	0	F22B5.4	11.6178	-6.9601	1.27115	-5.47545	4.36e-08	1.63e-07
WBGene00006954	wrt-8	C29F3.2	11.598	-6.95425	1.26984	-5.47647	4.34e-08	1.63e-07
WBGene00007271	0	C03C10.5	42.0824	-6.9527	1.05965	-6.56132	5.33e-11	2.74e-10
WBGene00012184	mnr-1	W01F3.1	146.646	-6.9444	0.582837	-11.9148	9.91e-33	2.23e-31
WBGene00000984	dhs-21	R11D1.11	62.4339	-6.94188	0.87223	-7.95878	1.74e-15	1.3e-14
WBGene00009806	0	F47B8.5	11.5022	-6.9396	1.26899	-5.46862	4.54e-08	1.7e-07
WBGene00003057	lon-3	ZK836.1	11.3684	-6.9379	1.26803	-5.4714	4.46e-08	1.67e-07
WBGene00022503	0	ZC13.2	11.475	-6.93712	1.28543	-5.39673	6.79e-08	2.49e-07
WBGene00012131	0	T28F3.5	11.3628	-6.9341	1.30775	-5.3023	1.14e-07	4.07e-07
WBGene00008451	0	E01G6.3	11.3594	-6.93133	1.26554	-5.477	4.33e-08	1.62e-07
WBGene00012132	ifta-2	T28F3.6	11.3377	-6.92993	1.26745	-5.46763	4.56e-08	1.7e-07
WBGene00003717	nhr-127	T13F3.3	61.8399	-6.91977	0.86739	-7.97769	1.49e-15	1.12e-14
WBGene00002084	ins-1	F13B12.5	11.2927	-6.9165	1.28837	-5.3684	7.94e-08	2.88e-07
WBGene00044395	0	R12C12.10	11.3034	-6.91514	1.27269	-5.43347	5.53e-08	2.05e-07
WBGene00004037	plc-2	Y75B12B.6	22.2422	-6.91414	1.24114	-5.57078	2.54e-08	9.76e-08
WBGene00015609	math-4	C08F1.5	40.7938	-6.91152	1.05716	-6.53781	6.24e-11	3.18e-10
WBGene00012018	0	T25C12.3	61.3146	-6.91148	0.871859	-7.92729	2.24e-15	1.66e-14
WBGene00002234	kqt-2	M60.5	11.2545	-6.91062	1.28443	-5.38028	7.44e-08	2.71e-07
WBGene00004120	pqn-32	F29C12.1	101.582	-6.90333	0.682559	-10.1139	4.79e-24	6.66e-23
WBGene00018174	0	F38B6.4	11.043	-6.90322	1.29526	-5.32959	9.84e-08	3.53e-07
WBGene00010349	dyf-18	H01G02.2	11.1191	-6.89905	1.28272	-5.37847	7.51e-08	2.74e-07
WBGene00001184	egl-15	F58A3.2	60.4233	-6.89255	0.882228	-7.81267	5.6e-15	4.04e-14
WBGene00013959	0	ZK265.7	40.5184	-6.89196	1.05971	-6.50365	7.84e-11	3.96e-10
WBGene00013124	0	Y52B11A.4	60.7522	-6.88711	0.880613	-7.82081	5.25e-15	3.79e-14
WBGene00007988	best-8	C37A5.1	11.0503	-6.88531	1.27892	-5.38369	7.3e-08	2.67e-07
WBGene00019057	0	F58F9.3	10.9347	-6.88033	1.26957	-5.41941	5.98e-08	2.21e-07
WBGene00010135	0	F55H12.4	21.5201	-6.87357	1.2297	-5.58963	2.28e-08	8.79e-08
WBGene00009328	0	F32D8.3	21.4786	-6.87163	1.22836	-5.59416	2.22e-08	8.58e-08
WBGene00003909	pag-3	F45B8.4	21.455	-6.86979	1.22804	-5.59409	2.22e-08	8.58e-08
WBGene00013103	0	Y51H4A.7	39.6065	-6.86617	1.05624	-6.5006	8e-11	4.03e-10
WBGene00016751	0	C48E7.6	79.2457	-6.86352	0.75368	-9.10668	8.49e-20	8.79e-19
WBGene00017814	0	F26A10.2	257.032	-6.86189	0.432583	-15.8626	1.15e-56	6.87e-55
WBGene00019957	0	R08E3.1	39.3355	-6.85884	1.0577	-6.48471	8.89e-11	4.46e-10
WBGene00022612	0	ZC449.2	58.9991	-6.85583	0.869805	-7.88203	3.22e-15	2.35e-14
WBGene00011004	0	R04B5.6	10.7052	-6.84615	1.27142	-5.38464	7.26e-08	2.65e-07
WBGene00010350	0	H01G02.3	20.9019	-6.84122	1.23201	-5.55289	2.81e-08	1.08e-07
WBGene00017721	0	F22F7.3	21.007	-6.83933	1.2305	-5.55819	2.73e-08	1.05e-07
WBGene00008156	0	C47E12.13	10.5315	-6.83808	1.3242	-5.16394	2.42e-07	8.27e-07
WBGene00015280	0	C01B10.6	20.8243	-6.83545	1.2289	-5.56227	2.66e-08	1.02e-07
WBGene00007533	cbl-1	C12C8.2	20.7691	-6.83384	1.2336	-5.53976	3.03e-08	1.15e-07
WBGene00018304	agr-1	F41G3.12	194.052	-6.83231	0.488869	-13.9757	2.19e-44	8.3e-43
WBGene00012875	0	Y45F10B.13	20.7412	-6.83077	1.23296	-5.54013	3.02e-08	1.15e-07
WBGene00013118	0	Y51H4A.24	10.5896	-6.82401	1.27702	-5.3437	9.11e-08	3.28e-07
WBGene00007264	0	C02F4.4	10.4812	-6.81374	1.29213	-5.27327	1.34e-07	4.73e-07
WBGene00011571	ttr-46	T07C12.7	10.492	-6.813	1.27567	-5.34072	9.26e-08	3.33e-07
WBGene00010901	0	M28.10	10.4359	-6.81248	1.28478	-5.30246	1.14e-07	4.07e-07
WBGene00016633	0	C44B11.1	10.5716	-6.8114	1.28919	-5.28349	1.27e-07	4.48e-07
WBGene00015019	0	B0205.4	38.133	-6.80899	1.05752	-6.43861	1.21e-10	5.96e-10
WBGene00012306	0	W06F12.2	229.012	-6.80603	0.458228	-14.8529	6.66e-50	3.11e-48
WBGene00017904	lim-8	F28F5.3	247.521	-6.80533	0.434701	-15.6552	3.06e-55	1.73e-53
WBGene00003891	osm-11	F11C7.5	10.3654	-6.80532	1.2845	-5.29804	1.17e-07	4.16e-07
WBGene00004257	pxn-2	K09C8.5	189.671	-6.79968	0.487815	-13.9391	3.67e-44	1.37e-42
WBGene00018472	nep-16	F45E4.7	37.8194	-6.79484	1.05869	-6.41814	1.38e-10	6.77e-10
WBGene00013317	0	Y57G11C.22	37.6115	-6.79041	1.05978	-6.40739	1.48e-10	7.25e-10
WBGene00018349	0	F42C5.9	243.989	-6.78372	0.435134	-15.5899	8.52e-55	4.73e-53
WBGene00195017	0	R144.15	10.2756	-6.78316	3.91112	-1.73433	0.08286	0.122248
WBGene00006366	sym-1	C44H4.3	1626.27	-6.77769	0.203513	-33.3035	########	########
WBGene00012387	0	Y6B3B.1	10.2806	-6.77438	1.28257	-5.28187	1.28e-07	4.52e-07
WBGene00044796	0	W03D8.11	10.1975	-6.77288	1.29527	-5.22892	1.71e-07	5.95e-07
WBGene00017666	0	F21E9.2	10.212	-6.76407	1.3017	-5.19635	2.03e-07	7.03e-07
WBGene00016598	0	C42D4.13	10.1776	-6.763	1.27942	-5.28597	1.25e-07	4.43e-07
WBGene00007401	0	C07A9.5	10.1559	-6.76151	1.28068	-5.2796	1.29e-07	4.57e-07
WBGene00006075	str-7	F22B8.5	19.6895	-6.75124	1.23028	-5.48757	4.08e-08	1.53e-07
WBGene00010683	0	K08F8.7	9.96246	-6.73428	1.30112	-5.17575	2.27e-07	7.79e-07
WBGene00021625	0	Y47D7A.13	36.2618	-6.73212	1.05758	-6.36561	1.95e-10	9.39e-10
WBGene00012285	pitr-6	W05H5.3	10.0205	-6.73152	1.30421	-5.16137	2.45e-07	8.37e-07
WBGene00019014	0	F57C12.2	9.88473	-6.73139	1.28619	-5.2336	1.66e-07	5.81e-07
WBGene00011443	cutl-11	T04F8.4	19.3995	-6.73128	1.23208	-5.46337	4.67e-08	1.74e-07
WBGene00019364	mksr-1	K03E6.4	9.94272	-6.72674	1.28645	-5.2289	1.71e-07	5.95e-07
WBGene00018266	nhr-183	F41B5.10	9.88852	-6.72131	1.28884	-5.21502	1.84e-07	6.4e-07
WBGene00017429	0	F13D11.4	71.6839	-6.72069	0.756417	-8.88491	6.4e-19	6.21e-18
WBGene00001476	fmo-1	K08C7.2	19.2504	-6.71798	1.23269	-5.44984	5.04e-08	1.88e-07
WBGene00011454	lron-14	T05A1.3	9.87949	-6.71449	1.29379	-5.18978	2.11e-07	7.27e-07
WBGene00010540	0	K03H1.5	53.5604	-6.71045	0.871692	-7.69819	1.38e-14	9.7e-14
WBGene00006418	tag-38	B0222.4	9.76919	-6.70728	1.27956	-5.24188	1.59e-07	5.57e-07
WBGene00012445	0	Y16B4A.2	53.064	-6.70583	0.877837	-7.63903	2.19e-14	1.51e-13
WBGene00018299	0	F41G3.2	9.68611	-6.70502	1.30976	-5.11926	3.07e-07	1.04e-06
WBGene00002977	lev-10	Y105E8A.7	88.4429	-6.70396	0.681855	-9.83194	8.2e-23	1.05e-21
WBGene00022179	0	Y71H2AM.14	9.73663	-6.70335	1.27929	-5.23992	1.61e-07	5.63e-07
WBGene00013171	0	Y53F4B.25	19.0807	-6.70305	1.24684	-5.37604	7.61e-08	2.77e-07
WBGene00009618	0	F41E7.2	19.019	-6.70129	1.2326	-5.43669	5.43e-08	2.01e-07
WBGene00019214	0	H20E11.2	9.6047	-6.69593	1.28717	-5.20205	1.97e-07	6.83e-07
WBGene00019759	0	M03F4.6	70.0883	-6.68528	0.75379	-8.8689	7.39e-19	7.13e-18
WBGene00022287	0	Y75B7AR.1	9.61384	-6.68528	1.29629	-5.15724	2.51e-07	8.54e-07
WBGene00004230	ptr-16	T21H3.2	18.7725	-6.68363	1.23784	-5.39943	6.69e-08	2.46e-07
WBGene00008477	clec-17	E03H4.10	9.54147	-6.68275	1.2834	-5.20709	1.92e-07	6.66e-07
WBGene00007938	0	C34F6.1	9.53054	-6.68026	1.28799	-5.18659	2.14e-07	7.38e-07
WBGene00004011	pha-2	M6.3	18.6224	-6.67898	1.25065	-5.34043	9.27e-08	3.33e-07
WBGene00012254	0	W04E12.9	18.6983	-6.67577	1.23282	-5.41504	6.13e-08	2.26e-07
WBGene00006870	vab-3	F14F3.1	208.989	-6.67576	0.44945	-14.8532	6.64e-50	3.1e-48
WBGene00019958	0	R08E3.2	9.58853	-6.67535	1.28977	-5.17562	2.27e-07	7.79e-07
WBGene00044283	spp-22	ZK867.3	18.5166	-6.66922	1.23903	-5.38262	7.34e-08	2.68e-07
WBGene00010931	0	M162.5	9.38612	-6.65911	1.30531	-5.10156	3.37e-07	1.13e-06
WBGene00020571	lpr-7	T19D7.3	34.3255	-6.65556	1.0591	-6.28418	3.3e-10	1.56e-09
WBGene00001105	dsl-3	Y41D4B.10	206.226	-6.65546	0.453961	-14.6609	1.15e-48	5.12e-47
WBGene00020529	0	T15B7.17	9.38244	-6.65122	1.28161	-5.18975	2.11e-07	7.27e-07
WBGene00017983	0	F32D1.3	85.522	-6.65071	0.67765	-9.81437	9.76e-23	1.24e-21
WBGene00011952	0	T23F6.5	9.30471	-6.64954	1.2868	-5.16752	2.37e-07	8.12e-07
WBGene00021879	clec-83	Y54G2A.14	18.3883	-6.64854	1.2348	-5.38433	7.27e-08	2.66e-07
WBGene00022500	lfi-1	ZC8.4	220.985	-6.64519	0.440925	-15.071	2.51e-51	1.24e-49
WBGene00010285	0	F58H1.2	50.8504	-6.64371	0.883437	-7.5203	5.47e-14	3.66e-13
WBGene00011182	0	R09H10.5	68.1233	-6.64337	0.755023	-8.79889	1.38e-18	1.31e-17
WBGene00017197	0	F07C3.9	18.336	-6.64267	1.23531	-5.37734	7.56e-08	2.76e-07
WBGene00000452	ceh-31	C33D12.1	18.2123	-6.63459	1.23621	-5.36686	8.01e-08	2.91e-07
WBGene00016719	math-24	C46F9.3	9.25965	-6.63241	1.30389	-5.08662	3.65e-07	1.22e-06
WBGene00003877	pept-1	K04E7.2	84.4913	-6.63046	0.678157	-9.77717	1.41e-22	1.78e-21
WBGene00009094	0	F23H12.5	100.797	-6.62742	0.629182	-10.5334	6.06e-26	9.36e-25
WBGene00021060	dct-11	W06B11.3	9.16007	-6.62497	1.29552	-5.11377	3.16e-07	1.06e-06
WBGene00013514	0	Y73F4A.1	9.25062	-6.62462	1.29913	-5.09926	3.41e-07	1.15e-06
WBGene00017309	0	F09F9.4	100.819	-6.62245	0.621301	-10.659	1.58e-26	2.54e-25
WBGene00015956	0	C18B2.5	67.0517	-6.61825	0.755402	-8.76122	1.93e-18	1.81e-17
WBGene00010594	swt-5	K06A4.4	9.20713	-6.61802	1.30092	-5.08719	3.63e-07	1.22e-06
WBGene00003986	mct-4	K05B2.5	67.0149	-6.61717	0.762966	-8.67295	4.21e-18	3.85e-17
WBGene00004048	plx-2	K04B12.1	318.16	-6.61485	0.405978	-16.2936	1.1e-59	7.27e-58
WBGene00002988	lim-6	K03E6.1	9.19275	-6.61042	1.2995	-5.08691	3.64e-07	1.22e-06
WBGene00007339	0	C05D12.1	17.8173	-6.60458	1.23575	-5.34458	9.06e-08	3.26e-07
WBGene00000745	col-172	F38B6.5	9.021	-6.60356	1.28821	-5.12617	2.96e-07	1e-06
WBGene00008260	0	C52G5.2	49.4475	-6.60306	0.877182	-7.52759	5.17e-14	3.47e-13
WBGene00008033	spin-2	C39E9.10	33.2097	-6.6001	1.07188	-6.1575	7.39e-10	3.39e-09
WBGene00044058	0	F17B5.6	17.7378	-6.5961	1.23521	-5.34006	9.29e-08	3.34e-07
WBGene00007322	0	C05B5.5	8.91796	-6.59093	1.29357	-5.09513	3.48e-07	1.17e-06
WBGene00019148	0	H03E18.1	163.933	-6.58896	0.495758	-13.2907	2.62e-40	8.27e-39
WBGene00045379	0	C45B11.6	81.8545	-6.58693	0.682275	-9.65436	4.71e-22	5.69e-21
WBGene00003090	lys-1	Y22F5A.4	17.5769	-6.5865	1.23706	-5.32432	1.01e-07	3.63e-07
WBGene00019426	cutl-16	K06A1.3	245.91	-6.58633	0.421467	-15.6272	4.76e-55	2.66e-53
WBGene00235164	0	K09F6.13	8.86198	-6.57025	1.28813	-5.10062	3.39e-07	1.14e-06
WBGene00011782	0	T15D6.8	8.90179	-6.56827	1.2928	-5.08067	3.76e-07	1.26e-06
WBGene00010318	0	F59B10.2	8.84569	-6.56813	1.29106	-5.08741	3.63e-07	1.22e-06
WBGene00022649	0	ZK84.1	8.84569	-6.56813	1.29106	-5.08741	3.63e-07	1.22e-06
WBGene00019742	nhr-202	M02H5.4	32.1939	-6.56729	1.06337	-6.17594	6.58e-10	3.03e-09
WBGene00007303	rnh-1.3	C04F12.9	80.8124	-6.56478	0.682539	-9.61819	6.7e-22	8e-21
WBGene00007806	clec-230	C29F3.5	8.84223	-6.56351	1.31575	-4.98843	6.09e-07	1.98e-06
WBGene00020973	0	W03B1.3	17.3838	-6.56172	1.24373	-5.27582	1.32e-07	4.66e-07
WBGene00017892	0	F28B4.3	64.1239	-6.56037	0.758673	-8.64716	5.28e-18	4.8e-17
WBGene00000683	col-109	Y38C1BA.3	17.287	-6.55339	1.23948	-5.28722	1.24e-07	4.4e-07
WBGene00010830	0	M02G9.1	32.0379	-6.55059	1.06789	-6.13412	8.56e-10	3.89e-09
WBGene00013949	0	ZK262.2	8.69402	-6.55037	1.33807	-4.89538	9.81e-07	3.12e-06
WBGene00012396	0	Y6D1A.2	31.7313	-6.54804	1.06527	-6.14681	7.91e-10	3.61e-09
WBGene00000583	cof-2	C48E7.5	8.70663	-6.54544	1.29351	-5.06023	4.19e-07	1.39e-06
WBGene00020853	fbxa-137	T27B7.7	17.0492	-6.54231	1.24193	-5.26786	1.38e-07	4.86e-07
WBGene00020229	0	T05A8.3	8.73016	-6.54149	1.29945	-5.03405	4.8e-07	1.58e-06
WBGene00006583	tnc-2	ZK673.7	17.1001	-6.5369	1.24554	-5.24824	1.54e-07	5.39e-07
WBGene00009958	madd-4	F53B6.2	47.3087	-6.53639	0.872747	-7.48945	6.92e-14	4.6e-13
WBGene00000005	aat-4	T13A10.10	8.5873	-6.53052	1.29095	-5.05871	4.22e-07	1.4e-06
WBGene00002497	let-268	F52H3.1	361.672	-6.53025	0.341091	-19.1452	1.06e-81	1.31e-79
WBGene00015651	ceh-53	C09G12.1	16.866	-6.52418	1.24302	-5.24864	1.53e-07	5.38e-07
WBGene00018256	cutl-28	F41A4.1	141.37	-6.52324	0.529412	-12.3217	6.92e-35	1.74e-33
WBGene00008865	0	F15G9.1	109.723	-6.52111	0.582202	-11.2008	4.04e-29	7.42e-28
WBGene00006672	twk-18	C24A3.6	62.6529	-6.52105	0.761501	-8.56341	1.1e-17	9.7e-17
WBGene00008089	0	C44C10.9	8.54224	-6.51215	1.31309	-4.95939	7.07e-07	2.29e-06
WBGene00019751	0	M03D4.4	278.006	-6.50595	0.386047	-16.8528	1e-63	7.42e-62
WBGene00002265	lec-2	F52H3.7	108.36	-6.50547	0.58206	-11.1766	5.31e-29	9.67e-28
WBGene00019497	0	K07E8.6	8.43195	-6.5045	1.30796	-4.97302	6.59e-07	2.14e-06
WBGene00018271	0	F41C3.5	154.381	-6.50049	0.490465	-13.2537	4.29e-40	1.34e-38
WBGene00008944	0	F19B2.5	8.34329	-6.49883	1.31106	-4.95695	7.16e-07	2.31e-06
WBGene00010321	0	F59B10.5	8.34329	-6.49883	1.31106	-4.95695	7.16e-07	2.31e-06
WBGene00009511	0	F37H8.2	8.44455	-6.49759	1.2938	-5.02208	5.11e-07	1.68e-06
WBGene00007754	0	C27A7.2	8.36682	-6.49586	1.29606	-5.01199	5.39e-07	1.77e-06
WBGene00001475	fmi-1	F15B9.7	583.978	-6.49447	0.27391	-23.7102	########	########
WBGene00006789	unc-54	F11C3.3	558.647	-6.49438	0.359855	-18.0472	8.3e-73	7.98e-71
WBGene00010727	0	K09G1.1	291.426	-6.49134	0.368324	-17.624	1.61e-69	1.43e-67
WBGene00006788	unc-53	F45E10.1	321.768	-6.48768	0.358782	-18.0825	4.38e-73	4.24e-71
WBGene00013477	0	Y69E1A.5	91.5209	-6.48708	0.625772	-10.3665	3.52e-25	5.25e-24
WBGene00000082	adt-1	C02B4.1	30.6741	-6.48679	1.06608	-6.08471	1.17e-09	5.24e-09
WBGene00000039	acn-1	C42D8.5	642.561	-6.48667	0.27239	-23.8139	########	########
WBGene00015546	0	C06G1.2	16.4658	-6.48652	1.26654	-5.12145	3.03e-07	1.03e-06
WBGene00008228	0	C50B8.6	16.3726	-6.48009	1.24195	-5.21769	1.81e-07	6.31e-07
WBGene00007414	0	C07E3.3	16.3283	-6.47931	1.24316	-5.21198	1.87e-07	6.49e-07
WBGene00000928	dao-2	M03A1.7	1326.83	-6.47783	0.279336	-23.1901	########	########
WBGene00000998	dig-1	K07E12.1	167.142	-6.47709	0.472367	-13.712	8.61e-43	3.07e-41
WBGene00007689	0	C18E9.9	16.3084	-6.47325	1.24155	-5.21384	1.85e-07	6.43e-07
WBGene00008712	0	F11E6.9	30.1989	-6.47199	1.06656	-6.0681	1.29e-09	5.79e-09
WBGene00002179	jph-1	T22C1.7	166.319	-6.4712	0.472219	-13.7038	9.63e-43	3.43e-41
WBGene00044169	0	C06C3.10	8.29456	-6.47106	1.29761	-4.98693	6.13e-07	2e-06
WBGene00011948	0	T23F1.5	75.5243	-6.46952	0.68074	-9.50366	2.03e-21	2.35e-20
WBGene00018268	0	F41C3.2	16.1764	-6.46896	1.24114	-5.2121	1.87e-07	6.49e-07
WBGene00000705	col-131	C39E9.3	8.26925	-6.46147	1.32486	-4.87708	1.08e-06	3.41e-06
WBGene00017483	lgc-22	F15E6.2	75.2831	-6.46113	0.687533	-9.39755	5.58e-21	6.23e-20
WBGene00003767	nlp-29	B0213.4	8.2078	-6.45994	1.29793	-4.9771	6.45e-07	2.1e-06
WBGene00010385	0	H12D21.9	8.2078	-6.45994	1.29793	-4.9771	6.45e-07	2.1e-06
WBGene00004264	qua-1	T05C12.10	134.811	-6.45785	0.515061	-12.538	4.62e-36	1.23e-34
WBGene00008652	0	F10D11.6	44.9189	-6.45759	0.874077	-7.3879	1.49e-13	9.67e-13
WBGene00019908	0	R05H11.2	8.20969	-6.45348	1.3013	-4.95924	7.08e-07	2.29e-06
WBGene00000521	cky-1	C15C8.2	29.9594	-6.45344	1.07795	-5.98678	2.14e-09	9.34e-09
WBGene00016759	0	C49A9.5	8.10286	-6.45051	1.34097	-4.81032	1.51e-06	4.71e-06
WBGene00021325	0	Y34B4A.9	29.9017	-6.44929	1.06496	-6.05592	1.4e-09	6.22e-09
WBGene00007131	pals-26	B0284.1	8.17713	-6.4486	1.29808	-4.96779	6.77e-07	2.19e-06
WBGene00012960	0	Y47H10A.4	16.0528	-6.44807	1.24164	-5.19318	2.07e-07	7.14e-07
WBGene00012035	0	T26C5.5	8.01252	-6.44604	1.38696	-4.64761	3.36e-06	1e-05
WBGene00020800	zig-10	T25D10.2	74.3896	-6.44498	0.681271	-9.46023	3.07e-21	3.51e-20
WBGene00020143	0	T01C8.2	15.8529	-6.44308	1.24617	-5.17032	2.34e-07	8.01e-07
WBGene00022130	0	Y71F9B.9	44.4363	-6.4386	0.878171	-7.33183	2.27e-13	1.45e-12
WBGene00016289	lntl-1	C31H1.6	88.3955	-6.4335	0.627212	-10.2573	1.1e-24	1.58e-23
WBGene00007695	0	C23H4.7	8.05245	-6.4331	1.30021	-4.94775	7.51e-07	2.42e-06
WBGene00007516	gpx-5	C11E4.1	44.0696	-6.42637	0.874998	-7.34444	2.07e-13	1.33e-12
WBGene00006783	unc-47	T20G5.6	7.92587	-6.42321	1.31191	-4.89609	9.78e-07	3.11e-06
WBGene00011439	0	T04F3.4	15.8152	-6.41923	1.25516	-5.11426	3.15e-07	1.06e-06
WBGene00013784	0	Y116A8C.3	15.534	-6.41689	1.26953	-5.05453	4.31e-07	1.43e-06
WBGene00003885	osm-5	Y41G9A.1	29.129	-6.41606	1.06513	-6.02372	1.7e-09	7.53e-09
WBGene00020192	0	T03F1.11	15.7492	-6.4156	1.25275	-5.12121	3.04e-07	1.03e-06
WBGene00019855	0	R03H10.2	290.98	-6.41183	0.365742	-17.531	8.31e-69	7.21e-67
WBGene00020888	0	T28C12.1	8.04888	-6.41147	1.37879	-4.65008	3.32e-06	9.9e-06
WBGene00011660	0	T09E11.11	15.6325	-6.40775	1.24409	-5.15057	2.6e-07	8.83e-07
WBGene00004236	ptr-22	Y80D3A.7	28.9179	-6.40596	1.07577	-5.95477	2.6e-09	1.12e-08
WBGene00219964	0	F52G3.6	7.88081	-6.40329	1.32209	-4.8433	1.28e-06	4.02e-06
WBGene00000447	ceh-24	F55B12.1	7.85361	-6.39805	1.30115	-4.91723	8.78e-07	2.81e-06
WBGene00003597	nhl-1	F54G8.4	72.1067	-6.39574	0.696703	-9.18002	4.31e-20	4.54e-19
WBGene00003746	nlp-8	D2005.2	7.83922	-6.38867	1.30341	-4.90149	9.51e-07	3.03e-06
WBGene00020582	oig-8	T19D12.7	7.81201	-6.38442	1.33329	-4.78849	1.68e-06	5.22e-06
WBGene00004910	snf-11	T03F7.1	57.1109	-6.38125	0.76202	-8.37413	5.56e-17	4.68e-16
WBGene00019306	0	K02E7.1	7.83744	-6.37543	1.33509	-4.77527	1.79e-06	5.55e-06
WBGene00013869	mlck-1	ZC373.4	42.444	-6.37511	0.875137	-7.2847	3.22e-13	2.04e-12
WBGene00021326	0	Y34B4A.10	15.2856	-6.37171	1.24917	-5.10074	3.38e-07	1.14e-06
WBGene00010898	nphp-1	M28.7	56.4249	-6.37024	0.759356	-8.38901	4.9e-17	4.14e-16
WBGene00019730	asns-2	M02D8.4	718.206	-6.36758	0.247013	-25.7784	########	########
WBGene00006956	wrt-10	ZK1290.8	646.298	-6.36714	0.268295	-23.7318	########	########
WBGene00009259	hpo-34	F29G6.3	84.3233	-6.36451	0.624429	-10.1925	2.14e-24	3.04e-23
WBGene00015169	0	B0403.5	7.67294	-6.35743	1.30456	-4.87322	1.1e-06	3.48e-06
WBGene00015664	0	C10A4.3	27.8101	-6.34803	1.07316	-5.91529	3.31e-09	1.41e-08
WBGene00015841	skpo-2	C16C8.2	41.9574	-6.34741	0.880214	-7.21122	5.55e-13	3.43e-12
WBGene00020732	0	T23E7.2	69.3709	-6.34511	0.686935	-9.23684	2.54e-20	2.71e-19
WBGene00000277	cab-1	C23H4.1	124.843	-6.33973	0.526689	-12.037	2.27e-33	5.3e-32
WBGene00044792	0	F59C6.14	7.56087	-6.33372	1.32396	-4.78391	1.72e-06	5.33e-06
WBGene00000429	ceh-2	C27A12.5	14.7722	-6.33028	1.25126	-5.05912	4.21e-07	1.4e-06
WBGene00001465	flr-1	F02D10.5	7.39815	-6.33027	1.35796	-4.66159	3.14e-06	9.39e-06
WBGene00045077	0	Y71A12B.18	123.432	-6.32931	0.52883	-11.9685	5.2e-33	1.18e-31
WBGene00006424	ctbp-1	F49E10.5	96.2581	-6.32782	0.581991	-10.8727	1.56e-27	2.64e-26
WBGene00019097	0	F59B1.2	7.42894	-6.32374	1.30845	-4.83302	1.34e-06	4.22e-06
WBGene00020808	clik-1	T25F10.6	383.327	-6.32356	0.319026	-19.8214	1.95e-87	2.8e-85
WBGene00011374	0	T02D1.8	7.57001	-6.32331	1.34708	-4.69408	2.68e-06	8.09e-06
WBGene00016599	0	C42D8.1	14.7671	-6.3231	1.24986	-5.05904	4.21e-07	1.4e-06
WBGene00002058	ifd-2	F25E2.4	41.0384	-6.3208	0.877085	-7.20661	5.74e-13	3.54e-12
WBGene00018340	anmt-2	F42A10.3	7.43083	-6.3165	1.31789	-4.79287	1.64e-06	5.11e-06
WBGene00018517	0	F46G11.4	14.6693	-6.31116	1.26126	-5.00386	5.62e-07	1.84e-06
WBGene00016884	0	C52E2.5	14.6669	-6.31079	1.25384	-5.03318	4.82e-07	1.59e-06
WBGene00003732	nhx-4	F14B8.1	54.1512	-6.30213	0.768765	-8.19773	2.45e-16	1.95e-15
WBGene00019227	sgca-1	H22K11.4	40.3569	-6.30202	0.875641	-7.19704	6.15e-13	3.79e-12
WBGene00022562	0	ZC204.12	14.542	-6.30099	1.27266	-4.95104	7.38e-07	2.38e-06
WBGene00008654	0	F10F2.2	7.26634	-6.29861	1.35167	-4.65987	3.16e-06	9.46e-06
WBGene00045481	0	M153.5	7.26634	-6.29861	1.35167	-4.65987	3.16e-06	9.46e-06
WBGene00001250	elt-2	C33D3.1	106.748	-6.29432	0.556485	-11.3109	1.16e-29	2.2e-28
WBGene00001784	gst-36	R07B1.4	7.19028	-6.28481	1.35098	-4.65205	3.29e-06	9.82e-06
WBGene00021095	mlt-8	W08F4.6	651.103	-6.2827	0.250215	-25.1093	########	########
WBGene00015679	0	C10F3.7	7.28809	-6.27882	1.32103	-4.75298	2e-06	6.17e-06
WBGene00003699	nhr-109	T12C9.5	14.2719	-6.27805	1.25174	-5.01547	5.29e-07	1.74e-06
WBGene00020137	0	T01B10.5	14.3578	-6.2751	1.2592	-4.98339	6.25e-07	2.03e-06
WBGene00002978	lev-11	Y105E8B.1	490.406	-6.27441	0.292115	-21.4792	########	########
WBGene00012704	mlt-3	Y39C12A.1	14.1616	-6.2741	1.25185	-5.01185	5.39e-07	1.77e-06
WBGene00003773	nlt-1	ZK892.2	26.1726	-6.26949	1.07881	-5.81149	6.19e-09	2.55e-08
WBGene00008309	nhr-170	C54E10.5	7.08188	-6.26775	1.36185	-4.60237	4.18e-06	1.23e-05
WBGene00011768	oac-46	T14D7.2	157.226	-6.2647	0.458977	-13.6493	2.04e-42	7.15e-41
WBGene00017420	0	F13B9.2	14.2122	-6.26148	1.26667	-4.94327	7.68e-07	2.47e-06
WBGene00011339	0	T01G5.1	26.0668	-6.25857	1.074	-5.82736	5.63e-09	2.33e-08
WBGene00017835	0	F26F12.4	39.3005	-6.25822	0.882644	-7.09031	1.34e-12	7.99e-12
WBGene00020083	0	R57.2	39.041	-6.25742	0.887258	-7.05253	1.76e-12	1.03e-11
WBGene00008511	0	F01G10.9	39.1434	-6.25572	0.882688	-7.08713	1.37e-12	8.16e-12
WBGene00016052	dod-3	C24B9.9	7.21582	-6.25421	1.35036	-4.63152	3.63e-06	1.08e-05
WBGene00015335	acdh-6	C02D5.1	7.05846	-6.2527	1.31814	-4.74357	2.1e-06	6.44e-06
WBGene00001076	dpy-17	F54D8.1	4367.69	-6.24973	0.25049	-24.95	########	########
WBGene00011564	ugt-50	T07C5.1	220.987	-6.24833	0.390558	-15.9985	1.31e-57	8.14e-56
WBGene00018718	0	F52H2.6	103.911	-6.2471	0.545793	-11.4459	2.46e-30	4.84e-29
WBGene00011713	0	T11F9.12	38.9645	-6.24438	0.880174	-7.09449	1.3e-12	7.77e-12
WBGene00016254	fbxb-114	C30E1.5	7.03315	-6.23922	1.32711	-4.70136	2.58e-06	7.83e-06
WBGene00022465	ift-20	Y110A7A.20	7.13095	-6.23788	1.3845	-4.5055	6.62e-06	1.9e-05
WBGene00000241	bbs-1	Y105E8A.5	13.9115	-6.23277	1.26478	-4.92796	8.31e-07	2.66e-06
WBGene00001957	hlh-13	F48D6.3	7.01341	-6.22978	1.33088	-4.68097	2.86e-06	8.58e-06
WBGene00219708	linc-13	K02E7.14	6.92475	-6.224	1.31878	-4.71952	2.36e-06	7.2e-06
WBGene00045400	0	C54D10.13	6.96456	-6.2211	1.31482	-4.73151	2.23e-06	6.81e-06
WBGene00011654	oac-44	T09E11.5	13.6647	-6.21783	1.25128	-4.96916	6.72e-07	2.18e-06
WBGene00006367	sym-2	ZK1067.6	254.889	-6.21687	0.364558	-17.0532	3.31e-65	2.6e-63
WBGene00004135	pqn-48	K07D4.8	13.7605	-6.21355	1.27069	-4.8899	1.01e-06	3.21e-06
WBGene00003075	lrx-1	T04H1.6	13.6503	-6.2127	1.25916	-4.934	8.06e-07	2.59e-06
WBGene00016619	0	C43H6.6	13.662	-6.21074	1.25775	-4.93797	7.89e-07	2.54e-06
WBGene00019215	0	H20E11.3	6.95553	-6.21046	1.32461	-4.68851	2.75e-06	8.29e-06
WBGene00020522	0	T15B7.10	13.5228	-6.20947	1.25491	-4.94814	7.49e-07	2.41e-06
WBGene00044004	0	C24A8.6	6.88348	-6.20845	3.91325	-1.58652	0.112622	0.160422
WBGene00009030	clec-233	F21H7.4	6.9465	-6.20287	1.35584	-4.57493	4.76e-06	1.4e-05
WBGene00020277	0	T06A1.1	13.5708	-6.20161	1.25777	-4.93065	8.2e-07	2.63e-06
WBGene00022641	0	ZK6.6	6.88505	-6.19947	1.31928	-4.69913	2.61e-06	7.91e-06
WBGene00008215	0	C49F8.3	37.5791	-6.19863	0.882939	-7.02045	2.21e-12	1.29e-11
WBGene00015328	0	C02B10.3	225.258	-6.19744	0.386662	-16.0281	8.14e-58	5.08e-56
WBGene00007725	0	C25F9.5	6.80732	-6.19741	1.32077	-4.69225	2.7e-06	8.16e-06
WBGene00016555	math-20	C40D2.2	6.90858	-6.1955	1.33616	-4.6368	3.54e-06	1.05e-05
WBGene00009848	0	F48F5.6	6.79104	-6.19466	1.32001	-4.69288	2.69e-06	8.13e-06
WBGene00017727	0	F22H10.3	6.8923	-6.19274	1.33742	-4.63035	3.65e-06	1.08e-05
WBGene00009679	0	F44D12.2	6.83085	-6.19165	1.31912	-4.69377	2.68e-06	8.1e-06
WBGene00001681	gpc-1	K02A4.2	6.75848	-6.18886	1.32511	-4.67046	3.01e-06	9.01e-06
WBGene00020574	0	T19D7.6	6.68074	-6.18275	1.3582	-4.55215	5.31e-06	1.55e-05
WBGene00020846	0	T27A10.6	136.424	-6.18111	0.471766	-13.1021	3.2e-39	9.59e-38
WBGene00044301	lgc-28	D2062.12	13.2653	-6.17636	1.25906	-4.90554	9.32e-07	2.97e-06
WBGene00000083	adt-2	F08C6.1	37.1349	-6.17463	0.88292	-6.99341	2.68e-12	1.56e-11
WBGene00015298	0	C01F1.3	368.082	-6.17147	0.331119	-18.6382	1.57e-77	1.75e-75
WBGene00000699	col-125	C29F4.1	13.2851	-6.16745	1.25551	-4.91232	9e-07	2.88e-06
WBGene00010468	0	K01D12.9	6.65733	-6.16467	1.32193	-4.66338	3.11e-06	9.31e-06
WBGene00011269	0	R17.3	24.5509	-6.16433	1.07212	-5.74969	8.94e-09	3.61e-08
WBGene00011784	0	T15D6.10	6.71878	-6.16415	1.32804	-4.64153	3.46e-06	1.03e-05
WBGene00012274	0	W05B5.1	110.563	-6.16345	0.522075	-11.8057	3.65e-32	7.87e-31
WBGene00008900	0	F16H6.10	6.69714	-6.16165	1.32447	-4.65216	3.28e-06	9.81e-06
WBGene00022577	nstp-3	ZC250.3	36.591	-6.15677	0.877723	-7.01448	2.31e-12	1.35e-11
WBGene00018418	0	F44E2.4	439.745	-6.15643	0.283379	-21.7251	########	########
WBGene00010342	0	F59F5.3	13.1524	-6.15609	1.2522	-4.91621	8.82e-07	2.82e-06
WBGene00019718	0	M01H9.2	6.56331	-6.15608	1.35766	-4.53433	5.78e-06	1.67e-05
WBGene00010593	gsnl-1	K06A4.3	48.7735	-6.15565	0.766561	-8.03022	9.73e-16	7.43e-15
WBGene00008711	0	F11E6.8	84.9994	-6.15122	0.583997	-10.533	6.09e-26	9.4e-25
WBGene00015268	0	BE0003N10.3	84.9174	-6.15023	0.584104	-10.5293	6.33e-26	9.75e-25
WBGene00003097	lys-8	C17G10.5	13.0321	-6.14764	1.25252	-4.90823	9.19e-07	2.93e-06
WBGene00003375	mlp-1	T04C9.4	145.728	-6.14763	0.465711	-13.2005	8.71e-40	2.67e-38
WBGene00018221	0	F40A3.6	6.68097	-6.14054	1.39586	-4.39911	1.09e-05	3.04e-05
WBGene00016136	0	C26B9.7	6.52707	-6.13826	1.3954	-4.39893	1.09e-05	3.04e-05
WBGene00013592	0	Y81G3A.4	12.8332	-6.13818	1.27469	-4.81541	1.47e-06	4.6e-06
WBGene00009342	fasn-1	F32H2.5	3267.27	-6.13445	0.170426	-35.9948	########	########
WBGene00004184	0	T19D2.2	48.1028	-6.13025	0.769935	-7.96204	1.69e-15	1.27e-14
WBGene00013896	0	ZC443.1	6.49105	-6.12818	1.32569	-4.62264	3.79e-06	1.12e-05
WBGene00001554	gcy-34	M04G12.3	6.48569	-6.12808	1.34347	-4.56139	5.08e-06	1.49e-05
WBGene00012168	0	W01A8.6	12.7828	-6.12768	1.26059	-4.86097	1.17e-06	3.69e-06
WBGene00017381	ddr-2	F11D5.3	286.786	-6.12644	0.332253	-18.4391	6.38e-76	6.69e-74
WBGene00006818	unc-86	C30A5.7	94.9885	-6.12373	0.563196	-10.8732	1.55e-27	2.63e-26
WBGene00018716	0	F52H2.4	6.39514	-6.12176	1.40364	-4.36134	1.29e-05	3.58e-05
WBGene00022816	fbn-1	ZK783.1	1305.85	-6.12028	0.209445	-29.2214	########	########
WBGene00009621	fipr-21	F41E7.5	6.43685	-6.11976	1.33085	-4.59839	4.26e-06	1.25e-05
WBGene00017151	0	EGAP9.3	35.71	-6.11825	0.882015	-6.93668	4.01e-12	2.29e-11
WBGene00006792	unc-58	T06H11.1	6.50019	-6.11168	1.33987	-4.56141	5.08e-06	1.49e-05
WBGene00002272	lec-9	C16H3.2	35.4207	-6.10899	0.879179	-6.94852	3.69e-12	2.11e-11
WBGene00000220	atf-2	K08F8.2	447.799	-6.1084	0.277817	-21.9871	########	########
WBGene00016276	0	C30G12.4	6.47299	-6.10735	1.37478	-4.44243	8.89e-06	2.51e-05
WBGene00015148	hpo-28	B0336.11	35.1922	-6.10217	0.879426	-6.93881	3.95e-12	2.26e-11
WBGene00044901	0	Y41G9A.10	12.6363	-6.09952	1.26321	-4.82857	1.38e-06	4.31e-06
WBGene00018726	0	F53A9.3	6.37897	-6.0989	1.34952	-4.51932	6.2e-06	1.79e-05
WBGene00009885	0	F49E2.1	12.443	-6.09309	1.26731	-4.80791	1.53e-06	4.76e-06
WBGene00044761	pals-19	Y82E9BR.23	12.4267	-6.09152	1.26742	-4.80623	1.54e-06	4.8e-06
WBGene00015471	lmp-2	C05D9.2	6.30314	-6.08818	1.3332	-4.56659	4.96e-06	1.45e-05
WBGene00001953	hlh-8	C02B8.4	6.4044	-6.08594	1.34627	-4.52058	6.17e-06	1.78e-05
WBGene00000641	col-65	K08C9.4	23.4226	-6.08567	1.07713	-5.64989	1.61e-08	6.3e-08
WBGene00000893	cyn-17	ZC250.1	58.1214	-6.08385	0.69742	-8.72338	2.7e-18	2.51e-17
WBGene00010795	0	M01A8.1	12.3508	-6.07975	1.26936	-4.78963	1.67e-06	5.19e-06
WBGene00015954	0	C18B2.3	6.2941	-6.07603	1.32795	-4.5755	4.75e-06	1.39e-05
WBGene00011520	nhr-213	T06C12.13	12.3121	-6.07124	1.26656	-4.79347	1.64e-06	5.1e-06
WBGene00004764	sel-7	K04G11.2	45.8697	-6.06882	0.769497	-7.88674	3.1e-15	2.27e-14
WBGene00003816	asns-1	F25G6.6	12.341	-6.06834	1.25559	-4.83306	1.34e-06	4.22e-06
WBGene00003933	pat-9	T27B1.2	321.603	-6.06618	0.314208	-19.3062	4.76e-83	6.09e-81
WBGene00011335	0	T01E8.8	12.426	-6.06555	1.2671	-4.78696	1.69e-06	5.26e-06
WBGene00003845	odd-1	B0280.4	22.8848	-6.06437	1.07228	-5.65557	1.55e-08	6.11e-08
WBGene00010266	dct-18	F58G1.4	297.493	-6.06379	0.322093	-18.8262	4.61e-79	5.28e-77
WBGene00001091	drh-2	C01B10.1	6.16753	-6.06318	1.35154	-4.48614	7.25e-06	2.07e-05
WBGene00004233	ptr-19	Y39A1B.2	45.7884	-6.0619	0.767208	-7.90125	2.76e-15	2.03e-14
WBGene00017052	0	D2024.4	6.24715	-6.05821	1.33302	-4.54471	5.5e-06	1.6e-05
WBGene00022216	fbxa-16	Y73B3A.14	6.24715	-6.05821	1.33302	-4.54471	5.5e-06	1.6e-05
WBGene00018470	0	F45E4.5	6.21459	-6.0523	1.3388	-4.5207	6.16e-06	1.78e-05
WBGene00003380	mnm-2	C10A4.8	33.7566	-6.04855	0.901186	-6.71177	1.92e-11	1.03e-10
WBGene00018282	0	F41D9.2	22.5992	-6.04774	1.07499	-5.62586	1.85e-08	7.2e-08
WBGene00021167	cyp-32B1	Y5H2B.5	12.1973	-6.04653	1.25801	-4.80642	1.54e-06	4.8e-06
WBGene00021087	0	W08E12.6	6.17667	-6.04645	1.33137	-4.54154	5.58e-06	1.62e-05
WBGene00011673	cyp-13A6	T10B9.3	6.15504	-6.04432	1.35723	-4.45343	8.45e-06	2.39e-05
WBGene00009304	eva-1	F32A7.3	214.604	-6.04348	0.376196	-16.0647	4.51e-58	2.84e-56
WBGene00002085	ins-2	ZK75.2	67.7165	-6.04311	0.64925	-9.30784	1.3e-20	1.42e-19
WBGene00014094	0	ZK829.3	6.13875	-6.04105	1.34655	-4.48633	7.25e-06	2.07e-05
WBGene00045461	0	C25F9.14	6.14411	-6.04033	1.33349	-4.52972	5.91e-06	1.71e-05
WBGene00017326	dmd-5	F10C1.5	67.0312	-6.03387	0.635146	-9.49997	2.1e-21	2.43e-20
WBGene00000750	col-177	F59F3.2	6.08455	-6.03188	1.36745	-4.41105	1.03e-05	2.88e-05
WBGene00011073	0	R07A4.2	6.08991	-6.03166	1.3318	-4.52896	5.93e-06	1.72e-05
WBGene00004156	pqn-74	W02A2.3	22.5125	-6.03037	1.07839	-5.59201	2.24e-08	8.68e-08
WBGene00011803	0	T16G12.1	66.9702	-6.02807	0.639378	-9.42801	4.18e-21	4.72e-20
WBGene00003248	mig-17	F57B7.4	33.3624	-6.02795	0.886118	-6.80265	1.03e-11	5.64e-11
WBGene00017957	0	F31F4.1	6.07898	-6.02787	1.37762	-4.37557	1.21e-05	3.36e-05
WBGene00009813	haly-1	F47B10.2	111.471	-6.027	0.506854	-11.891	1.32e-32	2.94e-31
WBGene00017998	0	F33D4.6	167.05	-6.02574	0.430397	-14.0004	1.55e-44	5.9e-43
WBGene00018727	jbts-14	F53A9.4	22.3246	-6.02367	1.0737	-5.6102	2.02e-08	7.85e-08
WBGene00006824	unc-95	Y105E8A.6	89.1431	-6.02206	0.564219	-10.6733	1.36e-26	2.19e-25
WBGene00016134	0	C26B9.5	22.3084	-6.01548	1.08193	-5.55994	2.7e-08	1.04e-07
WBGene00003956	pcp-1	ZK112.1	22.2778	-6.01209	1.08565	-5.53777	3.06e-08	1.17e-07
WBGene00010047	0	F54D1.6	297.912	-6.0107	0.327353	-18.3615	2.67e-75	2.74e-73
WBGene00009229	0	F28G4.4	5.96523	-6.01016	1.35268	-4.44317	8.86e-06	2.51e-05
WBGene00044387	0	C27A2.8	11.8477	-6.00982	1.26928	-4.73481	2.19e-06	6.71e-06
WBGene00010870	let-522	M05B5.2	154.163	-6.00697	0.42633	-14.09	4.38e-45	1.69e-43
WBGene00000469	ces-2	ZK909.4	375.04	-6.00643	0.297736	-20.1737	1.67e-90	2.6e-88
WBGene00008150	mam-2	C47E12.6	11.9453	-6.00363	1.28038	-4.68894	2.75e-06	8.27e-06
WBGene00001631	gly-6	H38K22.5	307.851	-6.00182	0.314237	-19.0997	2.54e-81	3.09e-79
WBGene00022827	0	ZK816.4	11.8278	-6.00132	1.26101	-4.75914	1.94e-06	5.99e-06
WBGene00008692	scav-4	F11C1.3	5.93991	-5.99479	1.33519	-4.48984	7.13e-06	2.04e-05
WBGene00008559	0	F07H5.8	5.91828	-5.99203	1.35412	-4.42503	9.64e-06	2.71e-05
WBGene00017322	clec-160	F09G8.8	5.97973	-5.99175	1.34563	-4.45274	8.48e-06	2.4e-05
WBGene00019282	mps-2	K01A2.8	293.897	-5.98885	0.322592	-18.5648	6.19e-77	6.73e-75
WBGene00018566	0	F47E1.2	5.96345	-5.98836	1.34356	-4.45707	8.31e-06	2.36e-05
WBGene00013100	zip-7	Y51H4A.4	184.313	-5.98441	0.396026	-15.1112	1.37e-51	6.88e-50
WBGene00006960	xbx-1	F02D8.3	5.83498	-5.98171	1.3917	-4.29811	1.72e-05	4.7e-05
WBGene00219362	0	ZK470.14	5.85315	-5.97939	1.34004	-4.46209	8.12e-06	2.31e-05
WBGene00044641	0	T01D1.8	32.1461	-5.97776	0.897927	-6.65729	2.79e-11	1.47e-10
WBGene00019435	0	K06A9.1	32.2265	-5.97504	0.890613	-6.7089	1.96e-11	1.05e-10
WBGene00004830	slo-1	Y51A2D.19	129.289	-5.97337	0.456976	-13.0715	4.79e-39	1.42e-37
WBGene00020294	0	T06F4.1	11.5251	-5.97135	1.29034	-4.62774	3.7e-06	1.1e-05
WBGene00003731	nhx-3	C54F6.13	11.4202	-5.96594	1.27542	-4.67763	2.9e-06	8.71e-06
WBGene00020825	tmem-231	T26A8.2	21.2175	-5.96396	1.09038	-5.46964	4.51e-08	1.69e-07
WBGene00011781	glct-3	T15D6.7	5.75011	-5.95972	1.35507	-4.39809	1.09e-05	3.05e-05
WBGene00004921	snt-1	F31E8.2	11.4563	-5.95793	1.26203	-4.72092	2.35e-06	7.15e-06
WBGene00006915	vha-6	VW02B12L.1	53.3705	-5.95615	0.694209	-8.57977	9.51e-18	8.46e-17
WBGene00000652	col-76	M110.1	413.632	-5.9544	0.28214	-21.1044	7.24e-99	1.35e-96
WBGene00020358	math-39	T08E11.2	5.77364	-5.95368	1.34455	-4.428	9.51e-06	2.68e-05
WBGene00001694	grd-5	F41E6.2	21.2184	-5.95319	1.08886	-5.46736	4.57e-08	1.71e-07
WBGene00007153	clec-41	B0365.6	5.81345	-5.95055	1.35011	-4.40745	1.05e-05	2.93e-05
WBGene00002052	ifa-4	K05B2.3	21.1988	-5.94783	1.07582	-5.52863	3.23e-08	1.23e-07
WBGene00008472	0	E03H4.4	5.77553	-5.94458	1.35242	-4.3955	1.11e-05	3.08e-05
WBGene00003667	nhr-77	T15D6.6	5.78089	-5.94454	1.36218	-4.36401	1.28e-05	3.54e-05
WBGene00008669	acs-14	F11A3.1	147.705	-5.94349	0.428927	-13.8567	1.16e-43	4.25e-42
WBGene00017184	ncam-1	F02G3.1	759.606	-5.94026	0.244097	-24.3357	########	########
WBGene00022499	set-30	ZC8.3	125.953	-5.93749	0.461518	-12.8651	7.07e-38	1.99e-36
WBGene00008227	0	C50B8.5	5.65988	-5.93316	1.40927	-4.21009	2.55e-05	6.8e-05
WBGene00003482	mua-3	K08E5.3	397.664	-5.93212	0.281187	-21.0967	8.54e-99	1.57e-96
WBGene00016217	0	C29F9.2	11.2232	-5.93037	1.2641	-4.69139	2.71e-06	8.19e-06
WBGene00016329	osr-1	C32E12.3	41.6756	-5.92811	0.774017	-7.65889	1.88e-14	1.31e-13
WBGene00007266	0	C03A3.1	104.267	-5.92721	0.496149	-11.9464	6.78e-33	1.54e-31
WBGene00015622	0	C09B8.3	5.63803	-5.92616	1.38976	-4.26416	2.01e-05	5.43e-05
WBGene00004127	abu-12	F52D1.3	20.6954	-5.92401	1.08458	-5.46203	4.71e-08	1.76e-07
WBGene00018951	0	F56C9.7	20.7686	-5.92349	1.08038	-5.48281	4.19e-08	1.57e-07
WBGene00003554	nas-38	F57C12.1	5.7123	-5.92273	1.36493	-4.33923	1.43e-05	3.94e-05
WBGene00001691	grd-2	F46B3.5	5.65085	-5.92227	1.37386	-4.31069	1.63e-05	4.44e-05
WBGene00010539	ttr-2	K03H1.4	82.9734	-5.92135	0.554561	-10.6776	1.3e-26	2.09e-25
WBGene00016355	lact-5	C33F10.7	155.525	-5.92073	0.414691	-14.2775	3.02e-46	1.23e-44
WBGene00020924	0	W02B3.4	5.63993	-5.91811	1.34627	-4.39594	1.1e-05	3.08e-05
WBGene00016237	0	C29H12.6	41.2663	-5.91455	0.776079	-7.62106	2.52e-14	1.73e-13
WBGene00008607	0	F09B12.3	41.4413	-5.9139	0.772706	-7.65349	1.96e-14	1.36e-13
WBGene00003067	lrg-1	F55H2.4	5.54591	-5.91092	1.36556	-4.32858	1.5e-05	4.12e-05
WBGene00044297	0	C25B8.8	5.58573	-5.90869	1.34516	-4.39255	1.12e-05	3.12e-05
WBGene00016722	0	C46G7.2	30.6356	-5.90399	0.892963	-6.61169	3.8e-11	1.98e-10
WBGene00015906	0	C17E7.13	20.4533	-5.90298	1.08349	-5.44812	5.09e-08	1.89e-07
WBGene00009904	0	F49E12.12	5.55316	-5.90181	1.35107	-4.36825	1.25e-05	3.47e-05
WBGene00004949	sox-2	K08A8.2	429.496	-5.90143	0.275799	-21.3976	########	2.91e-99
WBGene00001042	dnj-24	W03A5.7	71.7873	-5.89976	0.596264	-9.89454	4.4e-23	5.7e-22
WBGene00003633	nhr-43	C29E6.5	40.8324	-5.89936	0.771641	-7.64521	2.09e-14	1.44e-13
WBGene00008966	0	F20B10.2	5.47889	-5.89471	1.49899	-3.93246	8.41e-05	0.000209
WBGene00017781	0	F25E2.3	5.49361	-5.89108	1.3915	-4.23362	2.3e-05	6.17e-05
WBGene00010442	bus-12	JC8.12	30.5661	-5.88995	0.887584	-6.63594	3.22e-11	1.69e-10
WBGene00018515	0	F46G11.2	10.8256	-5.88601	1.27321	-4.62296	3.78e-06	1.12e-05
WBGene00012826	dyf-19	Y43F8C.4	20.3059	-5.88316	1.08383	-5.42811	5.7e-08	2.11e-07
WBGene00019320	0	K02E10.6	20.1858	-5.88284	1.08557	-5.4191	5.99e-08	2.21e-07
WBGene00008144	gasr-8	C47E8.6	10.7949	-5.87778	1.26688	-4.63956	3.49e-06	1.04e-05
WBGene00016732	phat-1	C46H11.8	5.43384	-5.87673	1.38348	-4.24779	2.16e-05	5.82e-05
WBGene00018176	0	F38B6.7	5.4122	-5.87471	1.36591	-4.30096	1.7e-05	4.64e-05
WBGene00006759	unc-22	ZK617.1	90.3278	-5.87392	0.533881	-11.0023	3.72e-28	6.57e-27
WBGene00016354	rig-6	C33F10.5	220.843	-5.87307	0.356065	-16.4944	4.03e-61	2.79e-59
WBGene00044291	0	C25F9.10	5.45201	-5.87196	1.3494	-4.35152	1.35e-05	3.74e-05
WBGene00003738	nid-1	F54F3.1	1065.04	-5.87041	0.200262	-29.3136	########	########
WBGene00013492	0	Y70C5C.1	5.43573	-5.8685	1.34901	-4.35022	1.36e-05	3.76e-05
WBGene00004155	pqn-73	W01C9.3	310.266	-5.86725	0.310368	-18.9042	1.05e-79	1.23e-77
WBGene00013328	0	Y57G11C.39	10.6304	-5.86573	1.28559	-4.56267	5.05e-06	1.48e-05
WBGene00002054	ifb-2	F10C1.7	149.956	-5.86416	0.415585	-14.1106	3.27e-45	1.27e-43
WBGene00020651	0	T21D12.12	5.47744	-5.86165	1.43475	-4.08549	4.4e-05	0.000113
WBGene00015527	0	C06E2.1	5.40317	-5.86138	1.35932	-4.31198	1.62e-05	4.42e-05
WBGene00019373	0	K04A8.1	30.1625	-5.86121	0.893305	-6.56126	5.34e-11	2.74e-10
WBGene00013263	0	Y57A10A.23	530.288	-5.86014	0.398138	-14.7189	4.88e-49	2.19e-47
WBGene00003727	nhr-137	C56E10.4	19.9381	-5.85993	1.08147	-5.41846	6.01e-08	2.22e-07
WBGene00015472	0	C05D9.3	179.197	-5.85731	0.387432	-15.1183	1.23e-51	6.2e-50
WBGene00020149	0	T01D1.4	59.4878	-5.85363	0.634835	-9.2207	2.95e-20	3.13e-19
WBGene00004020	pho-1	EGAP2.3	5.40506	-5.85141	1.35728	-4.31113	1.62e-05	4.44e-05
WBGene00009523	clec-165	F38A1.10	5.45023	-5.85056	1.3915	-4.2045	2.62e-05	6.96e-05
WBGene00015859	0	C16D9.4	10.6577	-5.84696	1.28408	-4.55341	5.28e-06	1.54e-05
WBGene00044303	hst-3.2	F52B10.2	79.1217	-5.84624	0.55423	-10.5484	5.17e-26	8.01e-25
WBGene00008296	cdr-2	C54D10.1	5.36714	-5.84546	1.38499	-4.22058	2.44e-05	6.52e-05
WBGene00014033	arrd-15	ZK643.1	10.5936	-5.8446	1.26957	-4.60362	4.15e-06	1.22e-05
WBGene00045397	0	Y54G2A.52	10.6251	-5.84273	1.27469	-4.58366	4.57e-06	1.34e-05
WBGene00043983	0	C39D10.11	10.4695	-5.84141	1.29765	-4.50152	6.75e-06	1.94e-05
WBGene00013560	zip-12	Y75B8A.29	68.366	-5.8413	0.615554	-9.48949	2.32e-21	2.67e-20
WBGene00016865	ets-9	C52B9.2	19.7911	-5.83799	1.08656	-5.37292	7.75e-08	2.82e-07
WBGene00012429	0	Y11D7A.5	19.6509	-5.83755	1.09038	-5.35368	8.62e-08	3.12e-07
WBGene00001761	gst-13	T26C5.1	29.3318	-5.83687	0.886873	-6.58141	4.66e-11	2.41e-10
WBGene00003370	mlc-2	C36E6.5	196.402	-5.83675	0.365127	-15.9856	1.61e-57	9.9e-56
WBGene00002259	lbp-7	T22G5.2	10.6758	-5.83621	1.31005	-4.45494	8.39e-06	2.38e-05
WBGene00004300	ram-2	F38A3.2	29.6682	-5.83331	0.912258	-6.39436	1.61e-10	7.87e-10
WBGene00018487	0	F46C8.8	29.4685	-5.8328	0.888479	-6.56493	5.21e-11	2.68e-10
WBGene00017327	0	F10C1.8	5.22964	-5.82541	1.38532	-4.2051	2.61e-05	6.95e-05
WBGene00011261	nphp-4	R13H4.1	38.9803	-5.82367	0.769363	-7.56947	3.75e-14	2.54e-13
WBGene00003607	nhr-8	F33D4.1	48.2752	-5.82207	0.704619	-8.26272	1.42e-16	1.16e-15
WBGene00000516	cki-1	T05A6.1	272.555	-5.82013	0.339944	-17.1208	1.04e-65	8.21e-64
WBGene00006980	zig-3	C14F5.2	5.30927	-5.81997	1.36381	-4.26742	1.98e-05	5.35e-05
WBGene00018237	irg-7	F40F4.6	164.907	-5.81865	0.401076	-14.5076	1.08e-47	4.7e-46
WBGene00017036	0	D1069.1	5.23689	-5.81592	1.38418	-4.2017	2.65e-05	7.05e-05
WBGene00008953	0	F19C6.4	5.21525	-5.81346	1.35834	-4.27982	1.87e-05	5.08e-05
WBGene00015473	0	C05D9.4	5.21525	-5.81346	1.35834	-4.27982	1.87e-05	5.08e-05
WBGene00016734	0	C46H11.10	10.2527	-5.81312	1.29596	-4.48559	7.27e-06	2.08e-05
WBGene00022627	0	ZC513.2	10.4039	-5.80655	1.27553	-4.55228	5.31e-06	1.54e-05
WBGene00017754	0	F23F12.8	38.2879	-5.80421	0.778428	-7.45632	8.9e-14	5.86e-13
WBGene00020309	0	T07D3.6	5.2225	-5.8022	1.36026	-4.2655	1.99e-05	5.4e-05
WBGene00011880	0	T21B6.3	28.7155	-5.8012	0.88647	-6.54416	5.98e-11	3.06e-10
WBGene00012763	atln-2	Y41E3.3	10.3378	-5.80074	1.27361	-4.55458	5.25e-06	1.53e-05
WBGene00022615	0	ZC449.5	219.69	-5.79992	0.343539	-16.8829	6.02e-64	4.55e-62
WBGene00009288	0	F31C3.6	115.084	-5.79967	0.463173	-12.5216	5.69e-36	1.5e-34
WBGene00016749	0	C48E7.1	296.127	-5.7982	0.301013	-19.2623	1.11e-82	1.39e-80
WBGene00012819	0	Y43F8B.9	10.3142	-5.79729	1.27795	-4.5364	5.72e-06	1.66e-05
WBGene00020148	0	T01D1.3	5.24604	-5.79654	1.38215	-4.19385	2.74e-05	7.28e-05
WBGene00021416	mksr-2	Y38F2AL.2	10.2365	-5.79584	1.27051	-4.56183	5.07e-06	1.48e-05
WBGene00003683	nhr-93	T24A6.9	5.12849	-5.79537	1.37048	-4.22872	2.35e-05	6.3e-05
WBGene00019236	0	H23N18.5	5.11221	-5.79139	1.37527	-4.21108	2.54e-05	6.78e-05
WBGene00008076	lgc-43	C43F9.9	18.9497	-5.79094	1.0882	-5.32157	1.03e-07	3.68e-07
WBGene00016499	0	C37C3.7	10.1478	-5.79084	1.29073	-4.48646	7.24e-06	2.07e-05
WBGene00017449	otpl-3	F14B8.7	5.15202	-5.78824	1.35777	-4.26304	2.02e-05	5.45e-05
WBGene00007776	dmd-4	C27C12.6	18.8576	-5.78597	1.08549	-5.33031	9.8e-08	3.51e-07
WBGene00045305	0	ZC250.4	5.05611	-5.78401	1.44111	-4.01358	5.98e-05	0.000151
WBGene00012853	0	Y44A6D.2	10.1064	-5.78283	1.28888	-4.48672	7.23e-06	2.07e-05
WBGene00015087	0	B0252.1	5.1141	-5.78152	1.37014	-4.21966	2.45e-05	6.54e-05
WBGene00017569	0	F18E9.3	10.216	-5.7815	1.28217	-4.50914	6.51e-06	1.87e-05
WBGene00018172	0	F38B6.2	5.17555	-5.78112	1.37085	-4.21718	2.47e-05	6.61e-05
WBGene00006985	zig-8	Y39E4B.8	37.7541	-5.78029	0.775116	-7.45732	8.83e-14	5.83e-13
WBGene00015823	0	C16B8.3	5.14835	-5.77954	1.52678	-3.78544	0.000153	0.000368
WBGene00008163	0	C47F8.7	5.04173	-5.7759	1.39058	-4.15358	3.27e-05	8.6e-05
WBGene00015286	best-3	C01B12.3	46.8449	-5.77584	0.69627	-8.2954	1.08e-16	8.91e-16
WBGene00010236	0	F58B4.3	5.13764	-5.77468	1.37919	-4.18701	2.83e-05	7.49e-05
WBGene00016841	magu-3	C50F2.8	93.6985	-5.77337	0.50851	-11.3535	7.12e-30	1.38e-28
WBGene00016919	0	C54E4.4	5.12135	-5.77041	1.36969	-4.21292	2.52e-05	6.72e-05
WBGene00021593	0	Y46E12A.3	5.12135	-5.77041	1.36969	-4.21292	2.52e-05	6.72e-05
WBGene00001428	fkb-3	C05C8.3	270.086	-5.7654	0.323353	-17.8301	4.13e-71	3.87e-69
WBGene00018640	0	F49E10.2	65.4787	-5.76439	0.589934	-9.77125	1.5e-22	1.88e-21
WBGene00020803	0	T25E4.1	5.08879	-5.76265	1.36506	-4.22153	2.43e-05	6.49e-05
WBGene00001954	hlh-10	ZK682.4	5.05087	-5.75601	1.37163	-4.19647	2.71e-05	7.21e-05
WBGene00018092	0	F36F12.1	10.0388	-5.75479	1.28288	-4.48584	7.26e-06	2.07e-05
WBGene00021611	nhr-238	Y46H3D.7	4.97314	-5.75085	1.40675	-4.08802	4.35e-05	0.000112
WBGene00011545	0	T06G6.3	5.0744	-5.75043	1.39565	-4.12025	3.78e-05	9.85e-05
WBGene00019906	0	R05G9R.1	55.5149	-5.74951	0.647259	-8.88286	6.52e-19	6.32e-18
WBGene00044107	0	F58G6.9	4.96221	-5.74771	1.3827	-4.15689	3.23e-05	8.49e-05
WBGene00013855	0	ZC116.3	64.2105	-5.74576	0.597394	-9.61804	6.71e-22	8e-21
WBGene00007883	0	C33A12.4	18.3572	-5.74231	1.09975	-5.22147	1.78e-07	6.19e-07
WBGene00009438	0	F35G2.5	9.83004	-5.74172	1.29513	-4.43331	9.28e-06	2.62e-05
WBGene00016556	math-21	C40D2.3	4.92965	-5.73847	1.40948	-4.07135	4.67e-05	0.00012
WBGene00019948	0	R08C7.4	4.96411	-5.73765	1.37075	-4.18579	2.84e-05	7.53e-05
WBGene00021872	clec-85	Y54G2A.6	9.87326	-5.73759	1.27776	-4.49035	7.11e-06	2.03e-05
WBGene00006476	rhgf-2	T08H4.1	367.035	-5.73672	0.275956	-20.7885	5.5e-96	9.44e-94
WBGene00021529	0	Y41G9A.5	54.8433	-5.73568	0.63509	-9.03128	1.7e-19	1.71e-18
WBGene00015177	tmc-2	B0416.1	91.2615	-5.73414	0.505247	-11.3492	7.48e-30	1.44e-28
WBGene00017789	0	F25E5.8	9.81906	-5.73209	1.27344	-4.50126	6.76e-06	1.94e-05
WBGene00006586	tni-4	W03F8.1	45.6521	-5.73099	0.695202	-8.24364	1.67e-16	1.35e-15
WBGene00044260	0	Y87G2A.19	9.87342	-5.72685	1.28723	-4.44899	8.63e-06	2.44e-05
WBGene00022202	0	Y72A10A.1	9.72332	-5.72279	1.27507	-4.48822	7.18e-06	2.05e-05
WBGene00001711	grl-2	T16G1.8	4.85917	-5.72257	1.41645	-4.04007	5.34e-05	0.000136
WBGene00044484	hot-9	C09B9.8	4.89898	-5.7221	1.37874	-4.15025	3.32e-05	8.72e-05
WBGene00006683	twk-31	Y47D3B.5	91.0618	-5.7214	0.512572	-11.1621	6.25e-29	1.13e-27
WBGene00006787	unc-52	ZC101.2	830.025	-5.72074	0.25632	-22.3187	########	########
WBGene00006632	tsp-6	C14A11.1	4.93344	-5.71985	1.39802	-4.0914	4.29e-05	0.000111
WBGene00004216	ptr-1	C24B5.3	99.1059	-5.71665	0.485535	-11.7739	5.32e-32	1.14e-30
WBGene00022789	lron-2	ZK682.5	45.2749	-5.71515	0.698131	-8.18636	2.69e-16	2.14e-15
WBGene00000633	col-56	T08B2.2	4.84478	-5.71123	1.37658	-4.14884	3.34e-05	8.77e-05
WBGene00020384	0	T09D3.3	9.53351	-5.7011	1.28649	-4.43151	9.36e-06	2.64e-05
WBGene00022951	0	C30E1.9	88.8843	-5.69903	0.509558	-11.1843	4.87e-29	8.91e-28
WBGene00012532	crp-1	Y32F6B.3	35.8523	-5.69799	0.774452	-7.35744	1.87e-13	1.21e-12
WBGene00018035	sek-4	F35C8.2	9.63037	-5.69687	1.27696	-4.46126	8.15e-06	2.31e-05
WBGene00020029	0	R12C12.9	17.8086	-5.69489	1.08799	-5.23433	1.66e-07	5.79e-07
WBGene00020530	0	T15B12.1	79.9233	-5.69293	0.534797	-10.645	1.84e-26	2.92e-25
WBGene00003745	nlp-7	F18E9.2	4.81412	-5.69235	1.37259	-4.14716	3.37e-05	8.82e-05
WBGene00001403	fbl-1	F56H11.1	26.5986	-5.69085	0.890922	-6.38759	1.69e-10	8.18e-10
WBGene00020242	phat-5	T05B4.11	17.6756	-5.68953	1.08628	-5.23763	1.63e-07	5.69e-07
WBGene00021519	0	Y41D4B.17	9.59435	-5.68884	1.29801	-4.38275	1.17e-05	3.26e-05
WBGene00023451	mlc-7	K08E3.10	4.843	-5.68625	1.42041	-4.00324	6.25e-05	0.000158
WBGene00004796	sid-2	ZK520.2	4.78155	-5.68449	1.37241	-4.14198	3.44e-05	9.01e-05
WBGene00020390	0	T10B5.4	26.528	-5.68362	0.890718	-6.38094	1.76e-10	8.53e-10
WBGene00000906	daf-10	F23B2.4	26.3655	-5.68188	0.898629	-6.32283	2.57e-10	1.23e-09
WBGene00008044	0	C40H1.9	4.72546	-5.68171	1.41393	-4.01839	5.86e-05	0.000149
WBGene00020736	0	T23F2.3	9.46777	-5.68007	1.28461	-4.42163	9.8e-06	2.75e-05
WBGene00002271	lec-8	R07B1.10	9.52922	-5.67927	1.27988	-4.43735	9.11e-06	2.57e-05
WBGene00206416	0	W04H10.5	26.5961	-5.67525	0.915808	-6.19698	5.76e-10	2.67e-09
WBGene00010652	0	K08C9.5	4.78345	-5.67384	1.39797	-4.05862	4.94e-05	0.000127
WBGene00004017	phg-1	F27E5.4	35.3718	-5.6732	0.788271	-7.19702	6.15e-13	3.79e-12
WBGene00044572	0	T22E5.7	4.71107	-5.66924	1.37881	-4.11168	3.93e-05	0.000102
WBGene00020220	clec-140	T05A7.2	4.7346	-5.66084	1.37468	-4.11792	3.82e-05	9.94e-05
WBGene00001159	eff-1	C26D10.5	43.521	-5.65896	0.69457	-8.14742	3.72e-16	2.93e-15
WBGene00016332	0	C32F10.4	26.1388	-5.65862	0.896231	-6.31379	2.72e-10	1.3e-09
WBGene00016635	0	C44B11.6	4.65687	-5.65697	1.39671	-4.0502	5.12e-05	0.000131
WBGene00012226	0	W03G11.4	433.764	-5.6538	0.254021	-22.2572	########	########
WBGene00022033	0	Y65B4BL.1	552.916	-5.65225	0.425004	-13.2993	2.34e-40	7.39e-39
WBGene00012530	0	Y32F6A.5	17.2142	-5.64479	1.0877	-5.18964	2.11e-07	7.27e-07
WBGene00017842	nep-12	F26G1.6	25.5899	-5.64296	0.905488	-6.23195	4.61e-10	2.15e-09
WBGene00009496	0	F36H1.11	17.3652	-5.64207	1.09945	-5.13172	2.87e-07	9.74e-07
WBGene00003890	osm-10	T20H4.1	9.24266	-5.64108	1.28019	-4.40643	1.05e-05	2.94e-05
WBGene00000070	acy-3	C44F1.5	103.375	-5.64	0.476096	-11.8464	2.25e-32	4.96e-31
WBGene00077703	0	K08E5.5	4.63156	-5.6374	1.38111	-4.08179	4.47e-05	0.000115
WBGene00009014	0	F21D5.9	25.5043	-5.63412	0.89567	-6.2904	3.17e-10	1.5e-09
WBGene00009625	0	F41E7.9	4.64973	-5.63129	1.41629	-3.97609	7.01e-05	0.000176
WBGene00016721	0	C46G7.1	9.16488	-5.63117	1.28059	-4.39734	1.1e-05	3.06e-05
WBGene00007925	0	C34C12.6	102.416	-5.63097	0.45919	-12.2628	1.43e-34	3.56e-33
WBGene00000557	cnc-3	R09B5.8	9.17408	-5.62719	1.2868	-4.373	1.23e-05	3.4e-05
WBGene00008655	lips-3	F10F2.3	33.8317	-5.62439	0.781761	-7.19451	6.27e-13	3.86e-12
WBGene00017991	clec-180	F32E10.3	109.86	-5.62337	0.453499	-12.4	2.61e-35	6.7e-34
WBGene00007807	0	C29F3.7	4.60624	-5.61888	1.44613	-3.88546	0.000102	0.000251
WBGene00001863	him-4	F15G9.4	92.6006	-5.61658	0.492773	-11.3979	4.28e-30	8.35e-29
WBGene00009371	0	F33H2.8	41.8651	-5.61395	0.711401	-7.8914	2.99e-15	2.19e-14
WBGene00001960	hlh-16	DY3.3	58.3281	-5.60563	0.625205	-8.96606	3.07e-19	3.03e-18
WBGene00008450	0	E01G6.2	33.7572	-5.60491	0.787191	-7.12014	1.08e-12	6.5e-12
WBGene00016769	0	C49C8.5	9.04935	-5.60459	1.29126	-4.34042	1.42e-05	3.92e-05
WBGene00009742	0	F45H10.5	4.59186	-5.603	1.41649	-3.95555	7.64e-05	0.000191
WBGene00004267	rab-3	C18A3.6	25.0427	-5.60181	0.902738	-6.20535	5.46e-10	2.53e-09
WBGene00002282	let-4	C44H4.2	325.799	-5.60002	0.27874	-20.0905	8.94e-90	1.36e-87
WBGene00005655	srr-4	K11D12.3	25.088	-5.59881	0.908741	-6.16106	7.23e-10	3.31e-09
WBGene00044701	0	AH9.6	4.51413	-5.59716	1.38119	-4.05242	5.07e-05	0.00013
WBGene00007959	0	C35C5.10	33.4713	-5.5959	0.780806	-7.16682	7.68e-13	4.69e-12
WBGene00016957	atic-1	C55F2.1	8.8975	-5.59448	1.28293	-4.36072	1.3e-05	3.59e-05
WBGene00004232	ptr-18	Y38F1A.3	91.2986	-5.59291	0.480258	-11.6456	2.42e-31	5.01e-30
WBGene00009059	chw-1	F22E12.2	57.9511	-5.59288	0.601249	-9.3021	1.38e-20	1.5e-19
WBGene00022680	0	ZK180.6	4.53766	-5.58924	1.3987	-3.99602	6.44e-05	0.000162
WBGene00016104	ddr-1	C25F6.4	107.352	-5.58595	0.447398	-12.4854	8.97e-36	2.33e-34
WBGene00016848	klo-1	C50F7.10	24.9091	-5.5809	0.909572	-6.13574	8.48e-10	3.85e-09
WBGene00000140	anc-1	ZK973.6	123.275	-5.57703	0.416054	-13.4046	5.68e-41	1.84e-39
WBGene00000240	pah-1	K08F8.4	49.3156	-5.57516	0.652291	-8.54705	1.26e-17	1.11e-16
WBGene00021333	0	Y34D9A.8	16.5066	-5.57403	1.10668	-5.03671	4.74e-07	1.56e-06
WBGene00016731	0	C46H11.7	4.41108	-5.57249	1.3928	-4.00094	6.31e-05	0.000159
WBGene00022274	0	Y73E7A.8	81.999	-5.57218	0.507649	-10.9765	4.96e-28	8.66e-27
WBGene00001163	efn-2	C43F9.8	147.128	-5.57016	0.38631	-14.4189	3.94e-47	1.66e-45
WBGene00002257	lbp-5	W02D3.7	48.7406	-5.56952	0.652049	-8.54156	1.32e-17	1.17e-16
WBGene00022610	0	ZC416.6	4.45089	-5.56792	1.39018	-4.00519	6.2e-05	0.000157
WBGene00007424	0	C08B6.3	4.35499	-5.56718	1.45487	-3.82659	0.00013	0.000315
WBGene00001251	elt-3	K02B9.4	162.497	-5.56665	0.381085	-14.6074	2.52e-48	1.12e-46
WBGene00023504	0	F26F2.8	24.7729	-5.56635	0.914986	-6.08353	1.18e-09	5.28e-09
WBGene00044070	set-18	T22A3.4	97.7259	-5.56442	0.461771	-12.0502	1.94e-33	4.52e-32
WBGene00007228	acs-7	C01G6.7	65.0235	-5.56183	0.557985	-9.96769	2.11e-23	2.79e-22
WBGene00018415	nhr-184	F44C8.9	4.41298	-5.56052	1.40534	-3.9567	7.6e-05	0.00019
WBGene00006543	tbx-2	F21H11.3	258.466	-5.55652	0.322313	-17.2395	1.34e-66	1.1e-64
WBGene00006531	tba-5	F16D3.1	8.71245	-5.55613	1.30519	-4.25695	2.07e-05	5.6e-05
WBGene00018215	igcm-1	F39H12.4	404.293	-5.55255	0.248582	-22.3369	########	########
WBGene00017650	0	F21A9.1	4.42558	-5.55116	1.45659	-3.81106	0.000138	0.000334
WBGene00015395	nhr-147	C03G6.8	4.31896	-5.54984	1.43932	-3.85588	0.000115	0.000281
WBGene00016762	ugt-24	C49A9.8	8.59027	-5.54958	1.29326	-4.29115	1.78e-05	4.84e-05
WBGene00011657	0	T09E11.8	4.36413	-5.54711	1.38875	-3.99431	6.49e-05	0.000163
WBGene00007594	lgc-23	C15A7.1	4.30804	-5.54572	1.42245	-3.89871	9.67e-05	0.000238
WBGene00020075	math-35	R52.3	8.62451	-5.54391	1.33994	-4.13742	3.51e-05	9.18e-05
WBGene00003376	mls-1	H14A12.4	4.34785	-5.54281	1.39522	-3.97272	7.11e-05	0.000178
WBGene00018275	0	F41C3.11	72.2606	-5.54164	0.538011	-10.3002	7.03e-25	1.02e-23
WBGene00001109	dsl-7	F15B9.9	15.8903	-5.5416	1.10881	-4.9978	5.8e-07	1.89e-06
WBGene00021565	0	Y45G12C.1	4.32621	-5.53923	1.40282	-3.94864	7.86e-05	0.000196
WBGene00016657	0	C44E12.1	40.0558	-5.53409	0.716983	-7.71858	1.18e-14	8.32e-14
WBGene00003768	nlp-30	B0213.5	4.25384	-5.53245	1.42963	-3.86985	0.000109	0.000267
WBGene00000022	abt-4	Y39D8C.1	8.69164	-5.53154	1.33548	-4.14199	3.44e-05	9.01e-05
WBGene00017893	0	F28B4.4	15.8262	-5.53091	1.09809	-5.03685	4.73e-07	1.56e-06
WBGene00006764	unc-27	ZK721.2	63.8102	-5.52702	0.561676	-9.84024	7.55e-23	9.72e-22
WBGene00004133	abu-13	F57B9.9	118.781	-5.52248	0.434051	-12.7231	4.4e-37	1.2e-35
WBGene00020938	clec-218	W02D7.2	8.48544	-5.52038	1.29409	-4.26583	1.99e-05	5.39e-05
WBGene00003878	pept-3	F56F4.5	8.52888	-5.51817	1.29213	-4.27061	1.95e-05	5.28e-05
WBGene00016883	0	C52E2.4	8.55971	-5.51765	1.31045	-4.2105	2.55e-05	6.79e-05
WBGene00006064	sto-2	F32A6.5	8.57405	-5.51654	1.30392	-4.23072	2.33e-05	6.25e-05
WBGene00011590	bus-19	T07F10.4	39.4404	-5.51583	0.696965	-7.91408	2.49e-15	1.84e-14
WBGene00017914	0	F29A7.4	8.50362	-5.51572	1.28918	-4.27846	1.88e-05	5.11e-05
WBGene00017948	mth-1	F31D5.5	8.43124	-5.51417	1.28882	-4.27845	1.88e-05	5.11e-05
WBGene00001462	flp-19	M79.4	4.22317	-5.51332	1.40538	-3.92301	8.74e-05	0.000217
WBGene00006194	str-147	C12D5.1	4.26298	-5.50907	1.40706	-3.9153	9.03e-05	0.000224
WBGene00010086	0	F55B11.4	4.26298	-5.50907	1.40706	-3.9153	9.03e-05	0.000224
WBGene00021980	glb-32	Y58A7A.6	4.26834	-5.50889	1.42489	-3.86618	0.000111	0.00027
WBGene00004875	smd-1	F47G4.7	196.003	-5.50579	0.334879	-16.4411	9.71e-61	6.7e-59
WBGene00006365	syg-1	K02E10.8	148.082	-5.50279	0.387401	-14.2044	8.6e-46	3.44e-44
WBGene00016943	acdh-1	C55B7.4	4.22506	-5.50132	1.45835	-3.7723	0.000162	0.000387
WBGene00009408	0	F35C12.3	15.5198	-5.50119	1.09637	-5.01766	5.23e-07	1.72e-06
WBGene00019935	0	R07E4.1	31.3064	-5.50114	0.77807	-7.07024	1.55e-12	9.16e-12
WBGene00017129	0	E04F6.10	4.23042	-5.49974	1.39532	-3.94157	8.1e-05	0.000202
WBGene00044921	0	F53C11.9	4.21414	-5.49531	1.39925	-3.92733	8.59e-05	0.000213
WBGene00013352	lon-8	Y59A8B.20	38.9319	-5.49462	0.707678	-7.76429	8.21e-15	5.86e-14
WBGene00185075	0	C03C10.9	23.0654	-5.49457	0.920661	-5.96808	2.4e-09	1.04e-08
WBGene00016219	pals-24	C29F9.4	8.39154	-5.49317	1.29544	-4.24039	2.23e-05	6e-05
WBGene00017688	ttr-35	F22A3.2	54.2943	-5.49238	0.594792	-9.23411	2.6e-20	2.78e-19
WBGene00003003	lin-14	T25C12.1	124.053	-5.4919	0.411665	-13.3407	1.34e-40	4.27e-39
WBGene00020230	nep-2	T05A8.4	46.6564	-5.49121	0.644967	-8.51394	1.68e-17	1.47e-16
WBGene00009982	0	F53F1.4	38.8413	-5.48984	0.701171	-7.82954	4.9e-15	3.54e-14
WBGene00020854	0	T27C4.1	23.3932	-5.48268	0.931567	-5.88544	3.97e-09	1.67e-08
WBGene00000295	cat-1	W01C8.6	4.15994	-5.48264	1.39869	-3.91985	8.86e-05	0.00022
WBGene00008158	nhr-165	C47F8.2	4.10384	-5.48027	1.43747	-3.81245	0.000138	0.000332
WBGene00010239	0	F58B4.6	4.09849	-5.47804	1.48022	-3.70082	0.000215	0.000506
WBGene00007325	0	C05C9.1	8.30667	-5.47539	1.29911	-4.21473	2.5e-05	6.68e-05
WBGene00010887	0	M7.12	4.18347	-5.47366	1.41257	-3.87496	0.000107	0.000261
WBGene00022733	tmem-17	ZK418.3	4.18347	-5.47366	1.41257	-3.87496	0.000107	0.000261
WBGene00001223	ehn-3	ZK616.10	4.10574	-5.46933	1.42021	-3.85107	0.000118	0.000286
WBGene00008886	0	F16C3.2	8.25783	-5.46813	1.29744	-4.21454	2.5e-05	6.68e-05
WBGene00000149	apl-1	C42D8.8	1284.41	-5.46788	0.16892	-32.3696	########	########
WBGene00016089	aexr-1	C25B8.5	8.25343	-5.46622	1.29727	-4.21363	2.51e-05	6.71e-05
WBGene00000451	ceh-30	C33D12.7	38.0931	-5.46602	0.706771	-7.7338	1.04e-14	7.4e-14
WBGene00010873	trpa-2	M05B5.6	8.10236	-5.46456	1.30293	-4.19406	2.74e-05	7.28e-05
WBGene00008776	0	F13H10.5	75.6914	-5.45684	0.507494	-10.7525	5.77e-27	9.43e-26
WBGene00017580	lgc-4	F18G5.4	4.11299	-5.45571	1.41056	-3.86778	0.00011	0.000269
WBGene00011453	ugt-56	T04H1.8	4.0967	-5.45082	1.40429	-3.88154	0.000104	0.000255
WBGene00009503	0	F37A8.5	22.6501	-5.45038	0.900684	-6.05137	1.44e-09	6.4e-09
WBGene00016061	hpo-15	C24G6.6	60.4135	-5.44927	0.56007	-9.72962	2.25e-22	2.79e-21
WBGene00011447	0	T04F8.9	30.1898	-5.44802	0.78713	-6.92138	4.47e-12	2.53e-11
WBGene00008868	0	F15G9.5	14.9751	-5.44741	1.0979	-4.96168	6.99e-07	2.26e-06
WBGene00017690	ceh-60	F22A3.5	8.14402	-5.44696	1.31655	-4.1373	3.51e-05	9.18e-05
WBGene00019263	0	H35B03.1	8.15473	-5.44686	1.32385	-4.11441	3.88e-05	0.000101
WBGene00003771	nlp-33	T19C4.7	15.0717	-5.44559	1.10052	-4.94817	7.49e-07	2.41e-06
WBGene00020250	0	T05C1.3	8.11876	-5.4439	1.30873	-4.15969	3.19e-05	8.39e-05
WBGene00010538	ttr-3	K03H1.3	4.0986	-5.44388	1.50568	-3.61556	0.0003	0.00069
WBGene00004859	sma-5	W06B3.2	75.0788	-5.44348	0.506034	-10.7571	5.48e-27	9e-26
WBGene00000468	ces-1	F43G9.11	44.8894	-5.44287	0.66449	-8.19104	2.59e-16	2.06e-15
WBGene00006535	tba-9	F40F4.5	7.974	-5.43883	1.30205	-4.17711	2.95e-05	7.8e-05
WBGene00007336	0	C05C12.4	3.99734	-5.43727	1.52765	-3.55923	0.000372	0.000844
WBGene00010648	0	K08C7.6	3.96288	-5.43576	1.52883	-3.55551	0.000377	0.000855
WBGene00044728	0	Y53F4B.45	4.08767	-5.43462	1.44332	-3.76536	0.000166	0.000397
WBGene00012271	0	W05B2.2	22.5474	-5.43282	0.914815	-5.9387	2.87e-09	1.23e-08
WBGene00000522	clc-1	C09F12.1	4.00994	-5.42838	1.40493	-3.86382	0.000112	0.000273
WBGene00004025	phy-2	F35G2.4	341.811	-5.42684	0.25981	-20.8877	6.93e-97	1.22e-94
WBGene00006748	unc-8	R13A1.4	3.95385	-5.42598	1.44824	-3.74659	0.000179	0.000426
WBGene00022047	0	Y66H1A.5	3.9883	-5.42401	1.45098	-3.73817	0.000185	0.00044
WBGene00015340	0	C02E7.7	3.99366	-5.42365	1.40892	-3.84951	0.000118	0.000288
WBGene00022665	0	ZK154.1	58.9574	-5.42132	0.571716	-9.48255	2.48e-21	2.85e-20
WBGene00016328	pde-5	C32E12.2	7.9343	-5.41697	1.29934	-4.16902	3.06e-05	8.07e-05
WBGene00011698	cyp-34A1	T10H4.10	7.986	-5.41537	1.30874	-4.13785	3.51e-05	9.16e-05
WBGene00022396	0	Y97E10AR.1	147.401	-5.41509	0.367112	-14.7505	3.05e-49	1.39e-47
WBGene00010522	0	K03A11.5	4.01719	-5.41443	1.42371	-3.80304	0.000143	0.000344
WBGene00015645	lips-7	C09E8.2	7.90002	-5.41315	1.30972	-4.13307	3.58e-05	9.34e-05
WBGene00014252	0	ZK1320.2	7.95248	-5.41244	1.30356	-4.15205	3.3e-05	8.65e-05
WBGene00022419	0	Y102A11A.9	14.5278	-5.41244	1.12333	-4.8182	1.45e-06	4.54e-06
WBGene00005165	srg-7	C18F10.8	3.93946	-5.4102	1.41524	-3.8228	0.000132	0.00032
WBGene00021031	0	W04H10.2	3.93946	-5.4102	1.41524	-3.8228	0.000132	0.00032
WBGene00022024	0	Y64H9A.2	7.9362	-5.40968	1.30013	-4.16087	3.17e-05	8.35e-05
WBGene00010740	0	K10D3.6	29.3325	-5.40754	0.819985	-6.59469	4.26e-11	2.21e-10
WBGene00007170	0	B0393.5	227.981	-5.40707	0.331853	-16.2935	1.1e-59	7.27e-58
WBGene00018694	0	F52E1.5	3.92318	-5.4054	1.41563	-3.81837	0.000134	0.000325
WBGene00012669	0	Y39B6A.7	3.96835	-5.40226	1.48697	-3.63305	0.00028	0.000648
WBGene00000678	col-104	F58F6.1	14.6742	-5.40209	1.10299	-4.89769	9.7e-07	3.09e-06
WBGene00019411	0	K05F1.10	3.9069	-5.40035	1.42232	-3.79685	0.000147	0.000352
WBGene00016025	xbx-4	C23H5.3	3.90154	-5.39965	1.46038	-3.69742	0.000218	0.000513
WBGene00195051	0	T22D1.18	3.9756	-5.39804	1.60693	-3.35922	0.000782	0.001686
WBGene00004890	smp-2	D1037.2	50.9467	-5.39666	0.602559	-8.95623	3.36e-19	3.31e-18
WBGene00002974	lev-1	F09E8.7	14.5242	-5.39456	1.10451	-4.88413	1.04e-06	3.3e-06
WBGene00000831	ctl-2	Y54G11A.5	160.151	-5.39108	0.371382	-14.5163	9.56e-48	4.16e-46
WBGene00012291	0	W06A7.2	14.3923	-5.38967	1.1056	-4.87488	1.09e-06	3.45e-06
WBGene00008168	0	C48B4.3	43.3713	-5.38885	0.662492	-8.13421	4.15e-16	3.25e-15
WBGene00007867	0	C32H11.4	3.90879	-5.38696	1.43339	-3.7582	0.000171	0.000408
WBGene00016625	aff-1	C44B7.3	43.5241	-5.3867	0.655607	-8.21635	2.1e-16	1.69e-15
WBGene00015714	0	C12D12.3	3.95396	-5.38396	1.45511	-3.70003	0.000216	0.000508
WBGene00008760	0	F13E9.11	641.514	-5.38267	0.222173	-24.2274	########	########
WBGene00044663	0	F26G1.10	3.89251	-5.38183	1.4196	-3.7911	0.00015	0.00036
WBGene00019868	0	R04B3.3	14.612	-5.37938	1.13773	-4.72817	2.27e-06	6.91e-06
WBGene00019870	0	R04E5.7	3.82013	-5.37533	1.44762	-3.71323	0.000205	0.000483
WBGene00017487	0	F15E6.6	14.3517	-5.37505	1.09703	-4.89965	9.6e-07	3.06e-06
WBGene00000692	col-118	T11B7.3	7.68489	-5.37427	1.29545	-4.14857	3.35e-05	8.78e-05
WBGene00017225	fbxa-52	F07G6.6	3.91604	-5.37406	1.45042	-3.70517	0.000211	0.000498
WBGene00018175	0	F38B6.6	57.364	-5.37391	0.569942	-9.42886	4.15e-21	4.69e-20
WBGene00007595	0	C15A7.2	3.81478	-5.3736	1.48789	-3.61157	0.000304	0.0007
WBGene00007520	0	C11E4.6	100.39	-5.37307	0.433993	-12.3805	3.33e-35	8.5e-34
WBGene00018272	0	F41C3.6	3.85995	-5.37199	1.41408	-3.79892	0.000145	0.00035
WBGene00015279	0	C01B10.4	7.60353	-5.37129	1.31306	-4.09068	4.3e-05	0.000111
WBGene00012175	0	W01C9.1	14.2187	-5.36836	1.09758	-4.89109	1e-06	3.19e-06
WBGene00002393	lpr-1	Y65B4BR.2	57.1915	-5.36708	0.562257	-9.54561	1.35e-21	1.59e-20
WBGene00010723	cpg-7	K09E4.6	7.61977	-5.36393	1.31021	-4.09394	4.24e-05	0.00011
WBGene00000603	col-14	C46A5.3	21.1497	-5.36369	0.936346	-5.72832	1.01e-08	4.08e-08
WBGene00015402	0	C03G6.17	3.88348	-5.36281	1.43527	-3.73644	0.000187	0.000443
WBGene00011786	0	T15D6.12	7.58915	-5.36237	1.29896	-4.1282	3.66e-05	9.53e-05
WBGene00022767	0	ZK563.2	7.70669	-5.36143	1.3114	-4.08833	4.34e-05	0.000112
WBGene00010274	0	F58G6.3	3.86184	-5.36053	1.47401	-3.63671	0.000276	0.000639
WBGene00003514	myo-2	T18D3.4	42.7253	-5.359	0.649253	-8.2541	1.53e-16	1.24e-15
WBGene00020678	0	T22B11.4	85.2238	-5.3569	0.470203	-11.3927	4.55e-30	8.84e-29
WBGene00014000	0	ZK550.6	140.342	-5.35291	0.418808	-12.7813	2.09e-37	5.77e-36
WBGene00006067	sto-5	F41G4.3	14.2271	-5.35268	1.10531	-4.8427	1.28e-06	4.03e-06
WBGene00008369	0	D1053.4	21.255	-5.35154	0.910218	-5.87941	4.12e-09	1.73e-08
WBGene00017448	0	F14B8.6	56.3142	-5.35143	0.570448	-9.3811	6.53e-21	7.26e-20
WBGene00016927	nhr-172	C54F6.9	7.57572	-5.34946	1.29882	-4.11871	3.81e-05	9.91e-05
WBGene00015523	ztf-30	C06E1.8	49.3159	-5.34879	0.602893	-8.87187	7.19e-19	6.96e-18
WBGene00001055	dpf-2	C27C12.7	14.049	-5.34771	1.11413	-4.79988	1.59e-06	4.95e-06
WBGene00003716	nhr-126	F44C8.10	14.0598	-5.34448	1.11485	-4.7939	1.64e-06	5.09e-06
WBGene00010893	cutl-9	M28.1	119.072	-5.34338	0.434217	-12.3058	8.43e-35	2.11e-33
WBGene00003349	mir-255	F08F3.11	3.7569	-5.34274	1.43604	-3.72046	0.000199	0.00047
WBGene00006950	wrt-4	ZK678.5	34.8973	-5.33984	0.710622	-7.51432	5.72e-14	3.82e-13
WBGene00005003	spp-18	F27C8.4	3.73527	-5.33808	1.4467	-3.68983	0.000224	0.000527
WBGene00006636	tsp-10	T14B4.4	3.73527	-5.33808	1.4467	-3.68983	0.000224	0.000527
WBGene00007557	0	C14A4.6	13.9802	-5.33569	1.10315	-4.83679	1.32e-06	4.15e-06
WBGene00012070	0	T26H5.8	3.71898	-5.33326	1.44085	-3.70147	0.000214	0.000505
WBGene00000966	dhs-2	F55A12.4	27.5972	-5.3329	0.807546	-6.60384	4.01e-11	2.08e-10
WBGene00015389	scav-1	C03F11.3	41.8838	-5.33181	0.650282	-8.19923	2.42e-16	1.93e-15
WBGene00045168	0	B0285.12	3.79505	-5.32903	2.26455	-2.35324	0.018611	0.031798
WBGene00007679	0	C18D11.1	76.6132	-5.3288	0.484868	-10.9902	4.26e-28	7.47e-27
WBGene00006404	tag-10	C31C9.1	69.3954	-5.32645	0.504666	-10.5544	4.85e-26	7.52e-25
WBGene00012812	0	Y43F8B.1	7.52163	-5.32068	1.34753	-3.94848	7.86e-05	0.000196
WBGene00006747	unc-7	R07D5.1	34.4826	-5.32032	0.715164	-7.4393	1.01e-13	6.64e-13
WBGene00002976	lev-9	T07H6.5	13.7687	-5.31973	1.09961	-4.83784	1.31e-06	4.13e-06
WBGene00018398	sptl-2	F43H9.2	34.3314	-5.31777	0.721948	-7.36587	1.76e-13	1.14e-12
WBGene00010987	0	R03C1.1	7.33517	-5.31704	1.3572	-3.91766	8.94e-05	0.000222
WBGene00018488	acs-1	F46E10.1	68.986	-5.31643	0.506662	-10.4931	9.3e-26	1.42e-24
WBGene00015660	catp-3	C09H5.2	7.37592	-5.31398	1.30054	-4.08597	4.39e-05	0.000113
WBGene00012478	mxt-1	Y18D10A.8	68.5589	-5.31216	0.519229	-10.2308	1.44e-24	2.06e-23
WBGene00018311	0	F41G4.8	3.6485	-5.31117	1.47815	-3.59313	0.000327	0.000749
WBGene00006970	zag-1	F28F9.1	227.074	-5.31114	0.304182	-17.4604	2.87e-68	2.45e-66
WBGene00019998	0	R10H1.1	3.65386	-5.31034	1.48214	-3.5829	0.00034	0.000776
WBGene00001397	fat-5	W06D12.3	3.68832	-5.3091	1.44896	-3.66408	0.000248	0.000579
WBGene00016132	0	C26B9.2	3.68832	-5.3091	1.44896	-3.66408	0.000248	0.000579
WBGene00016532	0	C39D10.5	3.69367	-5.30825	1.44108	-3.68352	0.00023	0.00054
WBGene00021984	0	Y59C2A.1	20.5539	-5.30583	0.907652	-5.84566	5.05e-09	2.1e-08
WBGene00019779	endu-2	M60.2	7.27751	-5.3056	1.32995	-3.98932	6.63e-05	0.000167
WBGene00003860	oig-2	Y38F1A.9	3.73348	-5.30444	1.45332	-3.64987	0.000262	0.000609
WBGene00020799	0	T25D10.1	7.42298	-5.30395	1.32098	-4.01517	5.94e-05	0.00015
WBGene00012554	0	Y37D8A.16	143.448	-5.30375	0.364337	-14.5573	5.25e-48	2.3e-46
WBGene00009397	clec-66	F35C5.9	7.41859	-5.30218	1.32551	-4.00011	6.33e-05	0.00016
WBGene00017723	bgnt-1.2	F22F7.6	7.24841	-5.30201	1.37241	-3.86327	0.000112	0.000273
WBGene00018829	0	F54E7.6	3.7172	-5.30002	1.46755	-3.61147	0.000304	0.0007
WBGene00044630	bus-17	ZK678.8	40.8537	-5.2999	0.644754	-8.22004	2.03e-16	1.64e-15
WBGene00016422	noah-1	C34G6.6	2970.24	-5.2991	0.152946	-34.647	########	########
WBGene00000166	apt-9	W04G3.4	3.65575	-5.29894	1.42833	-3.70989	0.000207	0.000489
WBGene00019717	trx-3	M01H9.1	3.65575	-5.29894	1.42833	-3.70989	0.000207	0.000489
WBGene00016641	0	C44C1.1	265.698	-5.29759	0.287325	-18.4376	6.56e-76	6.83e-74
WBGene00003978	pes-4	Y119D3B.17	184.236	-5.29624	0.340629	-15.5484	1.63e-54	8.9e-53
WBGene00044417	0	C08F1.11	135.921	-5.29453	0.370893	-14.2751	3.13e-46	1.27e-44
WBGene00044770	0	C53C11.5	88.3213	-5.29361	0.450717	-11.7449	7.5e-32	1.6e-30
WBGene00009343	0	F32H2.6	47.1854	-5.29126	0.614242	-8.61428	7.04e-18	6.34e-17
WBGene00020164	0	T02G5.4	33.7923	-5.28949	0.717992	-7.36706	1.74e-13	1.13e-12
WBGene00013077	ttr-24	Y51A2D.9	3.62319	-5.28837	1.43785	-3.67797	0.000235	0.00055
WBGene00015751	0	C14A11.6	3.62319	-5.28837	1.43785	-3.67797	0.000235	0.00055
WBGene00017014	dylt-2	D1009.5	3.68118	-5.28673	1.62572	-3.25194	0.001146	0.00241
WBGene00019932	0	R07C12.2	13.5555	-5.28521	1.11459	-4.74185	2.12e-06	6.49e-06
WBGene00017314	lgc-39	F09G2.5	20.1697	-5.28455	0.91151	-5.79757	6.73e-09	2.76e-08
WBGene00012455	0	Y17D7C.1	3.60155	-5.28338	1.45823	-3.62314	0.000291	0.000672
WBGene00000673	col-98	F14F7.1	3.663	-5.28311	1.43724	-3.67586	0.000237	0.000555
WBGene00002012	hsp-12.3	F38E11.1	3.56174	-5.28088	1.53582	-3.43848	0.000585	0.001284
WBGene00013716	0	Y106G6H.1	26.8745	-5.27852	0.79009	-6.68091	2.37e-11	1.26e-10
WBGene00008936	papl-1	F18E2.1	3.62508	-5.27409	1.45617	-3.6219	0.000292	0.000674
WBGene00138725	0	C34E11.7	3.55081	-5.27396	1.55354	-3.39479	0.000687	0.001494
WBGene00016613	best-9	C43G2.4	7.27299	-5.27312	1.32729	-3.97286	7.1e-05	0.000178
WBGene00016210	0	C29F5.1	93.6161	-5.27126	0.435466	-12.1049	9.95e-34	2.38e-32
WBGene00202514	0	T09F5.20	3.52918	-5.26941	1.54108	-3.4193	0.000628	0.001372
WBGene00008047	lact-7	C40H5.4	3.6088	-5.26825	1.43959	-3.65955	0.000253	0.000589
WBGene00004223	ptr-9	F54G8.5	7.17362	-5.2676	1.31878	-3.99431	6.49e-05	0.000163
WBGene00008945	0	F19B2.6	3.54735	-5.26547	1.51641	-3.47232	0.000516	0.001141
WBGene00019482	0	K07C11.10	13.3207	-5.26492	1.10274	-4.77438	1.8e-06	5.58e-06
WBGene00018965	0	F56D2.3	72.9909	-5.25986	0.483678	-10.8747	1.52e-27	2.59e-26
WBGene00013989	0	ZK512.11	26.4677	-5.25841	0.814385	-6.45692	1.07e-10	5.31e-10
WBGene00015522	0	C06E1.7	3.51479	-5.25585	1.4862	-3.53642	0.000406	0.000913
WBGene00044198	0	F56H9.6	3.61605	-5.25469	1.47087	-3.57251	0.000354	0.000804
WBGene00011530	0	T06D8.10	32.6832	-5.25316	0.731024	-7.18603	6.67e-13	4.09e-12
WBGene00007416	ceh-57	C07E3.5	3.55996	-5.25228	1.44488	-3.6351	0.000278	0.000643
WBGene00194681	0	F40D4.16	3.59977	-5.2489	1.46807	-3.57537	0.00035	0.000797
WBGene00004310	ras-1	C44C11.1	39.239	-5.2459	0.653335	-8.02941	9.79e-16	7.48e-15
WBGene00014055	0	ZK669.5	7.09217	-5.2429	1.32218	-3.96533	7.33e-05	0.000183
WBGene00010968	0	R01E6.2	3.52204	-5.24252	1.43889	-3.64345	0.000269	0.000624
WBGene00018040	0	F35D2.2	13.0586	-5.24236	1.10987	-4.72338	2.32e-06	7.07e-06
WBGene00019114	nhr-194	F59E11.8	19.6874	-5.24184	0.908403	-5.77039	7.91e-09	3.21e-08
WBGene00022504	mam-1	ZC13.3	32.6359	-5.24112	0.720439	-7.2749	3.47e-13	2.19e-12
WBGene00008194	0	C49C3.4	39.1469	-5.24023	0.655239	-7.99743	1.27e-15	9.6e-15
WBGene00050875	bah-1	ZK1025.7	3.50576	-5.23718	1.43598	-3.64712	0.000265	0.000616
WBGene00022415	0	Y102A11A.5	130.031	-5.23625	0.384491	-13.6187	3.1e-42	1.08e-40
WBGene00010463	0	K01D12.3	6.98187	-5.23513	1.319	-3.96902	7.22e-05	0.000181
WBGene00044564	0	ZK813.6	19.6747	-5.23315	0.909657	-5.75289	8.77e-09	3.55e-08
WBGene00000759	col-186	E03G2.4	3.54557	-5.23251	1.46032	-3.58312	0.00034	0.000775
WBGene00013135	rga-2	Y53C10A.4	410.491	-5.23112	0.23531	-22.2308	########	########
WBGene00017881	asp-13	F28A12.4	3.44431	-5.23027	1.54935	-3.37579	0.000736	0.001594
WBGene00016898	0	C53C9.2	6.93593	-5.22769	1.3132	-3.98087	6.87e-05	0.000172
WBGene00020237	phat-4	T05B4.3	3.52929	-5.22644	1.45179	-3.60001	0.000318	0.00073
WBGene00017865	0	F27D9.7	3.47319	-5.22601	1.45582	-3.58973	0.000331	0.000758
WBGene00022873	0	ZK1240.9	3.47319	-5.22601	1.45582	-3.58973	0.000331	0.000758
WBGene00019299	snai-1	K02D7.2	3.43338	-5.22583	1.52173	-3.43414	0.000594	0.001304
WBGene00022441	0	Y110A2AL.4	296.398	-5.22215	0.275987	-18.9217	7.55e-80	8.99e-78
WBGene00010311	0	F59B2.9	58.1838	-5.2221	0.533478	-9.78877	1.26e-22	1.59e-21
WBGene00011078	0	R07B1.6	3.45156	-5.22136	1.45932	-3.57793	0.000346	0.00079
WBGene00011705	0	T11A5.6	12.9891	-5.22086	1.10678	-4.71715	2.39e-06	7.28e-06
WBGene00268202	0	T27B7.9	3.43528	-5.21609	1.45264	-3.59077	0.00033	0.000755
WBGene00015464	0	C05C8.7	456.047	-5.21595	0.246663	-21.1461	3e-99	5.66e-97
WBGene00004224	ptr-10	F55F8.1	83.6596	-5.21558	0.449741	-11.5969	4.27e-31	8.78e-30
WBGene00021526	0	Y41G9A.2	3.5149	-5.21483	1.56435	-3.33354	0.000857	0.00184
WBGene00044461	0	Y18H1A.14	3.41899	-5.21056	1.45358	-3.58465	0.000338	0.000772
WBGene00017597	0	F19C7.8	25.7126	-5.20713	0.787274	-6.61413	3.74e-11	1.95e-10
WBGene00003420	msh-4	T02G5.6	3.46416	-5.20709	1.54139	-3.37817	0.00073	0.00158
WBGene00013080	0	Y51A2D.13	3.37918	-5.20706	1.55069	-3.3579	0.000785	0.001693
WBGene00077693	0	T04C12.11	3.45881	-5.20503	1.44657	-3.59818	0.00032	0.000735
WBGene00010774	0	K11E4.2	6.78135	-5.20367	1.35114	-3.85131	0.000117	0.000286
WBGene00018392	insc-1	F43E2.3	134.168	-5.20346	0.361647	-14.3882	6.13e-47	2.56e-45
WBGene00008970	0	F20C5.5	38.134	-5.20227	0.648317	-8.02427	1.02e-15	7.78e-15
WBGene00009058	0	F22E12.1	6.74516	-5.19895	1.33483	-3.89484	9.83e-05	0.000242
WBGene00017840	ttm-2	F26G1.4	6.7398	-5.19857	1.34311	-3.87055	0.000109	0.000266
WBGene00043066	acr-25	Y73B6BL.42	3.48234	-5.19821	1.49776	-3.47065	0.000519	0.001148
WBGene00007154	dhc-3	B0365.7	3.38108	-5.19817	1.49727	-3.47177	0.000517	0.001144
WBGene00011026	0	R05D7.1	18.9273	-5.19487	0.928426	-5.59535	2.2e-08	8.53e-08
WBGene00007964	cyp-25A2	C36A4.2	3.36479	-5.19297	1.48768	-3.49065	0.000482	0.001072
WBGene00020693	lron-8	T22E7.1	82.3764	-5.19287	0.449542	-11.5515	7.26e-31	1.46e-29
WBGene00007044	cpna-5	B0495.10	88.7225	-5.19188	0.448266	-11.5822	5.08e-31	1.04e-29
WBGene00017068	0	D2092.8	3.44442	-5.19086	1.56258	-3.32198	0.000894	0.001913
WBGene00003623	nhr-25	F11C1.6	342.361	-5.18976	0.252244	-20.5744	4.66e-94	7.9e-92
WBGene00006380	tab-1	F31E8.3	25.1179	-5.18938	0.803809	-6.45599	1.08e-10	5.34e-10
WBGene00009293	0	F31D4.8	19.0658	-5.18782	0.911059	-5.69428	1.24e-08	4.93e-08
WBGene00012440	nlp-53	Y12A6A.2	3.34851	-5.18744	1.48487	-3.49354	0.000477	0.001062
WBGene00009403	0	F35C11.4	12.7271	-5.1841	1.1293	-4.59054	4.42e-06	1.3e-05
WBGene00043308	tmem-107	F39B2.9	3.33223	-5.18148	1.48905	-3.47971	0.000502	0.001114
WBGene00011750	nhr-218	T13F3.2	12.72	-5.17794	1.14911	-4.50604	6.6e-06	1.9e-05
WBGene00013833	0	ZC15.5	3.41186	-5.1747	1.48713	-3.47966	0.000502	0.001114
WBGene00011592	0	T07F10.6	3.35576	-5.17261	1.44738	-3.57377	0.000352	0.000801
WBGene00019346	0	K02G10.5	49.9013	-5.17152	0.568276	-9.10038	9e-20	9.3e-19
WBGene00003525	nas-6	4R79.1	6.74527	-5.17092	1.31821	-3.92269	8.76e-05	0.000217
WBGene00003563	ncs-1	C44C1.3	3.39558	-5.16781	1.47135	-3.51229	0.000444	0.000994
WBGene00008200	0	C49C3.10	3.29431	-5.1667	1.54925	-3.33496	0.000853	0.001832
WBGene00001990	hot-5	K07A12.6	6.78605	-5.16656	1.3359	-3.86746	0.00011	0.000269
WBGene00009897	skpo-1	F49E12.1	12.4877	-5.16279	1.12934	-4.57151	4.84e-06	1.42e-05
WBGene00012118	grsp-2	T28C6.1	6.79229	-5.16266	1.41615	-3.64556	0.000267	0.000619
WBGene00044040	0	F54D5.16	6.62233	-5.16146	1.31978	-3.91083	9.2e-05	0.000227
WBGene00001633	gly-8	Y66A7A.6	62.0414	-5.1611	0.507652	-10.1666	2.79e-24	3.94e-23
WBGene00014153	vab-23	ZK930.3	123.546	-5.15905	0.377866	-13.6531	1.93e-42	6.81e-41
WBGene00015608	math-3	C08F1.4	12.2869	-5.15801	1.1137	-4.63143	3.63e-06	1.08e-05
WBGene00006942	wrk-1	F41D9.3	266.578	-5.15668	0.285903	-18.0364	1.01e-72	9.64e-71
WBGene00023408	cex-2	T09A5.1	3.36301	-5.15654	1.47851	-3.48766	0.000487	0.001083
WBGene00015400	cyp-35A2	C03G6.15	3.30692	-5.15448	1.51424	-3.404	0.000664	0.001447
WBGene00009522	0	F38A1.9	6.5645	-5.15274	1.321	-3.90064	9.59e-05	0.000237
WBGene00013518	0	Y73F8A.5	49.4192	-5.15112	0.57023	-9.03341	1.66e-19	1.68e-18
WBGene00000907	daf-11	B0240.3	12.2849	-5.15105	1.14657	-4.49256	7.04e-06	2.02e-05
WBGene00011327	hlh-34	T01D3.2	3.28528	-5.15078	1.45957	-3.52896	0.000417	0.000938
WBGene00235291	0	C01G5.25	3.28528	-5.15078	1.45957	-3.52896	0.000417	0.000938
WBGene00021245	0	Y22D7AL.6	12.3684	-5.15008	1.11645	-4.6129	3.97e-06	1.17e-05
WBGene00015933	0	C17H12.8	6.60431	-5.149	1.3121	-3.92424	8.7e-05	0.000216
WBGene00001627	gly-2	C55B7.2	30.7139	-5.14827	0.722819	-7.12249	1.06e-12	6.4e-12
WBGene00013321	0	Y57G11C.31	184.856	-5.1474	0.325995	-15.7898	3.66e-56	2.15e-54
WBGene00013145	cutl-2	Y53C12B.6	215.205	-5.14694	0.292905	-17.5721	4.03e-69	3.56e-67
WBGene00016201	tdo-2	C28H8.11	67.3889	-5.14595	0.491552	-10.4688	1.2e-25	1.82e-24
WBGene00000435	ceh-10	W03A3.1	36.7092	-5.1432	0.648143	-7.93529	2.1e-15	1.56e-14
WBGene00019761	0	M03F8.1	12.1549	-5.14143	1.12726	-4.561	5.09e-06	1.49e-05
WBGene00044556	0	F38G1.3	6.48866	-5.13955	1.35246	-3.80016	0.000145	0.000348
WBGene00007902	0	C33D9.9	18.2605	-5.13878	0.913015	-5.62836	1.82e-08	7.11e-08
WBGene00043297	0	F28F5.4	3.25272	-5.13846	1.47981	-3.47239	0.000516	0.001141
WBGene00020484	0	T13C5.3	6.47773	-5.13779	1.33222	-3.85657	0.000115	0.000281
WBGene00001204	egl-38	C04G2.7	36.8024	-5.13643	0.666131	-7.71085	1.25e-14	8.83e-14
WBGene00000287	cal-3	M02B7.6	3.29253	-5.13325	1.46001	-3.5159	0.000438	0.000982
WBGene00004207	ptb-1	D2089.4	66.7615	-5.13289	0.495117	-10.367	3.5e-25	5.23e-24
WBGene00014643	0	B0391.8	30.1101	-5.13257	0.732795	-7.0041	2.49e-12	1.45e-11
WBGene00012824	0	Y43F8B.14	3.33234	-5.13235	1.51404	-3.38983	0.000699	0.001519
WBGene00009183	0	F27C8.2	6.50127	-5.13229	1.31764	-3.89507	9.82e-05	0.000242
WBGene00018654	0	F49H12.3	6.56635	-5.13102	1.31666	-3.89701	9.74e-05	0.00024
WBGene00009677	0	F44A6.5	6.54108	-5.12807	1.31635	-3.89569	9.79e-05	0.000241
WBGene00001129	dyf-13	C27H5.7	12.128	-5.12723	1.12409	-4.56124	5.09e-06	1.49e-05
WBGene00000081	ads-1	Y50D7A.7	163.706	-5.12497	0.326992	-15.6731	2.31e-55	1.32e-53
WBGene00000681	col-107	C34H4.4	18.2356	-5.12414	0.917991	-5.5819	2.38e-08	9.18e-08
WBGene00194710	mks-2	C30B5.9	6.44707	-5.12411	1.31953	-3.88329	0.000103	0.000253
WBGene00017266	0	F08F3.10	3.25461	-5.12285	1.47283	-3.47822	0.000505	0.001119
WBGene00000066	act-4	M03F4.2	3379.44	-5.11653	0.341264	-14.9929	8.18e-51	3.95e-49
WBGene00006668	twk-13	R04F11.4	24.0436	-5.11551	0.789775	-6.47718	9.35e-11	4.67e-10
WBGene00001767	gst-19	F37B1.8	3.18224	-5.1146	1.50108	-3.40728	0.000656	0.001431
WBGene00043050	oig-4	R07G3.9	3.18224	-5.1146	1.50108	-3.40728	0.000656	0.001431
WBGene00001458	flp-15	ZK525.1	12.0439	-5.11333	1.1108	-4.60329	4.16e-06	1.23e-05
WBGene00011328	0	T01D3.3	132.209	-5.11324	0.359048	-14.2411	5.09e-46	2.05e-44
WBGene00011726	lpr-2	T12A7.5	17.9581	-5.11233	0.915981	-5.58126	2.39e-08	9.22e-08
WBGene00017124	0	E04F6.4	3.22205	-5.11091	1.45626	-3.50961	0.000449	0.001004
WBGene00016809	0	C50D2.6	23.8412	-5.10986	0.799436	-6.39183	1.64e-10	7.98e-10
WBGene00008453	0	E02A10.3	11.8867	-5.10885	1.11777	-4.57057	4.86e-06	1.43e-05
WBGene00019117	nhr-144	F59E11.12	11.9435	-5.10823	1.11768	-4.57038	4.87e-06	1.43e-05
WBGene00010948	0	M195.2	6.34866	-5.10821	1.39768	-3.65477	0.000257	0.000599
WBGene00012473	0	Y17G7B.22	6.40012	-5.10594	1.31702	-3.87689	0.000106	0.00026
WBGene00018036	0	F35C8.5	3.24558	-5.10035	1.48722	-3.42945	0.000605	0.001325
WBGene00008557	0	F07H5.6	3.14432	-5.10008	1.5507	-3.28889	0.001006	0.002135
WBGene00016013	0	C23G10.6	3.18413	-5.09985	1.49357	-3.41454	0.000639	0.001394
WBGene00194916	0	F35D2.6	3.18949	-5.09899	1.4827	-3.439	0.000584	0.001282
WBGene00017576	cdh-8	F18F11.3	135.338	-5.09427	0.399723	-12.7445	3.35e-37	9.21e-36
WBGene00016091	nhr-30	C25E10.1	3.16785	-5.09409	1.47633	-3.45051	0.00056	0.001232
WBGene00011407	ppat-1	T04A8.5	6.31335	-5.09166	1.32119	-3.85384	0.000116	0.000283
WBGene00015753	0	C14B9.3	17.713	-5.08943	0.912452	-5.57775	2.44e-08	9.39e-08
WBGene00013416	0	Y64G10A.7	200.622	-5.08797	0.295494	-17.2185	1.93e-66	1.56e-64
WBGene00013048	0	Y50E8A.5	35.3983	-5.08729	0.656148	-7.75327	8.96e-15	6.38e-14
WBGene00006097	str-31	C54F6.10	3.14621	-5.08611	1.59993	-3.17896	0.001478	0.003053
WBGene00044068	syd-9	ZK867.1	691.445	-5.08439	0.226303	-22.4671	########	########
WBGene00008891	clec-42	F16H6.1	3.19138	-5.08314	1.49227	-3.40631	0.000658	0.001435
WBGene00016193	0	C28H8.2	3.13529	-5.08224	1.47027	-3.45666	0.000547	0.001205
WBGene00012418	0	Y7A9C.1	6.39929	-5.0822	1.34831	-3.76933	0.000164	0.000391
WBGene00019424	aptf-1	K06A1.1	6.27349	-5.08215	1.32978	-3.82181	0.000132	0.000321
WBGene00219649	linc-55	C10F3.18	3.15346	-5.07397	1.58304	-3.20521	0.00135	0.002803
WBGene00003585	ndx-8	Y87G2A.14	6.20495	-5.07232	1.35428	-3.7454	0.00018	0.000428
WBGene00003670	nhr-80	H10E21.3	6.32881	-5.069	1.33579	-3.79476	0.000148	0.000355
WBGene00000611	col-34	F36A4.10	17.4891	-5.06772	0.924898	-5.47922	4.27e-08	1.6e-07
WBGene00009926	noah-2	F52B11.3	2425.6	-5.06613	0.225475	-22.4687	########	########
WBGene00020114	pde-4	R153.1	52.4339	-5.0637	0.542301	-9.33743	9.87e-21	1.09e-19
WBGene00022353	pals-18	Y82E9BR.21	11.517	-5.06193	1.13291	-4.46808	7.89e-06	2.25e-05
WBGene00044605	ttr-36	F22A3.7	46.0634	-5.06084	0.602171	-8.40432	4.3e-17	3.66e-16
WBGene00019720	0	M01H9.4	22.9358	-5.05896	0.839709	-6.02466	1.69e-09	7.5e-09
WBGene00008191	0	C49A1.10	29.0931	-5.05785	0.718577	-7.0387	1.94e-12	1.14e-11
WBGene00010575	flp-25	K04H4.7	3.10997	-5.05336	1.55126	-3.25758	0.001124	0.002367
WBGene00019022	0	F58A6.1	11.556	-5.05228	1.11207	-4.54315	5.54e-06	1.61e-05
WBGene00019763	galt-1	M03F8.4	11.5136	-5.0454	1.13976	-4.4267	9.57e-06	2.69e-05
WBGene00018373	0	F43B10.1	183.22	-5.04174	0.3102	-16.2532	2.12e-59	1.39e-57
WBGene00006820	unc-89	C09D1.1	223.016	-5.04147	0.29921	-16.8493	1.06e-63	7.79e-62
WBGene00000214	asp-1	Y39B6A.20	97.8398	-5.0393	0.430911	-11.6945	1.36e-31	2.86e-30
WBGene00012433	0	Y11D7A.9	39.9705	-5.03727	0.608381	-8.2798	1.23e-16	1.01e-15
WBGene00008595	clec-56	F08H9.7	3.11187	-5.0367	1.51282	-3.32935	0.00087	0.001867
WBGene00001664	gpa-2	F38E1.5	3.05577	-5.03419	1.48704	-3.38537	0.000711	0.001542
WBGene00011077	0	R07B1.5	3.05577	-5.03419	1.48704	-3.38537	0.000711	0.001542
WBGene00011508	0	T05H10.3	238.858	-5.03402	0.272123	-18.4991	2.1e-76	2.23e-74
WBGene00020479	0	T13C2.3	90.648	-5.03392	0.448485	-11.2243	3.1e-29	5.74e-28
WBGene00001559	gei-1	F45H7.2	125.495	-5.03213	0.369794	-13.6079	3.59e-42	1.24e-40
WBGene00003657	nhr-67	C08F8.8	73.7938	-5.02996	0.452374	-11.119	1.01e-28	1.83e-27
WBGene00194657	0	T07D10.10	6.08384	-5.02989	1.32405	-3.79886	0.000145	0.00035
WBGene00010348	0	H01G02.1	3.03949	-5.02789	1.51618	-3.31615	0.000913	0.00195
WBGene00009899	efl-3	F49E12.6	580.066	-5.0273	0.213165	-23.5841	########	########
WBGene00016706	0	C46C11.3	39.6778	-5.02562	0.612474	-8.20544	2.3e-16	1.84e-15
WBGene00000174	aqp-6	C32C4.2	5.98354	-5.02426	1.38978	-3.61514	0.0003	0.000691
WBGene00011927	0	T22C8.6	3.01785	-5.02283	1.48142	-3.39056	0.000698	0.001515
WBGene00017611	0	F19G12.3	3.01785	-5.02283	1.48142	-3.39056	0.000698	0.001515
WBGene00009325	0	F32D8.15	3.02321	-5.02126	1.56249	-3.21363	0.001311	0.002728
WBGene00044019	0	C55A6.12	6.03863	-5.02126	1.32499	-3.78966	0.000151	0.000362
WBGene00011852	clec-26	T20B3.12	3.06302	-5.01982	1.55931	-3.21927	0.001285	0.002678
WBGene00021177	0	Y9C9A.5	3.00157	-5.01663	1.47829	-3.39352	0.00069	0.0015
WBGene00021127	0	W10C8.4	6.05318	-5.01338	1.32596	-3.78095	0.000156	0.000375
WBGene00011999	0	T24F1.7	5.94462	-5.01295	1.36183	-3.68103	0.000232	0.000544
WBGene00006587	tnt-2	F53A9.10	5.93563	-5.01294	1.36199	-3.68061	0.000233	0.000545
WBGene00016659	0	C45B2.2	2.98529	-5.01016	1.48601	-3.37155	0.000747	0.001617
WBGene00021415	nsy-4	Y38F2AL.1	286.484	-5.00542	0.291275	-17.1845	3.47e-66	2.79e-64
WBGene00002050	ifa-1	F38B2.1	27.8912	-5.00502	0.712889	-7.02076	2.21e-12	1.29e-11
WBGene00004301	ram-5	T24C2.1	3.0251	-5.00396	1.49082	-3.35651	0.000789	0.001701
WBGene00004104	pqn-13	C14C11.8	111.503	-4.99926	0.375769	-13.3041	2.19e-40	6.94e-39
WBGene00006637	tsp-11	B0563.2	33.2305	-4.99778	0.658759	-7.58666	3.28e-14	2.24e-13
WBGene00008643	tmem-138	F10B5.9	2.94737	-4.99755	1.51384	-3.30124	0.000963	0.002046
WBGene00017295	0	F09E10.5	2.94737	-4.99755	1.51384	-3.30124	0.000963	0.002046
WBGene00009306	maph-1.1	F32A7.5	259.387	-4.99666	0.420099	-11.894	1.27e-32	2.84e-31
WBGene00020921	0	W01C8.5	455.565	-4.99496	0.219561	-22.7498	########	########
WBGene00044662	0	F26G1.9	2.99254	-4.99204	1.51602	-3.29286	0.000992	0.002106
WBGene00220006	0	K04F10.9	2.93645	-4.98796	1.58601	-3.14497	0.001661	0.003405
WBGene00018731	0	F53A9.8	2.97091	-4.98608	1.50365	-3.31598	0.000913	0.001951
WBGene00020599	0	T20B6.3	5.96637	-4.98457	1.33793	-3.72559	0.000195	0.000462
WBGene00017478	0	F15A8.6	16.6787	-4.98205	0.937831	-5.31231	1.08e-07	3.86e-07
WBGene00001508	fut-8	C10F3.6	60.1482	-4.98137	0.507936	-9.80707	1.05e-22	1.33e-21
WBGene00020837	slc-36.2	T27A1.5	22.1118	-4.98018	0.806185	-6.17747	6.51e-10	3e-09
WBGene00007841	0	C31C9.7	5.867	-4.97989	1.34735	-3.69605	0.000219	0.000515
WBGene00013916	0	ZC504.1	2.95462	-4.97911	1.48684	-3.34878	0.000812	0.001747
WBGene00000218	asp-5	F21F8.3	22.0089	-4.9784	0.80621	-6.17506	6.61e-10	3.04e-09
WBGene00044132	0	C23H4.8	5.89783	-4.97694	1.36112	-3.65651	0.000256	0.000595
WBGene00045212	0	Y110A7A.21	5.85897	-4.97688	1.3402	-3.71354	0.000204	0.000483
WBGene00006762	unc-25	Y37D8A.23	10.9444	-4.97648	1.13825	-4.37204	1.23e-05	3.41e-05
WBGene00020308	0	T07D3.5	2.875	-4.97595	1.67604	-2.96887	0.002989	0.005861
WBGene00044227	0	C07A9.13	5.84269	-4.97381	1.33575	-3.72361	0.000196	0.000465
WBGene00011928	cutl-12	T22C8.7	2.93834	-4.97255	1.48364	-3.35159	0.000803	0.001731
WBGene00017506	0	F16B4.4	2.93834	-4.97255	1.48364	-3.35159	0.000803	0.001731
WBGene00003029	lin-44	E01A2.3	16.2322	-4.9722	0.934586	-5.32022	1.04e-07	3.7e-07
WBGene00021252	cht-4	Y22D7AL.14	32.7976	-4.97218	0.658336	-7.55265	4.27e-14	2.88e-13
WBGene00007431	0	C08B6.11	5.76206	-4.96782	1.36747	-3.63286	0.00028	0.000649
WBGene00016628	slc-36.5	C44B7.6	2.91671	-4.96771	1.55559	-3.19346	0.001406	0.002912
WBGene00013284	daf-22	Y57A10C.6	131.168	-4.9667	0.356545	-13.9301	4.16e-44	1.55e-42
WBGene00010334	del-5	F59F3.4	2.92206	-4.96621	1.49423	-3.3236	0.000889	0.001903
WBGene00044756	0	F58F12.4	37.8334	-4.96559	0.619884	-8.01051	1.14e-15	8.67e-15
WBGene00004999	spp-14	K09F5.3	5.8327	-4.96267	1.32874	-3.73487	0.000188	0.000446
WBGene00014052	0	ZK669.2	21.6547	-4.96172	0.794677	-6.24369	4.27e-10	2e-09
WBGene00013665	hlh-32	Y105C5B.29	5.81738	-4.95617	1.33092	-3.72388	0.000196	0.000465
WBGene00007764	0	C27B7.7	43.2472	-4.95529	0.57375	-8.63667	5.79e-18	5.24e-17
WBGene00044437	0	Y47G6A.32	10.7881	-4.95501	1.13281	-4.37407	1.22e-05	3.39e-05
WBGene00001986	hot-1	F43D2.4	16.1599	-4.95318	0.913752	-5.42071	5.94e-08	2.19e-07
WBGene00013166	0	Y53F4B.20	37.7561	-4.95233	0.613247	-8.07559	6.72e-16	5.18e-15
WBGene00011305	0	R186.1	5.745	-4.95205	1.36527	-3.62715	0.000287	0.000662
WBGene00012201	0	W02B12.1	10.7701	-4.95172	1.12262	-4.41084	1.03e-05	2.88e-05
WBGene00021018	0	W04B5.1	5.76318	-4.94713	1.32988	-3.71999	0.000199	0.000471
WBGene00022662	0	ZK112.6	2.87322	-4.94641	1.63321	-3.02864	0.002457	0.004895
WBGene00015055	pitr-3	B0222.3	10.7681	-4.94637	1.11813	-4.42381	9.7e-06	2.73e-05
WBGene00015921	0	C17H11.1	2.90767	-4.94338	1.53667	-3.21695	0.001296	0.002699
WBGene00016505	ttr-33	C37C3.13	2.81177	-4.94141	1.5809	-3.12569	0.001774	0.003616
WBGene00000441	ceh-18	ZC64.3	5.717	-4.94083	1.34588	-3.67109	0.000242	0.000565
WBGene00018742	0	F53B3.3	48.0967	-4.93808	0.543678	-9.08272	1.06e-19	1.08e-18
WBGene00016568	0	C41G11.1	2.89139	-4.93525	1.51567	-3.25616	0.001129	0.002377
WBGene00004773	sem-4	F15C11.1	122.38	-4.9316	0.361352	-13.6476	2.09e-42	7.29e-41
WBGene00000216	asp-3	H22K11.1	79.4995	-4.92719	0.448536	-10.9851	4.51e-28	7.89e-27
WBGene00008254	0	C51E3.9	5.70797	-4.92623	1.33379	-3.69342	0.000221	0.000521
WBGene00206354	0	F27E5.9	2.85347	-4.92519	1.58467	-3.10802	0.001883	0.003824
WBGene00005839	srw-92	F32A7.1	2.85883	-4.92212	1.52743	-3.22248	0.001271	0.002651
WBGene00009257	0	F29G6.1	2.85883	-4.92212	1.52743	-3.22248	0.001271	0.002651
WBGene00077764	0	F59C6.16	2.85883	-4.92212	1.52743	-3.22248	0.001271	0.002651
WBGene00016403	grsp-3	C34D4.11	2.79738	-4.92161	1.51825	-3.24163	0.001188	0.00249
WBGene00007317	0	C05A9.2	216.516	-4.92035	0.277408	-17.7369	2.18e-70	1.99e-68
WBGene00020153	nhr-212	T01G6.6	5.67541	-4.9195	1.33327	-3.68981	0.000224	0.000527
WBGene00009533	0	F38B7.2	2.88236	-4.91837	1.61423	-3.04688	0.002312	0.004619
WBGene00000631	col-54	F33D11.3	2.83719	-4.91665	1.53885	-3.19502	0.001398	0.002898
WBGene00009032	bgnt-1.3	F21H7.10	10.5406	-4.9154	1.12035	-4.38737	1.15e-05	3.2e-05
WBGene00018027	0	F35A5.5	2.75757	-4.91525	1.66944	-2.94425	0.003237	0.006312
WBGene00010214	0	F57G8.5	2.7811	-4.91496	1.51512	-3.24395	0.001179	0.002471
WBGene00012940	0	Y47D3B.3	2.82627	-4.91144	1.62702	-3.01866	0.002539	0.005045
WBGene00015805	0	C15H9.11	5.67367	-4.90904	1.35106	-3.63346	0.00028	0.000647
WBGene00000037	ace-3	Y48B6A.8	83.7192	-4.90749	0.423899	-11.577	5.39e-31	1.1e-29
WBGene00008252	0	C51E3.6	26.1663	-4.90627	0.717792	-6.83523	8.19e-12	4.54e-11
WBGene00018952	0	F56C9.8	114.511	-4.90623	0.383731	-12.7856	1.97e-37	5.47e-36
WBGene00003876	pept-2	C06G8.2	5.53545	-4.90315	1.36393	-3.59486	0.000325	0.000744
WBGene00003640	nhr-50	C06C6.5	10.4212	-4.90307	1.11949	-4.37972	1.19e-05	3.3e-05
WBGene00000610	col-33	F36A4.6	2.80463	-4.90155	1.50058	-3.26644	0.001089	0.002299
WBGene00008763	0	F13G3.3	10.48	-4.8988	1.15675	-4.23498	2.29e-05	6.14e-05
WBGene00016973	abch-1	C56E6.5	5.61947	-4.89846	1.3397	-3.6564	0.000256	0.000595
WBGene00004370	rig-3	C53B7.1	93.3831	-4.89651	0.396268	-12.3565	4.49e-35	1.13e-33
WBGene00003980	pes-7	F09C3.1	41.6668	-4.89578	0.574311	-8.52461	1.53e-17	1.35e-16
WBGene00013672	catp-1	Y105E8A.12	46.6618	-4.89393	0.547307	-8.94183	3.83e-19	3.76e-18
WBGene00019828	0	R02E12.4	5.5988	-4.89274	1.34751	-3.63095	0.000282	0.000653
WBGene00019945	0	R08C7.1	2.77207	-4.88831	1.52648	-3.20235	0.001363	0.002828
WBGene00219670	anr-26	E02H9.11	2.77207	-4.88831	1.52648	-3.20235	0.001363	0.002828
WBGene00235274	0	C54E4.12	5.48754	-4.88682	1.35847	-3.59731	0.000322	0.000737
WBGene00195016	0	ZC155.8	5.6026	-4.885	2.14674	-2.27555	0.022873	0.038335
WBGene00020813	0	T25G12.6	2.71597	-4.88236	1.62383	-3.00669	0.002641	0.005231
WBGene00019115	nhr-195	F59E11.10	2.7956	-4.88017	1.58831	-3.07254	0.002122	0.004272
WBGene00194982	0	Y17D7B.10	2.69433	-4.87837	1.57051	-3.10624	0.001895	0.003845
WBGene00000830	ctl-1	Y54G11A.6	15.3457	-4.8774	0.925986	-5.26725	1.38e-07	4.88e-07
WBGene00206417	0	W04H10.6	20.3436	-4.87458	0.821334	-5.93495	2.94e-09	1.26e-08
WBGene00012857	pbo-5	Y44A6E.1	10.2768	-4.87188	1.14916	-4.23951	2.24e-05	6.02e-05
WBGene00016006	fln-2	C23F12.1	971.684	-4.86793	0.205599	-23.6768	########	########
WBGene00008509	0	F01G10.6	5.40073	-4.85576	1.34133	-3.62011	0.000294	0.000679
WBGene00007295	0	C04C11.1	2.7414	-4.85563	1.53648	-3.16023	0.001576	0.003244
WBGene00007868	0	C32H11.5	2.7414	-4.85563	1.53648	-3.16023	0.001576	0.003244
WBGene00008708	0	F11E6.4	2.7414	-4.85563	1.53648	-3.16023	0.001576	0.003244
WBGene00007257	0	C01H6.8	40.2996	-4.85469	0.57405	-8.45692	2.75e-17	2.36e-16
WBGene00009663	hda-5	F43G6.11	5.3971	-4.85446	1.36354	-3.56019	0.000371	0.000841
WBGene00014308	0	F07H5.4	35.1878	-4.85225	0.614027	-7.90234	2.74e-15	2.01e-14
WBGene00017296	0	F09E10.6	25.2075	-4.85164	0.729781	-6.64808	2.97e-11	1.56e-10
WBGene00000776	cpl-1	T03E6.7	438.871	-4.85038	0.21534	-22.5243	########	########
WBGene00020134	0	T01B6.1	85.7354	-4.84908	0.418854	-11.577	5.39e-31	1.1e-29
WBGene00001959	hlh-15	C43H6.8	2.72512	-4.84879	1.54383	-3.14076	0.001685	0.003449
WBGene00018885	drd-5	F55E10.6	2.72512	-4.84879	1.54383	-3.14076	0.001685	0.003449
WBGene00077592	0	T25B2.3	2.72512	-4.84879	1.54383	-3.14076	0.001685	0.003449
WBGene00000031	abu-8	C03A7.14	2.74865	-4.84667	1.64729	-2.94222	0.003259	0.006351
WBGene00014164	lact-2	ZK945.1	14.8722	-4.84301	0.943716	-5.13185	2.87e-07	9.73e-07
WBGene00018289	0	F41E6.8	2.64738	-4.84126	1.52629	-3.17191	0.001514	0.003124
WBGene00012891	sorb-1	Y45F10D.13	65.2193	-4.84113	0.479402	-10.0983	5.62e-24	7.74e-23
WBGene00006876	vab-10	ZK1151.1	1865.07	-4.84095	0.159203	-30.4074	########	########
WBGene00010128	0	F55G11.8	5.32662	-4.84077	1.3597	-3.56019	0.000371	0.000841
WBGene00185014	0	F17C8.9	29.8384	-4.83822	0.682905	-7.08476	1.39e-12	8.3e-12
WBGene00000953	del-2	F58G6.6	39.3282	-4.83769	0.704237	-6.8694	6.45e-12	3.61e-11
WBGene00001063	dpy-1	M01E10.2	95.0762	-4.83691	0.403007	-12.002	3.47e-33	7.96e-32
WBGene00001452	flp-9	C36H8.3	2.6311	-4.83402	1.52929	-3.16096	0.001573	0.003237
WBGene00004174	abu-14	ZK1067.7	125.324	-4.83172	0.392576	-12.3077	8.23e-35	2.06e-33
WBGene00006986	zip-1	Y75B8A.35	24.9096	-4.8272	0.725096	-6.65733	2.79e-11	1.47e-10
WBGene00012280	0	W05E10.1	2.67092	-4.82716	1.52453	-3.16633	0.001544	0.003182
WBGene00020850	nhr-226	T27B7.3	2.67092	-4.82716	1.52453	-3.16633	0.001544	0.003182
WBGene00019064	myo-5	F58G4.1	49.7189	-4.82696	0.522321	-9.24137	2.43e-20	2.6e-19
WBGene00007553	0	C13G3.1	2.61482	-4.82619	1.54522	-3.1233	0.001788	0.003642
WBGene00008522	0	F02D8.5	2.61482	-4.82619	1.54522	-3.1233	0.001788	0.003642
WBGene00011971	lron-9	T23G11.6	131.876	-4.82304	0.473174	-10.193	2.13e-24	3.02e-23
WBGene00050911	0	Y43F8B.18	2.69445	-4.82142	1.61742	-2.98093	0.002874	0.005652
WBGene00020884	0	T28B4.1	9.88638	-4.81993	1.12495	-4.28459	1.83e-05	4.98e-05
WBGene00009768	0	F46B6.2	2.65463	-4.81976	1.5212	-3.1684	0.001533	0.003161
WBGene00017653	0	F21C10.3	9.80865	-4.81909	1.13251	-4.25523	2.09e-05	5.63e-05
WBGene00011385	0	T02G6.2	2.57501	-4.81796	1.71847	-2.80364	0.005053	0.009544
WBGene00006464	bath-47	T07H3.1	2.59854	-4.81765	1.57531	-3.05823	0.002227	0.004467
WBGene00001500	ftn-1	C54F6.14	2.63835	-4.81293	1.53663	-3.13213	0.001735	0.003542
WBGene00011167	chil-23	R09D1.11	2.63835	-4.81293	1.53663	-3.13213	0.001735	0.003542
WBGene00013666	0	Y105E8A.1	2.63835	-4.81293	1.53663	-3.13213	0.001735	0.003542
WBGene00018706	0	F52F10.2	5.24175	-4.81288	1.34381	-3.58152	0.000342	0.00078
WBGene00002990	lin-1	C37F5.1	73.4551	-4.81214	0.437407	-11.0015	3.76e-28	6.62e-27
WBGene00000822	csq-1	F40E10.3	73.3449	-4.81133	0.441463	-10.8986	1.17e-27	2e-26
WBGene00021690	0	Y48G8AL.12	2.5769	-4.8109	1.58065	-3.04362	0.002338	0.004667
WBGene00017762	0	F23H11.7	5.18929	-4.81041	1.39545	-3.44722	0.000566	0.001246
WBGene00004238	ptr-24	F46G10.5	24.6519	-4.80911	0.741595	-6.48482	8.88e-11	4.45e-10
WBGene00007726	0	C25F9.6	2.58226	-4.80835	1.62271	-2.96316	0.003045	0.005966
WBGene00010503	0	K02C4.5	19.6996	-4.80767	0.815592	-5.8947	3.75e-09	1.58e-08
WBGene00008956	nekl-3	F19H6.1	14.7993	-4.80755	0.936141	-5.1355	2.81e-07	9.55e-07
WBGene00018463	0	F45E1.2	2.61672	-4.80715	1.5591	-3.08328	0.002047	0.004137
WBGene00008226	0	C50B8.4	19.478	-4.8063	0.811805	-5.92051	3.21e-09	1.37e-08
WBGene00003929	pat-2	F54F2.1	401.868	-4.80624	0.225065	-21.3549	########	7.17e-99
WBGene00017262	0	F08F3.4	5.20919	-4.80544	1.35014	-3.55921	0.000372	0.000844
WBGene00001006	dlg-1	C25F6.2	1913.49	-4.803	0.2445	-19.6442	6.49e-86	9.08e-84
WBGene00020281	0	T06A4.1	19.279	-4.80178	0.824199	-5.826	5.68e-09	2.34e-08
WBGene00003168	mec-4	T01C8.7	2.60579	-4.79975	1.63909	-2.9283	0.003408	0.006625
WBGene00009826	0	F47G4.5	5.18026	-4.79885	1.35278	-3.54739	0.000389	0.00088
WBGene00002142	inx-20	T23H4.1	14.6185	-4.79792	0.926149	-5.18051	2.21e-07	7.6e-07
WBGene00219771	linc-24	Y82E9BR.31	2.54434	-4.79568	1.5856	-3.02453	0.00249	0.004959
WBGene00016231	0	C29G2.3	2.58415	-4.79192	1.51986	-3.15287	0.001617	0.003319
WBGene00019904	twk-49	R05G9.2	9.72373	-4.79135	1.13542	-4.21989	2.44e-05	6.54e-05
WBGene00271606	0	F22F4.9	2.62397	-4.78961	1.59902	-2.99534	0.002741	0.005415
WBGene00000002	aat-1	F27C8.1	106.476	-4.7892	0.37163	-12.887	5.33e-38	1.51e-36
WBGene00001479	fmo-4	F53F4.5	77.1171	-4.78533	0.421977	-11.3403	8.29e-30	1.59e-28
WBGene00220261	0	ZC434.10	5.10614	-4.7828	1.37135	-3.48765	0.000487	0.001083
WBGene00022515	ttr-48	ZC64.2	38.5524	-4.78257	0.581355	-8.22659	1.93e-16	1.55e-15
WBGene00044435	0	Y20F4.8	5.17122	-4.7825	1.34623	-3.55252	0.000382	0.000865
WBGene00008095	0	C44H4.6	2.58605	-4.78125	1.77694	-2.69071	0.00713	0.013128
WBGene00021873	clec-82	Y54G2A.8	2.52081	-4.77969	2.04875	-2.33298	0.019649	0.033417
WBGene00008727	0	F13A7.12	5.14596	-4.77885	1.35227	-3.53393	0.000409	0.000922
WBGene00006318	sup-9	F34D6.3	9.69758	-4.77794	1.18542	-4.0306	5.56e-05	0.000142
WBGene00018646	mul-1	F49F1.6	2.55159	-4.77708	1.54646	-3.08904	0.002008	0.004063
WBGene00010868	somi-1	M04G12.4	540.657	-4.77703	0.194183	-24.6007	########	########
WBGene00044533	0	F41F3.8	9.63329	-4.77265	1.13239	-4.21466	2.5e-05	6.68e-05
WBGene00007177	oac-1	B0399.2	2.52995	-4.7706	1.56011	-3.05785	0.002229	0.00447
WBGene00015359	0	C02G6.1	2.52995	-4.7706	1.56011	-3.05785	0.002229	0.00447
WBGene00019174	0	H09G03.1	2.52995	-4.7706	1.56011	-3.05785	0.002229	0.00447
WBGene00008932	0	F18A11.5	14.4398	-4.77002	0.951356	-5.01392	5.33e-07	1.75e-06
WBGene00194915	0	JC8.16	9.59002	-4.76942	1.13971	-4.18477	2.85e-05	7.56e-05
WBGene00013329	0	Y57G11C.40	2.49014	-4.76751	1.6848	-2.82972	0.004659	0.008855
WBGene00044774	0	F16B3.3	9.41364	-4.7651	1.13696	-4.19107	2.78e-05	7.37e-05
WBGene00206364	0	C07A12.18	2.51367	-4.7634	1.54263	-3.08785	0.002016	0.004078
WBGene00015135	cyp-23A1	B0304.3	23.7576	-4.76211	0.732217	-6.50369	7.84e-11	3.96e-10
WBGene00009819	0	F47B10.8	5.11892	-4.76184	1.39202	-3.42081	0.000624	0.001365
WBGene00010597	0	K06A4.7	5.00673	-4.75954	1.38988	-3.42443	0.000616	0.001348
WBGene00021134	0	W10G11.1	2.55348	-4.75884	1.59549	-2.98268	0.002857	0.005623
WBGene00010039	0	F54C8.6	94.9153	-4.75723	0.38381	-12.3948	2.79e-35	7.13e-34
WBGene00009586	0	F40F9.10	14.2145	-4.75587	0.930734	-5.1098	3.22e-07	1.09e-06
WBGene00014089	0	ZK822.1	141.351	-4.75573	0.331261	-14.3564	9.71e-47	4.02e-45
WBGene00015356	tag-278	C02F12.7	263.285	-4.75449	0.267176	-17.7953	7.68e-71	7.12e-69
WBGene00018603	0	F48E3.2	113.071	-4.75382	0.348656	-13.6347	2.49e-42	8.67e-41
WBGene00006687	twk-35	F31D4.7	5.07737	-4.7529	1.36234	-3.48876	0.000485	0.001079
WBGene00013541	lonp-2	Y75B8A.4	42.5013	-4.75108	0.557433	-8.52314	1.55e-17	1.36e-16
WBGene00009024	0	F21G4.3	2.5372	-4.74928	1.55839	-3.04755	0.002307	0.00461
WBGene00021037	fbxa-203	W05F2.5	2.5372	-4.74928	1.55839	-3.04755	0.002307	0.00461
WBGene00164973	0	C39B10.7	2.48111	-4.74804	1.55049	-3.06228	0.002197	0.004413
WBGene00014181	0	ZK1010.8	37.7725	-4.74708	0.58531	-8.11037	5.05e-16	3.94e-15
WBGene00012162	sek-6	VZC374L.1	5.11814	-4.74675	1.38865	-3.41825	0.00063	0.001377
WBGene00015968	0	C18C4.7	9.29621	-4.74478	1.13988	-4.16252	3.15e-05	8.3e-05
WBGene00009850	0	F48F7.5	18.636	-4.74193	0.840329	-5.64295	1.67e-08	6.55e-08
WBGene00001951	hlh-4	T05G5.2	5.03751	-4.74104	1.34966	-3.51276	0.000443	0.000993
WBGene00008707	0	F11E6.3	4.9445	-4.74088	1.42359	-3.33022	0.000868	0.001862
WBGene00000539	cln-3.1	F07B10.1	2.52092	-4.74085	1.54424	-3.07002	0.00214	0.004306
WBGene00018257	0	F41B4.1	2.52092	-4.74085	1.54424	-3.07002	0.00214	0.004306
WBGene00016454	0	C35E7.2	32.725	-4.7406	0.615068	-7.70744	1.28e-14	9.07e-14
WBGene00017060	0	D2063.1	18.6655	-4.73897	0.816217	-5.80602	6.4e-09	2.63e-08
WBGene00019519	0	K08B5.2	13.7645	-4.73677	0.976105	-4.85273	1.22e-06	3.84e-06
WBGene00000100	ajm-1	C25A11.4	1473.9	-4.73259	0.295912	-15.9932	1.42e-57	8.78e-56
WBGene00020465	0	T12E12.6	2.44319	-4.73189	1.59778	-2.96154	0.003061	0.005995
WBGene00000674	col-99	F29C4.8	254.014	-4.72799	0.392894	-12.0337	2.36e-33	5.5e-32
WBGene00004311	ras-2	F17C8.4	73.4267	-4.72762	0.482766	-9.79276	1.21e-22	1.53e-21
WBGene00008486	ugt-44	F01D4.2	2.50653	-4.72691	1.77964	-2.6561	0.007905	0.014434
WBGene00020301	0	T07D1.2	162.35	-4.72687	0.301563	-15.6746	2.26e-55	1.29e-53
WBGene00011893	0	T21C9.6	13.7826	-4.72674	0.942795	-5.01354	5.34e-07	1.75e-06
WBGene00004990	spp-5	T08A9.9	23.162	-4.72669	0.732227	-6.45522	1.08e-10	5.37e-10
WBGene00003744	nlp-6	T23E7.4	2.42691	-4.72445	1.58862	-2.97394	0.00294	0.005769
WBGene00006680	twk-28	C52B9.6	4.95365	-4.72331	1.3807	-3.42096	0.000624	0.001364
WBGene00019832	osg-1	R02F2.2	147.742	-4.7229	0.314312	-15.0261	4.95e-51	2.42e-49
WBGene00012548	0	Y37D8A.6	4.88567	-4.72187	1.38789	-3.40218	0.000668	0.001456
WBGene00219659	anr-36	C37C3.15	5.00684	-4.72149	1.36361	-3.4625	0.000535	0.001181
WBGene00001552	gcy-32	C06B3.8	2.47208	-4.72009	1.64514	-2.86911	0.004116	0.007897
WBGene00020735	0	T23F2.2	59.683	-4.71971	0.469354	-10.0558	8.66e-24	1.18e-22
WBGene00009326	0	F32D8.1	4.92013	-4.71962	1.36972	-3.44569	0.00057	0.001253
WBGene00015930	0	C17H12.4	2.46672	-4.71943	1.56533	-3.01497	0.00257	0.005102
WBGene00011524	0	T06D8.3	92.3951	-4.71798	0.387087	-12.1884	3.58e-34	8.79e-33
WBGene00018608	0	F48E3.9	41.466	-4.7149	0.577369	-8.16618	3.18e-16	2.52e-15
WBGene00022845	0	ZK1055.4	9.05756	-4.71483	1.15724	-4.07419	4.62e-05	0.000119
WBGene00016664	0	C45E5.1	27.3982	-4.71384	0.675715	-6.97607	3.04e-12	1.75e-11
WBGene00011838	0	T19C4.1	201.799	-4.71119	0.276519	-17.0375	4.33e-65	3.39e-63
WBGene00018078	0	F35H12.6	2.45044	-4.71116	1.54292	-3.05341	0.002263	0.004528
WBGene00023322	0	K08B12.4	2.45044	-4.71116	1.54292	-3.05341	0.002263	0.004528
WBGene00016744	bbs-9	C48B6.8	32.0852	-4.70828	0.62438	-7.54074	4.67e-14	3.15e-13
WBGene00005703	sru-40	R07B5.3	2.39434	-4.70763	1.60768	-2.92821	0.003409	0.006626
WBGene00003007	lin-18	C16B8.1	31.8991	-4.70752	0.649757	-7.24505	4.32e-13	2.7e-12
WBGene00012825	0	Y43F8C.3	220.506	-4.70489	0.341553	-13.775	3.6e-43	1.31e-41
WBGene00020104	0	R148.5	569.053	-4.70384	0.343268	-13.7031	9.72e-43	3.46e-41
WBGene00016931	0	C54G6.2	2.43416	-4.7033	1.5395	-3.05509	0.00225	0.004506
WBGene00011779	bgnt-1.7	T15D6.4	2.38899	-4.70232	1.73345	-2.7127	0.006674	0.012347
WBGene00009773	lipl-2	F46B6.8	9.06497	-4.69983	1.14414	-4.10775	4e-05	0.000104
WBGene00008229	0	C50F4.1	4.82607	-4.69663	1.37262	-3.42165	0.000622	0.001361
WBGene00219271	0	F36H5.14	2.41788	-4.69557	1.55538	-3.01892	0.002537	0.005042
WBGene00002248	lam-3	T22A3.8	1546.6	-4.69187	0.178165	-26.3344	########	########
WBGene00004719	sad-1	F15A2.6	81.0168	-4.69105	0.41345	-11.3461	7.75e-30	1.49e-28
WBGene00006775	unc-39	F56A12.1	102.586	-4.69065	0.487337	-9.62508	6.27e-22	7.5e-21
WBGene00004108	pqn-18	C34E7.1	63.6022	-4.68895	0.455818	-10.2869	8.07e-25	1.17e-23
WBGene00021978	0	Y58A7A.4	2.35643	-4.68716	1.69762	-2.76102	0.005762	0.010764
WBGene00044686	flp-28	W07E11.4	2.35643	-4.68716	1.69762	-2.76102	0.005762	0.010764
WBGene00015294	0	C01C10.2	9.01172	-4.68455	1.13246	-4.13661	3.52e-05	9.21e-05
WBGene00000054	acr-15	F25G6.4	4.76824	-4.68433	1.37718	-3.40139	0.00067	0.00146
WBGene00017306	0	F09F9.1	2.37996	-4.68101	1.56608	-2.989	0.002799	0.005521
WBGene00003613	nhr-14	T01B10.4	54.1001	-4.6776	0.49065	-9.53347	1.52e-21	1.78e-20
WBGene00002037	hum-4	F46C3.3	437.926	-4.67713	0.21594	-21.6594	########	########
WBGene00009886	0	F49E2.2	17.7873	-4.67609	0.821322	-5.69336	1.25e-08	4.96e-08
WBGene00001373	exp-1	H35N03.1	4.79177	-4.67579	1.35994	-3.43824	0.000586	0.001285
WBGene00013264	0	Y57A10A.24	4.75291	-4.67456	1.39808	-3.34357	0.000827	0.00178
WBGene00044584	0	T03G11.9	4.85685	-4.67424	1.36813	-3.41653	0.000634	0.001385
WBGene00007130	0	B0272.4	53.3713	-4.67388	0.495061	-9.44103	3.69e-21	4.19e-20
WBGene00014099	0	ZK836.3	31.4891	-4.6714	0.625881	-7.46372	8.41e-14	5.56e-13
WBGene00001984	hog-1	W06B11.4	22.2422	-4.66963	0.757476	-6.16473	7.06e-10	3.24e-09
WBGene00015934	ceh-48	C17H12.9	106.647	-4.66678	0.357374	-13.0585	5.68e-39	1.68e-37
WBGene00000969	dhs-5	F56D1.5	146.923	-4.66618	0.309861	-15.059	3.01e-51	1.48e-49
WBGene00003245	mig-13	F43C9.4	115.423	-4.66575	0.353087	-13.2142	7.27e-40	2.24e-38
WBGene00008341	ttr-44	C56A3.2	2.34739	-4.66511	1.55942	-2.99157	0.002775	0.005478
WBGene00004210	ptc-3	Y110A2AL.8	284.595	-4.66227	0.261844	-17.8055	6.4e-71	5.97e-69
WBGene00011723	0	T12A7.2	8.86983	-4.66187	1.16275	-4.00934	6.09e-05	0.000154
WBGene00000942	deb-1	ZC477.9	548.321	-4.66146	0.24023	-19.4041	7.12e-84	9.44e-82
WBGene00020130	igcm-2	SSSD1.1	71.0634	-4.66084	0.425162	-10.9625	5.79e-28	1.01e-26
WBGene00021362	0	Y37E11AL.6	75.4618	-4.66006	0.435477	-10.7011	1.01e-26	1.63e-25
WBGene00012107	0	T27F6.8	4.83444	-4.65809	1.4108	-3.30173	0.000961	0.002043
WBGene00020157	0	T02B11.6	2.38721	-4.65793	1.57734	-2.95303	0.003147	0.006153
WBGene00008199	0	C49C3.9	4.69965	-4.65655	1.38533	-3.36132	0.000776	0.001674
WBGene00009311	mltn-1	F32A11.7	4.70501	-4.65648	1.36872	-3.40208	0.000669	0.001456
WBGene00021157	0	Y4C6B.3	2.41074	-4.65645	1.71811	-2.71021	0.006724	0.012438
WBGene00006981	zig-4	C09C7.1	48.6168	-4.65634	0.504787	-9.22437	2.85e-20	3.03e-19
WBGene00008630	nhr-175	F09F3.10	2.32576	-4.65547	1.65406	-2.81457	0.004884	0.00925
WBGene00007384	swt-3	C06G8.1	70.8864	-4.65456	0.425828	-10.9306	8.23e-28	1.42e-26
WBGene00013455	ssu-2	Y67A10A.6	13.1175	-4.65303	0.938356	-4.9587	7.1e-07	2.29e-06
WBGene00020069	0	R13H7.2	4.74482	-4.65043	1.36144	-3.41582	0.000636	0.001388
WBGene00016533	0	C39D10.6	2.37093	-4.64945	1.57394	-2.95401	0.003137	0.006137
WBGene00004831	slo-2	F08B12.3	22.0282	-4.64928	0.731767	-6.35349	2.1e-10	1.01e-09
WBGene00016106	0	C25F6.7	70.4516	-4.64813	0.432121	-10.7565	5.52e-27	9.05e-26
WBGene00017013	ensh-1	D1009.3	39.2959	-4.64777	0.561162	-8.2824	1.21e-16	9.9e-16
WBGene00020849	nhr-225	T27B7.2	2.35464	-4.64215	1.59758	-2.90573	0.003664	0.007084
WBGene00015311	0	C01G5.9	39.5048	-4.64092	0.556268	-8.34296	7.25e-17	6.05e-16
WBGene00004993	spp-8	C28C12.5	2.29319	-4.6404	1.60469	-2.89178	0.003831	0.007388
WBGene00019564	0	K09D9.1	2.29319	-4.6404	1.60469	-2.89178	0.003831	0.007388
WBGene00044043	0	Y46G5A.38	2.29319	-4.6404	1.60469	-2.89178	0.003831	0.007388
WBGene00010166	gmd-2	F56H6.5	4.71321	-4.63893	1.39366	-3.32861	0.000873	0.001871
WBGene00010327	0	F59C6.8	17.604	-4.63772	0.825038	-5.62122	1.9e-08	7.39e-08
WBGene00007455	ugt-22	C08F11.8	8.75964	-4.63567	1.15015	-4.0305	5.57e-05	0.000142
WBGene00044479	0	F15E6.10	2.33301	-4.63542	1.61432	-2.87143	0.004086	0.007844
WBGene00011866	0	T20F10.5	8.76956	-4.63519	1.13922	-4.06874	4.73e-05	0.000121
WBGene00045412	0	C25F9.12	2.35654	-4.63412	1.79395	-2.58319	0.009789	0.017605
WBGene00004944	sol-1	C15A11.3	13.0454	-4.63336	0.962791	-4.81243	1.49e-06	4.67e-06
WBGene00000645	col-69	K01A2.7	2.27691	-4.63223	1.60151	-2.89241	0.003823	0.007377
WBGene00021814	0	Y53G8AR.7	4.65901	-4.62704	1.36917	-3.37944	0.000726	0.001574
WBGene00015403	clec-10	C03H5.1	2.31673	-4.62595	1.57615	-2.93497	0.003336	0.006488
WBGene00019067	0	F58H7.1	2.31673	-4.62595	1.57615	-2.93497	0.003336	0.006488
WBGene00019328	clec-149	K02F3.5	2.31673	-4.62595	1.57615	-2.93497	0.003336	0.006488
WBGene00019914	clec-150	R06B10.3	4.70685	-4.62552	1.37456	-3.36509	0.000765	0.001653
WBGene00011763	0	T14B1.1	221.052	-4.62494	0.264567	-17.4812	1.99e-68	1.72e-66
WBGene00000903	daf-7	B0412.2	2.26063	-4.62331	1.61279	-2.86665	0.004148	0.007955
WBGene00006532	tba-6	F32H2.9	8.54434	-4.62289	1.15787	-3.99256	6.54e-05	0.000165
WBGene00010796	clip-1	M01A8.2	82.0284	-4.62211	0.389531	-11.8658	1.78e-32	3.95e-31
WBGene00018532	0	F47B7.1	198.774	-4.6216	0.271749	-17.0068	7.31e-65	5.63e-63
WBGene00008779	0	F14B4.1	358.744	-4.62134	0.215237	-21.4709	########	########
WBGene00006650	tts-1	F09E10.11	4.72236	-4.61669	1.41323	-3.26678	0.001088	0.002297
WBGene00000138	amx-2	B0019.1	25.885	-4.61373	0.69458	-6.64247	3.08e-11	1.62e-10
WBGene00007885	ugt-21	C33A12.6	2.24435	-4.61348	1.63975	-2.81353	0.0049	0.009274
WBGene00014183	0	ZK1025.3	4.62203	-4.61304	1.44227	-3.19845	0.001382	0.002865
WBGene00003729	nhx-1	B0395.1	29.9919	-4.61064	0.641211	-7.19052	6.45e-13	3.96e-12
WBGene00000071	acy-4	T01C2.1	12.8836	-4.60811	0.935691	-4.92482	8.44e-07	2.71e-06
WBGene00020256	0	T05C3.6	17.1443	-4.60761	0.830289	-5.54941	2.87e-08	1.1e-07
WBGene00004777	ser-2	C02D4.2	8.60228	-4.60262	1.1565	-3.97977	6.9e-05	0.000173
WBGene00011136	0	R08A2.5	2.26253	-4.60232	1.64347	-2.80036	0.005104	0.009631
WBGene00003169	mec-5	E03G2.3	8.52382	-4.60162	1.13965	-4.03773	5.4e-05	0.000138
WBGene00044649	0	C23H5.11	2.26788	-4.60095	1.60156	-2.87279	0.004069	0.007816
WBGene00206386	0	K10C2.12	2.26788	-4.60095	1.60156	-2.87279	0.004069	0.007816
WBGene00003531	nas-12	C24F3.3	4.60381	-4.60094	1.37041	-3.35734	0.000787	0.001697
WBGene00017834	0	F26F12.3	894.064	-4.60059	0.15571	-29.5459	########	########
WBGene00010899	0	M28.8	55.0874	-4.59647	0.463525	-9.91635	3.53e-23	4.62e-22
WBGene00219206	0	W05H12.4	4.5098	-4.59533	1.37744	-3.33613	0.00085	0.001825
WBGene00000288	cal-4	T07G12.1	2.24624	-4.5937	1.59962	-2.87174	0.004082	0.007837
WBGene00010937	0	M163.5	2.24624	-4.5937	1.59962	-2.87174	0.004082	0.007837
WBGene00007517	gpx-3	C11E4.2	2.2516	-4.59265	1.6653	-2.75785	0.005818	0.01086
WBGene00000722	col-149	B0024.1	2.21179	-4.59072	1.75593	-2.61442	0.008938	0.016173
WBGene00044350	0	Y73B6BL.44	4.50177	-4.59071	1.38331	-3.31863	0.000905	0.001933
WBGene00007743	0	C26C6.9	12.7012	-4.58916	0.938775	-4.88846	1.02e-06	3.23e-06
WBGene00016407	0	C34D10.2	12.6633	-4.58667	0.943226	-4.86275	1.16e-06	3.66e-06
WBGene00000895	dac-1	B0412.1	4.53623	-4.58626	1.40547	-3.26314	0.001102	0.002325
WBGene00001721	grl-12	F28A12.2	4.46289	-4.58605	1.4002	-3.27528	0.001056	0.002233
WBGene00007687	0	C18E9.7	29.6104	-4.58602	0.632957	-7.24539	4.31e-13	2.69e-12
WBGene00022796	0	ZK688.1	2.22996	-4.58529	1.57683	-2.90792	0.003638	0.007038
WBGene00009500	0	F36H2.3	33.9126	-4.58326	0.587644	-7.79938	6.22e-15	4.47e-14
WBGene00200511	0	R04B3.7	2.21368	-4.57683	1.5734	-2.90889	0.003627	0.007017
WBGene00044049	sfxn-5	C41C4.10	33.6313	-4.57623	0.596474	-7.67213	1.69e-14	1.18e-13
WBGene00015517	0	C06A8.8	16.8226	-4.5751	0.840566	-5.44288	5.24e-08	1.95e-07
WBGene00001147	eat-18	Y105E8A.7	2.17387	-4.57446	1.72587	-2.65053	0.008037	0.01466
WBGene00018210	0	F39G3.5	33.4171	-4.5719	0.590211	-7.74622	9.47e-15	6.74e-14
WBGene00008320	slc-25A29	C54G10.4	12.4191	-4.57169	0.949911	-4.81275	1.49e-06	4.66e-06
WBGene00220094	0	T25C12.12	20.9141	-4.57102	0.734183	-6.22599	4.79e-10	2.23e-09
WBGene00044401	0	Y55B1BR.6	12.5051	-4.57057	0.943275	-4.84542	1.26e-06	3.98e-06
WBGene00006530	tba-4	F44F4.11	16.6516	-4.56836	0.816399	-5.59575	2.2e-08	8.51e-08
WBGene00018026	0	F35A5.4	4.51894	-4.56806	1.39152	-3.28278	0.001028	0.002178
WBGene00016763	0	C49A9.9	2.1974	-4.56799	1.58976	-2.87338	0.004061	0.007804
WBGene00005683	sru-20	T04A11.7	8.35654	-4.56692	1.14438	-3.99074	6.59e-05	0.000166
WBGene00206521	0	T02G5.15	41.4548	-4.56348	0.525113	-8.69049	3.61e-18	3.33e-17
WBGene00022633	0	ZC581.3	8.31862	-4.56292	1.14514	-3.98461	6.76e-05	0.00017
WBGene00008964	mltn-9	F19H8.4	128.612	-4.56253	0.324272	-14.0701	5.8e-45	2.22e-43
WBGene00019967	cyp-33C8	R08F11.3	20.5254	-4.56146	0.758206	-6.01612	1.79e-09	7.87e-09
WBGene00010784	twk-48	K11H3.7	2.18112	-4.55847	1.62845	-2.79927	0.005122	0.00966
WBGene00220087	0	T23D8.13	12.421	-4.55838	0.943162	-4.83308	1.34e-06	4.22e-06
WBGene00044144	0	M153.4	4.39966	-4.55687	1.38385	-3.29289	0.000992	0.002106
WBGene00015220	0	B0507.3	53.6765	-4.55639	0.477691	-9.53837	1.45e-21	1.7e-20
WBGene00004024	php-3	Y75B8A.1	77.9851	-4.55337	0.414602	-10.9825	4.64e-28	8.11e-27
WBGene00008897	0	F16H6.7	2.22093	-4.55256	1.61895	-2.81204	0.004923	0.009312
WBGene00012869	0	Y45F10A.7	86.3296	-4.55147	0.412001	-11.0472	2.26e-28	4e-27
WBGene00007210	agmo-1	BE10.2	37.0908	-4.54973	0.554996	-8.19777	2.45e-16	1.95e-15
WBGene00011877	0	T21B4.3	2.19929	-4.54727	1.68834	-2.69333	0.007074	0.013031
WBGene00019279	0	K01A2.4	125.791	-4.54596	0.41715	-10.8977	1.18e-27	2.02e-26
WBGene00020863	0	T27E4.5	2.20465	-4.54572	1.66905	-2.72354	0.006459	0.011981
WBGene00019493	catp-5	K07E3.7	32.6195	-4.54556	0.609953	-7.45231	9.17e-14	6.04e-13
WBGene00000749	col-176	ZC373.7	2.1432	-4.54246	1.61639	-2.81024	0.00495	0.009362
WBGene00013761	0	Y113G7B.11	24.3134	-4.53981	0.707497	-6.41673	1.39e-10	6.83e-10
WBGene00019329	ceeh-1	K02F3.6	56.6176	-4.53752	0.539143	-8.41618	3.89e-17	3.31e-16
WBGene00001207	egl-43	R53.3	114.332	-4.5369	0.333157	-13.6179	3.13e-42	1.09e-40
WBGene00010344	0	F59F5.5	2.18301	-4.53607	1.62469	-2.79196	0.005239	0.009856
WBGene00003751	nlp-13	E03D2.1	2.11967	-4.53071	2.09637	-2.16121	0.030679	0.049976
WBGene00008401	0	D2005.6	85.0118	-4.52949	0.394406	-11.4843	1.58e-30	3.14e-29
WBGene00006825	unc-96	F13C5.6	48.88	-4.52928	0.489684	-9.24939	2.26e-20	2.42e-19
WBGene00007084	0	AH10.3	8.09279	-4.52774	1.17976	-3.83786	0.000124	0.000301
WBGene00011888	cutl-15	T21B10.6	20.1614	-4.52766	0.737253	-6.14125	8.19e-10	3.73e-09
WBGene00001451	flp-8	F31F6.4	2.16673	-4.52602	1.59376	-2.83983	0.004514	0.008599
WBGene00045403	0	K10H10.12	2.16673	-4.52602	1.59376	-2.83983	0.004514	0.008599
WBGene00012629	slc-36.3	Y38H6C.17	4.28932	-4.52594	1.39945	-3.23409	0.00122	0.00255
WBGene00007041	tag-180	T24F1.6	16.3177	-4.52588	0.857572	-5.27755	1.31e-07	4.62e-07
WBGene00006582	tmd-2	C08D8.2	84.9782	-4.52572	0.373889	-12.1044	1e-33	2.39e-32
WBGene00000367	cca-1	C54D2.5	52.9429	-4.52529	0.471661	-9.59436	8.44e-22	1e-20
WBGene00018752	0	F53C3.8	2.11064	-4.5234	1.64412	-2.75126	0.005937	0.011064
WBGene00006865	slcf-2	ZK563.1	8.08186	-4.52335	1.14451	-3.9522	7.74e-05	0.000193
WBGene00044503	0	Y73B6A.6	12.0641	-4.52091	0.946187	-4.77803	1.77e-06	5.49e-06
WBGene00009657	0	F43G6.4	136.895	-4.51911	0.307556	-14.6936	7.08e-49	3.18e-47
WBGene00009057	cept-1	F22E10.5	12.0877	-4.51816	0.942734	-4.79261	1.65e-06	5.12e-06
WBGene00001564	icl-1	C05E4.9	1053.27	-4.518	0.243106	-18.5844	4.29e-77	4.74e-75
WBGene00016133	0	C26B9.3	140.694	-4.51409	0.301035	-14.9952	7.89e-51	3.83e-49
WBGene00015647	0	C09F5.1	225.733	-4.51346	0.252807	-17.8534	2.72e-71	2.57e-69
WBGene00000042	acr-2	K11G12.2	2.09435	-4.51233	1.68716	-2.67452	0.007484	0.013724
WBGene00008146	0	C47E8.9	2.09435	-4.51233	1.68716	-2.67452	0.007484	0.013724
WBGene00006068	sto-6	Y71H9A.2	4.39248	-4.51135	1.44436	-3.12342	0.001788	0.003642
WBGene00001456	flp-13	F33D4.3	2.12881	-4.51097	1.71748	-2.6265	0.008627	0.015662
WBGene00010524	0	K03B8.6	52.2224	-4.50881	0.474101	-9.51023	1.9e-21	2.21e-20
WBGene00008091	0	C44F1.1	48.0478	-4.50856	0.487381	-9.2506	2.23e-20	2.4e-19
WBGene00013489	col-42	Y69H2.14	2.13417	-4.50849	1.61481	-2.79197	0.005239	0.009856
WBGene00044221	0	F41G3.18	2.13417	-4.50849	1.61481	-2.79197	0.005239	0.009856
WBGene00017823	pals-34	F26D11.6	4.2713	-4.50741	1.39072	-3.24106	0.001191	0.002494
WBGene00002053	ifb-1	F10C1.2	342.097	-4.50683	0.255576	-17.634	1.35e-69	1.21e-67
WBGene00016314	0	C32D5.6	4.26691	-4.50418	1.3843	-3.25375	0.001139	0.002396
WBGene00013312	hhat-2	Y57G11C.17	67.8385	-4.50378	0.418733	-10.7557	5.57e-27	9.12e-26
WBGene00022413	0	Y102A11A.3	12.0849	-4.50377	0.954279	-4.71955	2.36e-06	7.2e-06
WBGene00000136	amt-4	C05E11.5	7.90834	-4.50084	1.14887	-3.91763	8.94e-05	0.000222
WBGene00000679	col-105	F58F6.2	2.1577	-4.4995	1.7144	-2.62453	0.008677	0.015742
WBGene00010558	ptp-4	K04D7.4	119.267	-4.49801	0.332547	-13.5259	1.1e-41	3.69e-40
WBGene00017571	jmjd-3.1	F18E9.5	512.891	-4.4972	0.183353	-24.5275	########	########
WBGene00001701	grd-12	F02D8.2	4.18822	-4.49627	1.49405	-3.00945	0.002617	0.005187
WBGene00220207	0	Y75B8A.62	20.1444	-4.49593	0.780156	-5.76286	8.27e-09	3.36e-08
WBGene00003648	nhr-58	R11G11.2	19.9166	-4.49287	0.733528	-6.12502	9.07e-10	4.11e-09
WBGene00002021	hsp-17	F52E1.7	2.09625	-4.49172	1.6095	-2.79075	0.005259	0.009887
WBGene00002038	hum-5	T02C12.1	126.535	-4.49004	0.310937	-14.4403	2.88e-47	1.23e-45
WBGene00009023	0	F21G4.1	39.5937	-4.48844	0.526847	-8.51944	1.6e-17	1.4e-16
WBGene00013891	0	ZC434.3	15.7825	-4.4851	0.834606	-5.37391	7.7e-08	2.8e-07
WBGene00050975	0	K02E11.11	4.24063	-4.48361	1.37935	-3.25052	0.001152	0.00242
WBGene00044573	0	C15B12.9	2.04015	-4.48268	1.73252	-2.58739	0.009671	0.017415
WBGene00008161	0	C47F8.5	2.07997	-4.48262	1.59453	-2.81125	0.004935	0.009334
WBGene00003163	mdl-1	R03E9.1	122.423	-4.48224	0.328134	-13.6598	1.77e-42	6.23e-41
WBGene00010742	0	K10D6.2	271.562	-4.4822	0.231896	-19.3285	3.09e-83	4e-81
WBGene00021614	0	Y47A7.2	86.6168	-4.48218	0.37163	-12.0609	1.7e-33	4e-32
WBGene00011278	0	R74.2	23.7933	-4.48133	0.682372	-6.56728	5.12e-11	2.64e-10
WBGene00001189	egl-21	F01D4.4	19.6119	-4.47962	0.737453	-6.07445	1.24e-09	5.57e-09
WBGene00044620	bus-4	T22B11.2	23.6638	-4.47904	0.671885	-6.66637	2.62e-11	1.39e-10
WBGene00004567	rrn-2.1	F31C3.11	945.379	-4.4776	1.68132	-2.66315	NA	NA
WBGene00001991	hot-6	C13G3.2	31.5635	-4.47722	0.592776	-7.55297	4.25e-14	2.88e-13
WBGene00045198	0	K10D11.7	2.06369	-4.47344	1.60264	-2.79129	0.00525	0.009873
WBGene00011903	0	T21E8.5	4.13034	-4.47202	1.40542	-3.18197	0.001463	0.003024
WBGene00019144	0	H01M10.2	4.19832	-4.47194	1.46506	-3.05238	0.00227	0.004542
WBGene00010355	clec-229	H02K04.1	2.02387	-4.47165	1.75887	-2.54235	0.011011	0.019598
WBGene00006772	unc-36	C50C3.9	82.0251	-4.47087	0.38955	-11.477	1.72e-30	3.4e-29
WBGene00013763	0	Y113G7B.14	4.13397	-4.46959	1.44892	-3.08477	0.002037	0.004118
WBGene00021131	0	W10D9.3	19.5705	-4.46895	0.734331	-6.08574	1.16e-09	5.21e-09
WBGene00020378	0	T09B4.4	34.77	-4.46825	0.590955	-7.56107	4e-14	2.71e-13
WBGene00007392	fbxa-156	C06H5.1	2.1035	-4.46734	1.65356	-2.70165	0.0069	0.01274
WBGene00015085	0	B0244.10	4.1313	-4.46665	1.4141	-3.15865	0.001585	0.00326
WBGene00017909	0	F28H1.4	4.17551	-4.46589	1.45052	-3.07881	0.002078	0.004191
WBGene00006844	unc-120	D1081.2	307.074	-4.46172	0.344057	-12.968	1.86e-38	5.39e-37
WBGene00020450	fbxa-10	T12B5.3	7.76386	-4.46087	1.17716	-3.78951	0.000151	0.000362
WBGene00017513	0	F16F9.1	19.387	-4.46015	0.74341	-5.99958	1.98e-09	8.66e-09
WBGene00018351	0	F42G2.2	7.84522	-4.45931	1.17936	-3.78113	0.000156	0.000374
WBGene00010716	lge-1	K09C8.4	2.08722	-4.45747	1.6503	-2.70101	0.006913	0.012763
WBGene00009528	0	F38A6.4	4.13759	-4.45736	1.39137	-3.20358	0.001357	0.002817
WBGene00000036	ace-2	Y44E3A.2	54.0404	-4.45648	0.460292	-9.68184	3.6e-22	4.4e-21
WBGene00014021	svop-1	ZK637.1	30.8908	-4.45392	0.626193	-7.1127	1.14e-12	6.85e-12
WBGene00001096	dsc-1	C18B12.3	2.03112	-4.45333	1.70106	-2.61798	0.008845	0.016022
WBGene00000088	aex-5	F32A7.6	2.09447	-4.45201	1.87639	-2.37264	0.017661	0.030333
WBGene00219915	0	F26A10.28	4.05986	-4.45164	1.43245	-3.10771	0.001885	0.003827
WBGene00003112	mab-21	F35G12.6	57.4046	-4.44736	0.457571	-9.7195	2.49e-22	3.08e-21
WBGene00010423	zmp-5	H36L18.1	23.0005	-4.44713	0.674015	-6.59797	4.17e-11	2.16e-10
WBGene00010200	0	F57C7.4	2.00949	-4.44639	1.63848	-2.71373	0.006653	0.012314
WBGene00010790	sodh-1	K12G11.3	2.00949	-4.44639	1.63848	-2.71373	0.006653	0.012314
WBGene00015768	0	C14C11.4	2.00949	-4.44639	1.63848	-2.71373	0.006653	0.012314
WBGene00001814	haf-4	W04C9.1	34.3915	-4.44591	0.566513	-7.84784	4.23e-15	3.07e-14
WBGene00006639	tsp-13	Y39B6A.6	23.2503	-4.44539	0.688009	-6.46124	1.04e-10	5.17e-10
WBGene00018214	0	F39H12.3	11.6711	-4.44519	0.958457	-4.63786	3.52e-06	1.05e-05
WBGene00022727	prkl-1	ZK381.5	227.238	-4.44298	0.282926	-15.7037	1.43e-55	8.23e-54
WBGene00023460	0	F46H6.5	11.4272	-4.44215	0.960028	-4.62711	3.71e-06	1.1e-05
WBGene00018377	hum-10	F43C9.3	2.0493	-4.44144	1.69893	-2.61425	0.008942	0.016179
WBGene00001770	gst-22	F21H7.1	4.04453	-4.44047	1.44848	-3.06561	0.002172	0.004367
WBGene00219310	0	C17E4.19	42.0264	-4.44017	0.51937	-8.54914	1.24e-17	1.09e-16
WBGene00010925	0	M153.2	80.3258	-4.43856	0.381319	-11.64	2.58e-31	5.34e-30
WBGene00004316	rbf-1	F37A4.7	15.3994	-4.43824	0.828263	-5.3585	8.39e-08	3.04e-07
WBGene00017970	0	F32A5.4	64.4917	-4.43547	0.438225	-10.1214	4.44e-24	6.18e-23
WBGene00003497	mup-4	K07D8.1	325.13	-4.43534	0.228945	-19.373	1.3e-83	1.7e-81
WBGene00014235	0	ZK1225.1	4.05446	-4.43512	1.41254	-3.13981	0.001691	0.003458
WBGene00021244	0	Y22D7AL.4	4.04547	-4.4351	1.41283	-3.13916	0.001694	0.003464
WBGene00006423	asd-2	T21G5.5	391.684	-4.43243	0.203632	-21.7669	########	########
WBGene00000651	col-75	K03H9.2	2.03302	-4.42937	1.64166	-2.6981	0.006974	0.012865
WBGene00015964	glb-5	C18C4.1	2.03302	-4.42937	1.64166	-2.6981	0.006974	0.012865
WBGene00016600	ets-5	C42D8.4	2.03302	-4.42937	1.64166	-2.6981	0.006974	0.012865
WBGene00018628	0	F49D11.4	2.03302	-4.42937	1.64166	-2.6981	0.006974	0.012865
WBGene00018100	math-26	F36H5.1	19.0646	-4.42929	0.744281	-5.9511	2.66e-09	1.15e-08
WBGene00001619	glr-8	F22A3.3	3.98938	-4.42826	1.47972	-2.99263	0.002766	0.005461
WBGene00000553	cmk-1	K07A9.2	41.9495	-4.42794	0.509218	-8.69558	3.45e-18	3.19e-17
WBGene00006663	twk-8	ZC410.4	18.9515	-4.42694	0.766346	-5.77668	7.62e-09	3.1e-08
WBGene00009530	0	F38B2.3	1.97692	-4.42689	1.65187	-2.67993	0.007364	0.013534
WBGene00015300	0	C01F1.5	18.9942	-4.42655	0.779329	-5.67995	1.35e-08	5.34e-08
WBGene00268215	0	C49F5.13	1.96967	-4.4261	2.1251	-2.08277	0.037272	0.059591
WBGene00014569	bkip-1	Y39G8C.3	7.41323	-4.42603	1.25025	-3.54011	0.0004	0.000902
WBGene00001745	gsa-1	R06A10.2	103.041	-4.42112	0.391824	-11.2834	1.58e-29	2.98e-28
WBGene00004912	sng-1	T08A9.3	11.4489	-4.41617	0.960464	-4.59795	4.27e-06	1.26e-05
WBGene00019478	cri-2	K07C11.5	18.8784	-4.41587	0.737763	-5.98549	2.16e-09	9.41e-09
WBGene00006643	tsp-17	C02F12.1	56.2145	-4.41175	0.447739	-9.85341	6.63e-23	8.53e-22
WBGene00003102	mab-5	C08C3.3	33.7238	-4.41137	0.587812	-7.50473	6.16e-14	4.11e-13
WBGene00013289	tag-273	Y57G11A.1	882.612	-4.41045	0.153188	-28.7911	########	########
WBGene00006744	unc-4	F26C11.2	2.00046	-4.40962	1.63492	-2.69714	0.006994	0.012897
WBGene00018486	glb-16	F46C8.7	2.00046	-4.40962	1.63492	-2.69714	0.006994	0.012897
WBGene00016259	0	C30F8.3	7.44034	-4.40507	1.18223	-3.72606	0.000194	0.000461
WBGene00009383	0	F35B12.3	1.939	-4.40425	1.74805	-2.51953	0.011751	0.0208
WBGene00007945	0	C34F6.11	3.98224	-4.40161	1.40188	-3.13979	0.001691	0.003458
WBGene00006819	unc-87	F08B6.4	55.9859	-4.40072	0.572063	-7.69271	1.44e-14	1.01e-13
WBGene00007191	lgc-20	B0491.4	18.6824	-4.39904	0.739765	-5.94654	2.74e-09	1.18e-08
WBGene00021002	0	W03F9.4	93.3754	-4.39844	0.365654	-12.029	2.5e-33	5.81e-32
WBGene00017507	0	F16B4.5	11.2591	-4.39635	0.951228	-4.62176	3.81e-06	1.13e-05
WBGene00012253	clec-50	W04E12.8	11.1345	-4.39555	0.952087	-4.61675	3.9e-06	1.15e-05
WBGene00014253	0	ZK1320.3	1.96789	-4.39282	1.80082	-2.43935	0.014714	0.025641
WBGene00001962	hlh-19	F57C12.3	3.94968	-4.39224	1.39149	-3.15649	0.001597	0.003282
WBGene00000963	dhp-1	R06C7.3	40.5608	-4.39205	0.537477	-8.17161	3.04e-16	2.41e-15
WBGene00013685	0	Y105E8A.28	1.96254	-4.39201	1.65784	-2.64923	0.008068	0.014712
WBGene00000217	asp-4	R12H7.2	781.725	-4.39137	0.208642	-21.0474	2.42e-98	4.4e-96
WBGene00003091	lys-2	Y22F5A.5	4.01476	-4.39054	1.41462	-3.10368	0.001911	0.003875
WBGene00019278	0	K01A2.3	69.7422	-4.38903	0.439845	-9.97859	1.89e-23	2.51e-22
WBGene00018462	0	F45E1.1	36.9428	-4.3866	0.559307	-7.84291	4.4e-15	3.19e-14
WBGene00016066	acd-2	C24G7.4	1.98607	-4.3854	1.82581	-2.40189	0.01631	0.028174
WBGene00011794	nep-21	T16A9.4	44.258	-4.38476	0.496644	-8.82877	1.06e-18	1.01e-17
WBGene00020033	0	R12E2.7	11.165	-4.3834	0.959835	-4.56683	4.95e-06	1.45e-05
WBGene00022389	pde-6	Y95B8A.10	55.5493	-4.38304	0.442608	-9.90276	4.05e-23	5.27e-22
WBGene00012199	mltn-3	W02B8.3	21.8583	-4.38212	0.725185	-6.04276	1.52e-09	6.73e-09
WBGene00009387	glb-15	F35B12.8	1.94626	-4.38183	1.62612	-2.69465	0.007046	0.012985
WBGene00044445	0	C02F5.14	3.87194	-4.38168	1.48305	-2.9545	0.003132	0.006128
WBGene00008019	0	C38H2.2	114.408	-4.37928	0.323699	-13.5289	1.06e-41	3.55e-40
WBGene00016760	0	C49A9.6	32.9908	-4.37875	0.590489	-7.41546	1.21e-13	7.91e-13
WBGene00002252	lat-2	B0286.2	7.33362	-4.37731	1.16998	-3.74134	0.000183	0.000435
WBGene00000789	cpz-2	M04G12.2	54.6717	-4.37655	0.49307	-8.87611	6.92e-19	6.71e-18
WBGene00018675	0	F52C9.5	18.2737	-4.37618	0.766239	-5.71124	1.12e-08	4.49e-08
WBGene00011331	0	T01E8.1	32.8753	-4.37581	0.563203	-7.76951	7.88e-15	5.63e-14
WBGene00011392	sbt-1	T03D8.3	29.1069	-4.37404	0.678135	-6.45011	1.12e-10	5.54e-10
WBGene00007229	0	C01G6.9	40.1072	-4.374	0.527523	-8.29157	1.12e-16	9.19e-16
WBGene00010059	0	F54E4.3	127.812	-4.37321	0.325157	-13.4495	3.1e-41	1.02e-39
WBGene00044579	0	C06E2.9	1.89016	-4.37294	1.76504	-2.47753	0.013229	0.023194
WBGene00001008	dlk-1	F33E2.2	125.545	-4.37221	0.405394	-10.7851	4.05e-27	6.69e-26
WBGene00010295	fbxa-193	F59A1.9	1.92997	-4.372	1.62261	-2.69443	0.007051	0.012992
WBGene00017535	atf-8	F17A9.3	101.306	-4.37067	0.434765	-10.0529	8.92e-24	1.21e-22
WBGene00020554	0	T19A5.3	189.417	-4.36972	0.27913	-15.6548	3.08e-55	1.74e-53
WBGene00007245	0	C01G12.5	1.96979	-4.36909	1.72693	-2.52998	0.011407	0.02026
WBGene00009949	0	F53A2.1	32.7688	-4.36717	0.560121	-7.79684	6.35e-15	4.56e-14
WBGene00020160	igcm-3	T02C5.3	2035.38	-4.3663	0.183646	-23.7757	########	########
WBGene00013960	cutl-8	ZK265.8	25.4649	-4.36522	0.666777	-6.54675	5.88e-11	3.01e-10
WBGene00011727	0	T12A7.6	3.95882	-4.36493	1.46614	-2.97715	0.002909	0.005716
WBGene00015510	0	C06A6.5	329.539	-4.36385	0.273845	-15.9354	3.6e-57	2.18e-55
WBGene00016027	0	C23H5.8	1.90834	-4.36235	1.77915	-2.45192	0.01421	0.024823
WBGene00220093	0	T25C12.11	18.2097	-4.36222	0.751942	-5.80127	6.58e-09	2.7e-08
WBGene00016530	0	C39D10.2	1.91369	-4.36205	1.648	-2.64688	0.008124	0.01481
WBGene00195004	0	K08D12.8	3.90273	-4.3611	1.39465	-3.12702	0.001766	0.0036
WBGene00016874	0	C52B11.5	3.91171	-4.36109	1.39437	-3.12764	0.001762	0.003594
WBGene00007397	0	C07A4.2	3.82499	-4.35676	1.44467	-3.01576	0.002563	0.005091
WBGene00002123	inx-1	C16E9.4	90.5463	-4.3529	0.350791	-12.4088	2.34e-35	6.01e-34
WBGene00017103	klo-2	E02H9.5	3.9435	-4.35063	1.42285	-3.05769	0.002231	0.004471
WBGene00006952	wrt-6	ZK377.1	32.4235	-4.35039	0.561046	-7.75406	8.9e-15	6.35e-14
WBGene00013404	fbxb-101	Y63D3A.3	76.0083	-4.34988	0.391615	-11.1075	1.15e-28	2.06e-27
WBGene00017428	0	F13D11.3	1.93722	-4.34753	1.72104	-2.5261	0.011534	0.020448
WBGene00020847	cgr-1	T27A10.7	1.93722	-4.34753	1.72104	-2.5261	0.011534	0.020448
WBGene00008820	nlp-55	F14F11.2	3.80142	-4.34729	1.43491	-3.02966	0.002448	0.004879
WBGene00020270	0	T05H4.7	3.86287	-4.34635	1.40791	-3.08709	0.002021	0.004087
WBGene00001641	gly-16	T15D6.2	1.87577	-4.34322	1.67094	-2.59927	0.009342	0.01685
WBGene00013969	tep-1	ZK337.1	216.054	-4.34302	0.255207	-17.0176	6.08e-65	4.71e-63
WBGene00020903	acd-5	T28F2.7	3.78513	-4.34196	1.43748	-3.02053	0.002523	0.005016
WBGene00138711	0	R07B1.13	3.8332	-4.3377	1.3969	-3.10524	0.001901	0.003857
WBGene00020128	0	R193.2	3.82495	-4.3377	1.39716	-3.10464	0.001905	0.003864
WBGene00008636	0	F10A3.11	1.85224	-4.33635	2.15064	-2.01631	0.043768	0.068956
WBGene00004231	ptr-17	Y18D10A.7	3.91723	-4.33611	1.47516	-2.93941	0.003288	0.006403
WBGene00003677	nhr-87	Y41D4B.7	10.5931	-4.33387	0.987714	-4.38778	1.15e-05	3.19e-05
WBGene00005215	srg-58	R05D8.6	1.85949	-4.33345	1.65606	-2.61672	0.008878	0.016074
WBGene00021518	hpo-6	Y41D4B.16	1.85949	-4.33345	1.65606	-2.61672	0.008878	0.016074
WBGene00004780	ser-7	C09B7.1	1.89931	-4.32716	1.71599	-2.52167	0.01168	0.020684
WBGene00000442	ceh-19	F20D12.6	1.83596	-4.32499	2.14989	-2.01172	0.044249	0.069678
WBGene00020887	0	T28B4.4	3.85674	-4.32472	1.40693	-3.07386	0.002113	0.004255
WBGene00020929	0	W02C12.2	3.8351	-4.32366	1.47324	-2.9348	0.003338	0.006491
WBGene00017503	nhr-177	F16B4.1	10.6393	-4.32331	0.948019	-4.56037	5.11e-06	1.49e-05
WBGene00009800	rrc-1	F47A4.3	81.4122	-4.32123	0.371995	-11.6164	3.4e-31	7.01e-30
WBGene00011869	dod-6	T20G5.7	42.5013	-4.32119	0.508472	-8.49839	1.92e-17	1.67e-16
WBGene00010884	0	M7.8	3.74548	-4.31824	1.41362	-3.05473	0.002253	0.004511
WBGene00004213	ptp-1	C48D5.2	254.448	-4.31679	0.234193	-18.4326	7.19e-76	7.45e-74
WBGene00011578	npr-20	T07D4.1	3.81592	-4.31466	1.4106	-3.05873	0.002223	0.004461
WBGene00001947	his-73	W09H1.2	3.82417	-4.31464	1.41033	-3.05932	0.002218	0.004452
WBGene00019310	0	K02E7.5	70.3514	-4.31304	0.39009	-11.0565	2.04e-28	3.61e-27
WBGene00021589	0	Y46D2A.1	7.13055	-4.31303	1.16765	-3.69378	0.000221	0.00052
WBGene00011235	suro-1	R11A5.7	38.3709	-4.31077	0.554994	-7.76723	8.02e-15	5.73e-14
WBGene00001099	dsc-4	K02D7.4	63.3276	-4.30867	0.414884	-10.3852	2.89e-25	4.33e-24
WBGene00003715	nhr-125	R02D1.1	3.7219	-4.308	1.41431	-3.04601	0.002319	0.004631
WBGene00001989	hot-4	T12A2.16	10.3851	-4.30578	0.975465	-4.41408	1.01e-05	2.85e-05
WBGene00000990	dhs-27	C04F6.5	196.209	-4.30459	0.260252	-16.5401	1.89e-61	1.33e-59
WBGene00003703	nhr-113	ZK1025.9	1.86674	-4.30364	1.66524	-2.5844	0.009755	0.017548
WBGene00006191	str-144	C09H5.5	1.86674	-4.30364	1.66524	-2.5844	0.009755	0.017548
WBGene00008352	fbxa-6	cTel54X.1	1.86674	-4.30364	1.66524	-2.5844	0.009755	0.017548
WBGene00016199	0	C28H8.8	1.86674	-4.30364	1.66524	-2.5844	0.009755	0.017548
WBGene00009291	clec-264	F31D4.4	17.2753	-4.29883	0.755066	-5.69332	1.25e-08	4.96e-08
WBGene00021852	0	Y54F10AM.8	107.842	-4.29781	0.321518	-13.3673	9.39e-41	3e-39
WBGene00021903	0	Y55B1AL.1	132.293	-4.29648	0.291192	-14.7548	2.87e-49	1.31e-47
WBGene00010703	0	K09A9.6	59.1628	-4.29517	0.437807	-9.81065	1.01e-22	1.29e-21
WBGene00009190	0	F27D4.6	114.333	-4.29495	0.321088	-13.3762	8.33e-41	2.67e-39
WBGene00018101	math-27	F36H5.2	20.692	-4.29251	0.690794	-6.21388	5.17e-10	2.4e-09
WBGene00010357	0	H03A11.2	6.9235	-4.292	1.16079	-3.69747	0.000218	0.000513
WBGene00007802	cutl-27	C29E6.4	3.67596	-4.29184	1.43808	-2.98442	0.002841	0.005596
WBGene00019477	0	K07C11.4	318.295	-4.29122	0.220228	-19.4853	1.46e-84	2.01e-82
WBGene00021834	mab-31	Y54E10A.16	236.427	-4.29093	0.236429	-18.149	1.31e-73	1.3e-71
WBGene00012016	inpp-1	T25B9.10	13.7513	-4.28846	0.838385	-5.11515	3.13e-07	1.06e-06
WBGene00000723	col-150	B0024.2	1.83418	-4.28644	1.81547	-2.36106	0.018223	0.031188
WBGene00000792	crb-1	F11C7.4	450.689	-4.28284	0.220703	-19.4054	6.94e-84	9.29e-82
WBGene00003402	mpk-2	C04G6.1	3.61161	-4.27709	1.57359	-2.71805	0.006567	0.01217
[truncated: 17,713 more rows]
