# Supplementary material for: Gene Cascade Finder: A tool for identification of gene cascades and its application in Caenorhabditis elegans
Source: PLoS One. 2019 Sep 10;14(9):e0215187. doi: 10.1371/journal.pone.0215187 (PMC6736238; doi:10.1371/journal.pone.0215187)
Supplement: S2 Table — (XLSX) [file pone.0215187.s002.xlsx]

## Sheet: Sheet1
GCF Input data example (mutant gene : spn-4)
gene_id	RPKM(wild-type)	RPKM(spn-4)
WBGene00022277	63.44	45.04
WBGene00022276	4.525	5.803
WBGene00022278	32.89	26.98
WBGene00022279	15.38	21.75
WBGene00022275	0.292	0.288
WBGene00044345	45.8	44.5
WBGene00021677	17.03	14.82
WBGene00021678	0.04875	0.04208
WBGene00000812	82.52	90.14
WBGene00021683	14.03	12.13
WBGene00021679	14.1	15
WBGene00021684	22.06	20.05
WBGene00021682	70.77	68.84
WBGene00021676	15.11	11.43
WBGene00021680	122.7	101.7
WBGene00021681	57.92	50.58
WBGene00004274	595.4	657.5
WBGene00004418	1093	1525
WBGene00018774	0	0.4134
WBGene00045049	0.3607	0.4448
WBGene00018773	0.1601	0.07897
WBGene00000622	0.314	0.2891
WBGene00004962	0	0
WBGene00003229	126	87.73
WBGene00018772	1.498	3.586
WBGene00018771	0.1231	0.1028
WBGene00018775	0.4317	0.6389
WBGene00000253	8.241	11.92
WBGene00004225	1.671	7.276
WBGene00018958	6.41	9.416
WBGene00018957	42.43	38.73
WBGene00018955	22.91	19.39
WBGene00018956	7.002	6.488
WBGene00019634	12.59	9.894
WBGene00000227	24.69	19.31
WBGene00021666	0.2316	0.6646
WBGene00021662	2.519	3.188
WBGene00021663	4.72	6.677
WBGene00021664	0.524	0.991
WBGene00021665	0.7742	1.757
WBGene00021670	1.639	1.638
WBGene00021671	0.6441	0.8167
WBGene00021672	0.2544	0.1255
WBGene00021673	0.7545	1.029
WBGene00021667	1.636	1.449
WBGene00021674	2.034	14.59
WBGene00021675	1.769	12.36
WBGene00016904	6.835	17.76
WBGene00016903	15.54	32.16
WBGene00016905	36.49	30.59
WBGene00016902	32.77	35.74
WBGene00016906	21.76	19.1
WBGene00002077	144.9	97.8
WBGene00002079	45.83	32.87
WBGene00021660	36.57	25.99
WBGene00021659	38.24	35.17
WBGene00021661	13.82	9.033
WBGene00021658	27.58	25.24
WBGene00021657	2.902	2.817
WBGene00020087	2.383	1.631
WBGene00020091	14.1	9.606
WBGene00020088	9.956	9.879
WBGene00004143	330.1	258.8
WBGene00020089	11.83	11.56
WBGene00006385	50.16	44.7
WBGene00020090	41.72	31.08
WBGene00021733	49.81	56.25
WBGene00021734	1.418	3.074
WBGene00015570	0.3053	0.545
WBGene00006593	65.74	78.87
WBGene00021026	136.9	130.6
WBGene00021027	0.1925	0.2469
WBGene00021025	12.28	30.57
WBGene00021028	0.1727	0.1065
WBGene00021024	131	112.8
WBGene00001814	3.524	8.41
WBGene00022035	5.037	3.508
WBGene00022036	18.11	11.46
WBGene00022034	42.45	32.61
WBGene00022039	0.8615	2.517
WBGene00022037	72.89	64.77
WBGene00022038	0.5568	5.451
WBGene00022033	139.3	239
WBGene00022043	81.51	56.89
WBGene00022042	670.5	608.2
WBGene00007009	138.2	122.4
WBGene00004235	25.37	30.41
WBGene00002393	7.347	44.47
WBGene00022040	0.03469	0.1711
WBGene00000434	0.1444	0.7598
WBGene00001725	0.3431	29.14
WBGene00044427	0	0.1464
WBGene00002040	5.053	4.792
WBGene00018923	24.06	15.86
WBGene00018921	0.159	0.09724
WBGene00022028	0.05699	0
WBGene00022029	213.2	144.5
WBGene00022027	94.58	103.8
WBGene00022026	3.624	11.94
WBGene00022030	0.08532	0.1683
WBGene00022025	40.78	31.9
WBGene00022031	11.56	14.79
WBGene00022032	0.0327	0.484
WBGene00044461	0.2189	1.728
WBGene00021215	0.5343	5.295
WBGene00021214	0	0.1371
WBGene00021207	0.0291	0.1005
WBGene00021210	47.69	53.56
WBGene00021208	43.24	43.85
WBGene00021209	34.09	37.52
WBGene00021211	12.43	10.72
WBGene00004028	26.4	18.31
WBGene00044434	0.08701	0.02146
WBGene00000623	0.4467	1.044
WBGene00000624	0.02359	0.3724
WBGene00021213	5.378	14.6
WBGene00021212	0	0.2774
WBGene00020282	0	0.07867
WBGene00020283	0.2031	5.134
WBGene00020281	0.2535	9.438
WBGene00022518	9.699	41.87
WBGene00022517	0.2951	38.76
WBGene00022519	6.874	17.63
WBGene00022388	25.73	25.23
WBGene00022387	57.18	46.43
WBGene00022389	3.52	15.76
WBGene00022386	0.8354	1.573
WBGene00022390	2.254	1.952
WBGene00001678	25.55	18.94
WBGene00022385	0.09803	0.09672
WBGene00022391	0.1128	1.396
WBGene00022383	0.09562	0.4953
WBGene00003548	0.07014	0.2669
WBGene00003238	68.7	69.87
WBGene00018787	54.65	38.94
WBGene00018788	17.13	19.16
WBGene00018786	18.55	8.671
WBGene00016932	0	0.2151
WBGene00016931	0.3049	1.704
WBGene00016930	8.058	5.307
WBGene00005002	0.695	0.4571
WBGene00021335	0	0.1095
WBGene00021327	48.88	48.01
WBGene00004952	73.08	50.58
WBGene00021329	22.09	18.07
WBGene00021332	40.65	34.68
WBGene00021331	61.61	61.36
WBGene00021333	8.079	23.48
WBGene00021334	69.77	73.82
WBGene00021328	0.2013	2.128
WBGene00001745	15.53	45.59
WBGene00019910	0.04434	0.3094
WBGene00019909	6.42	10.87
WBGene00044895	0.5839	1.959
WBGene00019911	11.03	18.67
WBGene00022838	0.06304	0.05442
WBGene00022837	32.06	33.77
WBGene00021688	22.59	21.68
WBGene00021689	14.98	12.9
WBGene00000165	199.6	147
WBGene00004429	849	1076
WBGene00021687	16.58	16.65
WBGene00001816	12.33	7.041
WBGene00004880	18.74	16.01
WBGene00021686	59.57	48.63
WBGene00021685	10.49	9.435
WBGene00021690	0	6.812
WBGene00021691	138.5	87.31
WBGene00021692	11.14	10.44
WBGene00001707	4.822	48.86
WBGene00021693	0.07275	0.628
WBGene00021694	0	0
WBGene00003400	8.868	32.02
WBGene00044896	0	0.08367
WBGene00019674	1.829	1.662
WBGene00045052	5.838	8.402
WBGene00045053	2.09	3.788
WBGene00004888	991.9	690.5
WBGene00019673	17.77	21.2
WBGene00022363	35.5	30.19
WBGene00022366	28.92	31.52
WBGene00022365	23.57	25.34
WBGene00022364	0	0
WBGene00022367	20.16	23.91
WBGene00022372	23.53	19.32
WBGene00022371	12.41	12.84
WBGene00022368	82.58	66.97
WBGene00022369	165.3	117.9
WBGene00022370	9.936	4.007
WBGene00022373	66.7	65.55
WBGene00018159	72.3	68.84
WBGene00004969	2.416	4.862
WBGene00001773	0.1976	0.06498
WBGene00018580	0	0
WBGene00018579	0.4995	0.8096
WBGene00001115	28.17	34.39
WBGene00022361	22.43	19.43
WBGene00022360	9.462	7.701
WBGene00022359	18.94	14.71
WBGene00022358	10.01	11
WBGene00005077	195.9	179.7
WBGene00022270	7.795	6.042
WBGene00022271	0.4608	2.131
WBGene00022272	0.3111	0.6138
WBGene00022269	29.26	26.31
WBGene00022273	43.1	33
WBGene00044440	22.23	17.58
WBGene00000269	16.68	16.2
WBGene00022268	65.75	49.85
WBGene00022274	1.403	21.54
WBGene00003111	224.1	186
WBGene00022156	0.4413	0.4768
WBGene00004168	0.1667	0
WBGene00044358	0	0.09899
WBGene00022157	0.05498	0.217
WBGene00022155	1.25	4.734
WBGene00022158	15.11	17.96
WBGene00022154	0.9498	5.521
WBGene00044348	1.304	1.882
WBGene00006702	387.9	329.8
WBGene00003080	111.4	105.3
WBGene00022153	51.46	43.92
WBGene00022152	48.09	41.07
WBGene00022151	116.7	142.2
WBGene00022159	17.83	17.31
WBGene00022150	41.01	33.6
WBGene00022149	31.11	26.7
WBGene00022148	46.68	36.06
WBGene00022160	9.945	44.9
WBGene00022161	0.278	1.063
WBGene00022147	0.1096	0
WBGene00022146	103.1	120.2
WBGene00022162	0	0.2336
WBGene00022145	0.3176	0.1791
WBGene00022144	1.471	6.482
WBGene00022143	0	0
WBGene00044349	0.03084	0
WBGene00022142	0	0
WBGene00044347	1.66	0.3412
WBGene00022141	76.12	49.6
WBGene00022163	0.4599	0.2063
WBGene00044746	69.68	72.46
WBGene00016907	90.09	85.16
WBGene00004441	998.7	1262
WBGene00001196	304.3	419.7
WBGene00001309	109.9	81.7
WBGene00003750	2.001	3.455
WBGene00006461	11.85	16.06
WBGene00044897	0.6516	0.4714
WBGene00019706	1.173	1.075
WBGene00004743	130.9	110.9
WBGene00022139	75.08	86.1
WBGene00022140	0.8137	0.6059
WBGene00022138	8.438	8.123
WBGene00021768	2.384	9.089
WBGene00021767	11.73	15.26
WBGene00021766	33.5	22.66
WBGene00021765	21.79	22.62
WBGene00021771	20.38	19.19
WBGene00044438	26.75	20.46
WBGene00021764	91.68	91.29
WBGene00021763	100.3	66.67
WBGene00021769	1.147	0.5485
WBGene00021770	13.82	16.05
WBGene00021238	8.027	8.061
WBGene00021237	5.18	9.548
WBGene00021239	5.905	6.838
WBGene00044435	2.738	1.605
WBGene00021240	8.06	6.358
WBGene00021346	39.13	32.64
WBGene00021347	279.1	183.7
WBGene00021348	457.5	378.7
WBGene00021349	2.226	7.296
WBGene00004409	788.5	1012
WBGene00021350	940.6	1259
WBGene00004014	112.7	121.6
WBGene00021351	172	148.5
WBGene00021352	46.79	43.01
WBGene00021353	7.262	25.11
WBGene00003799	56.53	45.04
WBGene00044810	0.1862	0.09187
WBGene00021354	1.422	1.987
WBGene00021355	39.35	40.08
WBGene00021009	137.5	121.9
WBGene00021008	1.199	6.058
WBGene00021005	0	0.05238
WBGene00001542	0	0.1512
WBGene00021006	0	0
WBGene00021007	0.04046	0.01996
WBGene00017399	0	0.01495
WBGene00017398	0.7474	0.8252
WBGene00000020	2.336	2.197
WBGene00021458	130.1	66.47
WBGene00000408	48.6	37.65
WBGene00021469	262	283
WBGene00021470	59.92	40.61
WBGene00021468	499.8	388.3
WBGene00002047	141.3	88.14
WBGene00021467	40.43	22.93
WBGene00021476	24.43	16.94
WBGene00021475	29.91	29.11
WBGene00021466	152.4	118.5
WBGene00021465	3.584	3.667
WBGene00003156	106.5	68.16
WBGene00021471	17.16	10.91
WBGene00021477	0.3685	0.3878
WBGene00021472	0.458	0.3614
WBGene00021464	1.111	0.7139
WBGene00021463	35.21	19.55
WBGene00021461	0.296	0.6537
WBGene00021473	11.37	9.99
WBGene00021474	90.17	89.56
WBGene00021460	23.35	16.26
WBGene00017741	1.311	1.24
WBGene00017734	99.44	96.06
WBGene00017735	139.4	112.5
WBGene00017736	0.2045	0.05044
WBGene00017737	0.1415	0.2793
WBGene00017738	54.08	32.65
WBGene00017733	63.14	50.47
WBGene00017732	12.45	13.79
WBGene00017731	1.658	2.227
WBGene00017739	0.2302	0.8277
WBGene00017740	0	0.5143
WBGene00002141	0.8306	6.491
WBGene00022280	78.95	72.31
WBGene00022281	22.32	17.44
WBGene00022282	0.4243	0.1903
WBGene00001232	118.1	97.88
WBGene00021277	43.08	35.54
WBGene00021276	39.45	32.11
WBGene00021278	4.002	2.94
WBGene00021275	0.2437	0.2263
WBGene00021274	0.2893	0.2497
WBGene00021279	37.94	112.5
WBGene00021273	0.5088	0.753
WBGene00021280	0.2968	0
WBGene00021272	10.65	6.458
WBGene00016950	0	0
WBGene00016949	0.5555	0.2257
WBGene00006047	0.2375	0
WBGene00016948	2.418	1.235
WBGene00000006	0.8744	4.475
WBGene00001404	57.88	61.47
WBGene00004226	0.487	1.021
WBGene00019461	0.2319	0.1211
WBGene00000832	63.87	74.7
WBGene00021271	0.6731	0.8854
WBGene00021270	88.76	60
WBGene00021269	29.61	21.37
WBGene00000800	82.01	77.92
WBGene00000801	19.38	12.78
WBGene00023172	0.6314	0.6553
WBGene00018231	0	0.09899
WBGene00018230	36.04	30.91
WBGene00018232	0.0716	0.1476
WBGene00018233	0.05501	0.1357
WBGene00017979	5.146	13.28
WBGene00017980	12.68	22.01
WBGene00000788	232.1	199.7
WBGene00017978	0	0
WBGene00017977	0.02053	0
WBGene00017976	2.968	9.007
WBGene00017975	0.1164	0.01635
WBGene00003006	81.16	76.52
WBGene00001048	61.36	61.7
WBGene00022128	31.56	28.23
WBGene00004920	344	246.5
WBGene00022127	351.6	291
WBGene00022126	23.45	21.74
WBGene00022129	128.2	102.2
WBGene00004043	13.29	9.137
WBGene00022130	11.28	27.34
WBGene00004946	54.75	45.82
WBGene00022125	22.95	18.47
WBGene00022131	1.032	1.281
WBGene00022132	0	0
WBGene00022133	0	0
WBGene00020990	0.1755	0.1731
WBGene00020991	0.02751	0.1356
WBGene00020984	0	0
WBGene00020989	0.06611	0.3914
WBGene00020988	0	0.06823
WBGene00020985	0.3162	0.26
WBGene00002174	4.478	11.22
WBGene00020987	0	0.07956
WBGene00044796	0.1442	7.967
WBGene00020986	1.033	0.6974
WBGene00004077	290.2	244.6
WBGene00021126	0	0.2037
WBGene00021125	1.413	1.139
WBGene00021127	3.213	6.78
WBGene00021128	4.496	5.705
WBGene00044433	0.08381	0
WBGene00022116	0.03616	0.4281
WBGene00022115	27.06	28.6
WBGene00022117	34.83	27.31
WBGene00022114	408.9	409.2
WBGene00022113	3.947	4.146
WBGene00022118	71.85	56.66
WBGene00000199	76.88	82.53
WBGene00022112	99.1	60.52
WBGene00022111	40.86	26.23
WBGene00022119	120.8	117.3
WBGene00001791	9.105	11.82
WBGene00022110	1.559	2.043
WBGene00004049	13.95	11.54
WBGene00022108	1.183	1.757
WBGene00022107	25.85	22.2
WBGene00022122	791.9	662
WBGene00003836	87.63	91.63
WBGene00022121	20.25	18.25
WBGene00045398	0	0
WBGene00000237	23.35	35.49
WBGene00044894	25.98	20.9
WBGene00022123	9.275	13.74
WBGene00022124	14.08	11.95
WBGene00001046	9.308	6.269
WBGene00021839	130.4	139.3
WBGene00021838	1.82	4.012
WBGene00003186	31.64	28.43
WBGene00000625	0.5705	10.65
WBGene00021837	0.3238	0.3195
WBGene00021843	93.07	76.77
WBGene00021842	52.27	46.68
WBGene00021844	177.7	129.8
WBGene00021845	175.4	142.6
WBGene00021841	43.71	39.45
WBGene00003387	1.113	0.7635
WBGene00021846	23.84	19.19
WBGene00021840	17.5	15.15
WBGene00000205	66.66	58.27
WBGene00019697	56.24	67.54
WBGene00019698	67.55	60.36
WBGene00003654	21.48	22.78
WBGene00016663	19.89	22.04
WBGene00019596	1.494	1.26
WBGene00000626	0	0
WBGene00045387	0.2575	0.127
WBGene00019597	0	0.07571
WBGene00003062	91.24	75.71
WBGene00019595	44.02	26.74
WBGene00019598	46.02	42.73
WBGene00019594	0.1329	0.07495
WBGene00006888	176.9	175.7
WBGene00021829	44.69	44.06
WBGene00021828	24.3	18.3
WBGene00021827	66.05	48.25
WBGene00021830	86.93	70.09
WBGene00021831	13.07	11.75
WBGene00021832	8.613	7.083
WBGene00021833	0	0
WBGene00021835	26.58	25.63
WBGene00001481	2.997	2.196
WBGene00004404	28.97	19.04
WBGene00000413	87	56.2
WBGene00021826	58.18	47.32
WBGene00003258	22.07	23.15
WBGene00021834	32.09	84.69
WBGene00021553	0.1341	0.147
WBGene00021552	33.2	32.3
WBGene00020915	357.9	282.9
WBGene00004154	0.4365	1.189
WBGene00020914	0.06655	0.06566
WBGene00020913	0	0.109
WBGene00000036	9.942	19.73
WBGene00021548	67.59	77.22
WBGene00021549	21.38	29.62
WBGene00021547	116.7	138.6
WBGene00021551	73.29	56.2
WBGene00021039	0.2599	0.2712
WBGene00021034	0.08105	0.1464
WBGene00021035	50.22	43.34
WBGene00021038	17.95	15.73
WBGene00021037	2.389	2.4
WBGene00021036	7.666	26.86
WBGene00019362	33.15	26.84
WBGene00019361	1.483	2.091
WBGene00019360	0.139	0.9085
WBGene00004775	24.46	17.09
WBGene00006440	15.97	10.46
WBGene00021639	1.701	1.289
WBGene00003422	16.22	11.09
WBGene00021640	7.91	5.661
WBGene00004978	43.6	39.05
WBGene00021641	1.68	1.461
WBGene00021638	46.2	46.96
WBGene00000794	114.5	71.84
WBGene00021643	2.412	7.23
WBGene00021637	37.57	30.5
WBGene00021644	39.76	53.42
WBGene00021636	37.78	27.49
WBGene00021645	0.06576	0.3114
WBGene00021653	0.05792	0.2857
WBGene00021635	1.832	4.782
WBGene00004389	105.5	82.45
WBGene00021634	24.15	22.54
WBGene00021646	21.89	23.63
WBGene00021651	0.2867	0.5324
WBGene00021647	20.35	19.5
WBGene00045399	0.5861	0.8007
WBGene00003060	25.8	21.98
WBGene00021652	10.53	8.919
WBGene00021633	2.27	1.892
WBGene00044436	45.72	24.05
WBGene00021648	104.7	70.08
WBGene00021649	9.546	6.6
WBGene00002144	19.73	12.73
WBGene00002143	9.784	8.554
WBGene00021650	0	0.194
WBGene00044437	3.519	8.878
WBGene00000284	2.182	5.117
WBGene00020902	50.54	41.76
WBGene00020901	36.86	27.65
WBGene00020900	0.1305	0.1472
WBGene00000368	10.69	32.22
WBGene00000627	0	0.03355
WBGene00000628	0	0
WBGene00020903	0.1768	1.796
WBGene00004890	3.701	14.34
WBGene00001501	206.6	159.1
WBGene00004272	128.2	98.57
WBGene00017025	26.01	22.48
WBGene00017026	0.805	0.5824
WBGene00003418	13.1	10.22
WBGene00002042	11.19	8.806
WBGene00017651	8.522	10.72
WBGene00017650	2.901	3.442
WBGene00003040	67.9	78.81
WBGene00001601	11.26	12.31
WBGene00020467	2.959	3.131
WBGene00004147	80.11	68.57
WBGene00020466	67.04	45.23
WBGene00021175	0.2409	0.2745
WBGene00002135	107.3	146.2
WBGene00002134	133.1	149.8
WBGene00022815	0.06744	0.03327
WBGene00016324	0.1588	0.7261
WBGene00004368	5.256	13.11
WBGene00016323	78.57	63.8
WBGene00016322	0.1811	0.23
WBGene00016321	38.62	82.32
WBGene00004425	989.8	1248
WBGene00004217	37.84	24.14
WBGene00016325	7.358	10.36
WBGene00016320	0.1838	0.09069
WBGene00006751	22.52	36.46
WBGene00016326	24.27	27.82
WBGene00003797	60.8	49.49
WBGene00006833	210.2	238.2
WBGene00018765	53.14	49.84
WBGene00044423	7.235	5.161
WBGene00018764	68.5	75.73
WBGene00018763	21.67	26.6
WBGene00020187	0.09244	0.4377
WBGene00020188	79.25	77.19
WBGene00020192	0.1228	43.99
WBGene00020189	13.62	13.53
WBGene00020190	100.4	123
WBGene00001832	71.26	49.83
WBGene00020185	36.22	31.46
WBGene00000764	22.17	17.6
WBGene00020191	0.08759	0.6481
WBGene00020184	50.59	48.43
WBGene00020193	16.63	14.44
WBGene00016837	66.82	53.83
WBGene00016836	32.9	26.47
WBGene00000013	1.062	0.6782
WBGene00000012	0.437	0.6468
WBGene00016838	29.95	30.42
WBGene00016835	0.8286	0.5125
WBGene00016839	0.07184	0.1064
WBGene00001430	423.6	372
WBGene00016840	1.135	3.167
WBGene00016841	16.76	39.28
WBGene00003950	137.7	107.4
WBGene00020625	22.71	20.3
WBGene00077599	0.104	0.1539
WBGene00020626	18.38	123.1
WBGene00020627	0.5649	1.486
WBGene00020628	38.26	36.65
WBGene00020629	71.65	62.45
WBGene00020653	0.548	0.1689
WBGene00020652	4.372	2.675
WBGene00003072	62.66	51.21
WBGene00006507	24.95	19.54
WBGene00018528	0	0
WBGene00018529	0	0
WBGene00018527	0	0.04477
WBGene00018530	0	0
WBGene00018531	0.2685	0.08829
WBGene00018526	0.05113	0
WBGene00018525	0	0
WBGene00017909	2.549	5.886
WBGene00017910	0.1063	0.1049
WBGene00000197	78.82	60.63
WBGene00000779	119.9	342.4
WBGene00017908	149.5	103.5
WBGene00018868	0.1601	66.15
WBGene00006805	56.49	0.07897
WBGene00015631	0.02794	0.6615
WBGene00006820	8.443	19.38
WBGene00016066	0.0774	1.174
WBGene00016064	0	0
WBGene00016063	0	0
WBGene00000867	76.33	50.47
WBGene00019254	3.925	4.13
WBGene00019253	0.5181	1.022
WBGene00003029	4.585	8.165
WBGene00017086	72.15	61.03
WBGene00017085	136.2	116.1
WBGene00017087	26.24	20.04
WBGene00017088	200.1	181.3
WBGene00017084	47.58	48.76
WBGene00017089	3.995	4.46
WBGene00077701	1.485	1.989
WBGene00017090	0.8849	0.9167
WBGene00020040	0.2042	97.36
WBGene00020039	0.6087	82.47
WBGene00020032	0	0.1874
WBGene00020033	0.1074	42.06
WBGene00020034	3.562	5.489
WBGene00002137	54.22	94.72
WBGene00002138	34.85	61.68
WBGene00002139	21.17	40.12
WBGene00020035	5.086	3.075
WBGene00020036	40.98	37.44
WBGene00020037	64.61	57.87
WBGene00004464	99.31	84.82
WBGene00020038	190.6	128.3
WBGene00020031	49.86	39.48
WBGene00020030	34.42	29.99
WBGene00004093	4.537	5.482
WBGene00015975	20.34	15.8
WBGene00015974	13.93	9.698
WBGene00015973	0.4246	0.3724
WBGene00015972	19.22	20.61
WBGene00001985	10.38	6.284
WBGene00015971	122.7	88.41
WBGene00015970	0.5724	0.4811
WBGene00015976	17.49	14.84
WBGene00003516	63.76	164.9
WBGene00016605	0.2768	1.019
WBGene00003584	17.52	17.41
WBGene00016606	24.78	23.07
WBGene00007001	31.83	33.95
WBGene00016608	30.15	30.2
WBGene00016609	53.34	51.46
WBGene00016603	63.33	53.99
WBGene00016602	29.46	22.69
WBGene00016607	76.61	76.63
WBGene00000382	50.52	38.31
WBGene00016601	103.2	81.26
WBGene00021631	0	0
WBGene00021630	0.08813	0.08695
WBGene00021632	0	0.02867
WBGene00021629	63.92	60.6
WBGene00021628	66.35	93.69
WBGene00000140	2.43	3.012
WBGene00000045	0.05061	0.0749
WBGene00022833	0.09192	0.04534
WBGene00022834	2.003	1.859
WBGene00022832	45.22	35.68
WBGene00022835	75.19	60.55
WBGene00003061	135.1	133.6
WBGene00022831	23.72	19.3
WBGene00022836	99.65	87.35
WBGene00022830	31.6	25.15
WBGene00000962	27.46	27.36
WBGene00020655	0	0
WBGene00020654	0.5368	3.277
WBGene00020656	0.381	0.6765
WBGene00015704	1.513	8.09
WBGene00016562	50.16	44.45
WBGene00016563	32.58	24.44
WBGene00001231	65.04	62.53
WBGene00000787	27.21	21.78
WBGene00016567	70.37	39.62
WBGene00016564	78.67	50.57
WBGene00016566	17.48	15.37
WBGene00016561	14.66	12.83
WBGene00016565	5.629	4.861
WBGene00020133	5.179	5.763
WBGene00020132	8.392	6.948
WBGene00020131	16.19	17.58
WBGene00022470	25.52	25.94
WBGene00022471	25.39	20.04
WBGene00022472	0	0.3471
WBGene00044754	0	0
WBGene00022473	100.1	86.58
WBGene00022474	0.08065	2.997
WBGene00022469	0	0.02991
WBGene00044441	0.1781	0.1757
WBGene00022467	0.05181	0.1533
WBGene00022475	60.22	66.41
WBGene00017010	10.64	12.16
WBGene00004113	1.639	7.736
WBGene00017009	0.1494	0.8847
WBGene00000440	2.534	7.646
WBGene00000629	0	0.08925
WBGene00017001	0.05376	0.4509
WBGene00044421	0	0.254
WBGene00017002	41.39	33.77
WBGene00017003	45.76	37.35
WBGene00004479	876.3	1112
WBGene00004436	925.3	1250
WBGene00017007	12.39	9.268
WBGene00045048	0.2137	1.265
WBGene00017006	0	0
WBGene00017004	73.25	59.54
WBGene00017011	75.4	62.08
WBGene00017005	16.19	15.83
WBGene00016654	14.53	13.74
WBGene00045479	2.625	2.613
WBGene00016650	53.26	53.86
WBGene00016656	11.56	11.47
WBGene00016651	5.601	6.335
WBGene00016653	303	263.6
WBGene00016655	158.5	151.4
WBGene00016652	24.77	23.05
WBGene00022466	56.77	53.21
WBGene00015008	20.88	23.56
WBGene00004415	761.2	948.9
WBGene00015011	114.4	76.4
WBGene00015009	45.93	43.64
WBGene00015010	12.05	17.35
WBGene00015007	186.7	174.9
WBGene00015006	0.04118	0.1625
WBGene00006961	64.94	63.13
WBGene00006791	19.14	18.1
WBGene00020212	9.343	4.673
WBGene00007053	145.6	149.9
WBGene00021112	34.94	29.6
WBGene00021111	0.1484	0.9517
WBGene00021113	0.08149	0.04018
WBGene00021110	0	0
WBGene00021114	0.04713	0.186
WBGene00021115	1.434	1.392
WBGene00021109	0.01619	0.04792
WBGene00015696	0.04146	0.0409
WBGene00015695	1.939	1.608
WBGene00015694	0.08111	0.02667
WBGene00015693	4.192	2.609
WBGene00015692	5.417	3.989
WBGene00015697	26.73	28.72
WBGene00002694	75.85	92.02
WBGene00015691	20.69	38.49
WBGene00015698	9.196	5.339
WBGene00019769	2.25	1.917
WBGene00019768	17.63	17.61
WBGene00019767	336.3	197.4
WBGene00019770	76.74	80.29
WBGene00019771	41.65	41.42
WBGene00006984	401.4	487.6
WBGene00018798	0.3367	0.8916
WBGene00018797	61	50.88
WBGene00019012	0.5845	1.081
WBGene00019013	7.227	5.275
WBGene00002034	16.44	11.28
WBGene00019011	20.41	20.73
WBGene00019010	2.54	4.413
WBGene00019009	11.01	16.77
WBGene00019008	20.15	23
WBGene00015303	0.5143	1.047
WBGene00017795	18.34	33.3
WBGene00001592	0.2456	1.389
WBGene00017674	2.962	3.245
WBGene00006774	1.948	6.81
WBGene00017673	0.1353	1.446
WBGene00017672	0	0
WBGene00017671	0.3906	3.936
WBGene00017675	123	125.2
WBGene00017676	28.87	39.51
WBGene00002075	58.92	44.47
WBGene00017886	23.52	18.49
WBGene00017888	11.22	9.94
WBGene00017885	27.46	37.37
WBGene00017882	76.33	104
WBGene00017889	55.48	63.44
WBGene00017887	63.82	65.04
WBGene00001860	90.39	79.2
WBGene00044431	23.6	17.53
WBGene00021015	2.014	1.8
WBGene00021014	8.09	5.448
WBGene00000155	27.52	20.2
WBGene00021016	0	0.05749
WBGene00044432	0	0
WBGene00004900	55.23	90.24
WBGene00003906	0.03419	0.03374
WBGene00021017	0.2452	0.522
WBGene00001117	3.712	10.31
WBGene00003221	49.7	47.1
WBGene00001050	16.65	15
WBGene00018792	0.1657	0
WBGene00006058	0.1063	0
WBGene00018789	0	0.0241
WBGene00018791	0.5324	2.901
