# Supplementary material for: Gene Cascade Finder: A tool for identification of gene cascades and its application in Caenorhabditis elegans
Source: PLoS One. 2019 Sep 10;14(9):e0215187. doi: 10.1371/journal.pone.0215187 (PMC6736238; doi:10.1371/journal.pone.0215187)
Supplement: S3 Table — (XLSX) [file pone.0215187.s003.xlsx]

## Sheet: Sheet1
GCF Output data of gene cascade (mutant gene: spn-4)
Gene	Interaction	Gene	Interaction	Gene	Interaction	Gene
spn-4	translational regulation	mab-9	ProteinProtein	unc-37	ProteinProtein	hda-1
spn-4	translational regulation	mab-9	ProteinProtein	unc-37	Regulatory	end-1
spn-4	translational regulation	mab-9	ProteinProtein	unc-37	Change of expression level	egl-15
spn-4	translational regulation	mab-9	ProteinProtein	unc-37	Cis phenotypic	hda-1
spn-4	translational regulation	mab-9	ProteinProtein	unc-37	Genetic interaction	ceh-36
spn-4	translational regulation	mab-9	ProteinProtein	unc-37	Enhancement	lsy-22
spn-4	translational regulation	mab-9	ProteinProtein	unc-37	ProteinProtein	nhr-67
spn-4	translational regulation	mab-9	ProteinProtein	unc-37	Change of expression level	mom-5
spn-4	translational regulation	mab-9	ProteinProtein	unc-37	Genetic interaction	dpy-22
spn-4	translational regulation	mab-9	ProteinProtein	unc-37	Change of expression level	mig-1
spn-4	translational regulation	mab-9	ProteinProtein	unc-37	Genetic interaction	sop-3
spn-4	translational regulation	mab-9	ProteinProtein	unc-37	ProteinProtein	pop-1
spn-4	translational regulation	mab-9	ProteinProtein	unc-37	Change of expression level	acr-5
spn-4	translational regulation	nhr-2	Proteindna	peb-1	ProteinProtein	ztf-2
spn-4	translational regulation	nhr-2	Proteindna	peb-1	ProteinProtein	pha-4
spn-4	translational regulation	nhr-2	Proteindna	peb-1	ProteinProtein	vab-3
spn-4	translational regulation	nhr-2	Proteindna	peb-1	ProteinProtein	unc-130
spn-4	translational regulation	nhr-2	Proteindna	peb-1	ProteinProtein	ets-5
spn-4	translational regulation	nhr-2	Proteindna	peb-1	ProteinProtein	nhr-67
spn-4	translational regulation	nhr-2	ProteinProtein	nhr-67	Change of expression level	hda-1
spn-4	translational regulation	nhr-2	ProteinProtein	nhr-67	Regulatory	lin-11
spn-4	translational regulation	nhr-2	ProteinProtein	nhr-67	Change of localization	mig-2
spn-4	translational regulation	nhr-2	ProteinProtein	nhr-67	Suppressing	lin-12
spn-4	translational regulation	nhr-2	ProteinProtein	nhr-67	Change of expression level	unc-5
spn-4	translational regulation	nhr-2	ProteinProtein	nhr-67	Change of expression level	cki-1
spn-4	translational regulation	nhr-2	Change of expression level	let-7	Enhancement	lin-28
spn-4	translational regulation	nhr-2	Change of expression level	let-7	Genetic interaction	daf-12
spn-4	translational regulation	nhr-2	Change of expression level	let-7	Change of expression level	mlt-10
spn-4	translational regulation	nhr-2	Change of expression level	let-7	Genetic interaction	mir-48
spn-4	translational regulation	nhr-2	Change of expression level	let-7	Genetic interaction	lin-14
spn-4	translational regulation	nhr-2	Change of expression level	let-7	Change of expression level	prmt-1
spn-4	translational regulation	nhr-2	Change of expression level	let-7	Genetic interaction	lin-42
spn-4	translational regulation	nhr-2	Change of expression level	let-7	Genetic interaction	lin-28
spn-4	translational regulation	nhr-2	Change of expression level	let-7	Genetic interaction	kin-20
spn-4	translational regulation	nhr-2	Change of expression level	let-7	Regulatory	die-1
spn-4	translational regulation	nhr-2	Change of expression level	let-7	Enhancement	pop-1
spn-4	translational regulation	nhr-2	Change of expression level	let-7	Suppressing	lin-14
spn-4	translational regulation	nhr-2	Change of expression level	let-7	Regulatory	let-60
spn-4	translational regulation	nhr-2	Change of expression level	let-7	Regulatory	lin-28
spn-4	translational regulation	nhr-2	Change of expression level	let-7	Genetic interaction	pop-1
spn-4	translational regulation	nhr-2	Change of expression level	let-7	Change of expression level	pha-4
spn-4	translational regulation	nhr-2	Change of expression level	let-7	Suppressing	lin-42
spn-4	translational regulation	nhr-2	Change of expression level	let-7	Regulatory	pha-4
spn-4	translational regulation	nhr-2	Change of expression level	let-7	Regulatory	daf-12
spn-4	translational regulation	nhr-2	Change of expression level	let-7	Enhancement	atg-3
spn-4	translational regulation	nhr-2	Change of expression level	let-7	Change of expression level	daf-12
spn-4	translational regulation	nhr-2	Change of expression level	let-7	Masking	lin-12
spn-4	translational regulation	nhr-2	Change of expression level	let-7	Partial suppression	lin-42
spn-4	translational regulation	nhr-2	Change of expression level	let-7	Regulatory	alg-1
spn-4	translational regulation	nhr-2	ProteinProtein	unc-37	ProteinProtein	hda-1
spn-4	translational regulation	nhr-2	ProteinProtein	unc-37	Regulatory	end-1
spn-4	translational regulation	nhr-2	ProteinProtein	unc-37	Change of expression level	egl-15
spn-4	translational regulation	nhr-2	ProteinProtein	unc-37	Cis phenotypic	hda-1
spn-4	translational regulation	nhr-2	ProteinProtein	unc-37	Genetic interaction	ceh-36
spn-4	translational regulation	nhr-2	ProteinProtein	unc-37	Enhancement	lsy-22
spn-4	translational regulation	nhr-2	ProteinProtein	unc-37	ProteinProtein	nhr-67
spn-4	translational regulation	nhr-2	ProteinProtein	unc-37	Change of expression level	mom-5
spn-4	translational regulation	nhr-2	ProteinProtein	unc-37	Genetic interaction	dpy-22
spn-4	translational regulation	nhr-2	ProteinProtein	unc-37	Change of expression level	mig-1
spn-4	translational regulation	nhr-2	ProteinProtein	unc-37	Genetic interaction	sop-3
spn-4	translational regulation	nhr-2	ProteinProtein	unc-37	ProteinProtein	pop-1
spn-4	translational regulation	nhr-2	ProteinProtein	unc-37	Change of expression level	acr-5
spn-4	translational regulation	hbl-1	Enhancement	sel-12	Suppressing	lin-12
spn-4	translational regulation	hbl-1	Enhancement	sel-12	Genetic interaction	spr-2
spn-4	translational regulation	hbl-1	Enhancement	sel-12	Change of expression level	lin-11
spn-4	translational regulation	hbl-1	Enhancement	sel-12	Genetic interaction	glp-1
spn-4	translational regulation	hbl-1	Enhancement	sel-12	Genetic interaction	spr-5
spn-4	translational regulation	hbl-1	Enhancement	sel-12	Regulatory	apl-1
spn-4	translational regulation	hbl-1	Enhancement	sel-12	Change of localization	aph-2
spn-4	translational regulation	hbl-1	Enhancement	sel-12	Genetic interaction	aph-2
spn-4	translational regulation	hbl-1	Enhancement	sel-12	Positively Regulates	aph-2
spn-4	translational regulation	hbl-1	Enhancement	sel-12	Genetic interaction	lin-12
spn-4	translational regulation	hbl-1	Suppressing	ain-1	Genetic interaction	ain-2
spn-4	translational regulation	hbl-1	Suppressing	ain-1	Enhancement	lin-31
spn-4	translational regulation	hbl-1	Suppressing	ain-1	Suppressing	lin-14
spn-4	translational regulation	hbl-1	Suppressing	ain-1	Physical	alg-1
spn-4	translational regulation	hbl-1	Suppressing	ain-1	Proteinrna	lin-28
spn-4	translational regulation	hbl-1	Suppressing	ain-1	Suppressing	lin-28
spn-4	translational regulation	hbl-1	Suppressing	ain-1	Suppressing	lin-31
spn-4	translational regulation	hbl-1	Suppressing	ain-1	Partial suppression	let-60
spn-4	translational regulation	hbl-1	Suppressing	ain-1	A phenotypic	lin-31
spn-4	translational regulation	hbl-1	Change of expression level	cth-2
spn-4	translational regulation	hbl-1	Genetic interaction	let-7	Enhancement	lin-28
spn-4	translational regulation	hbl-1	Genetic interaction	let-7	Genetic interaction	daf-12
spn-4	translational regulation	hbl-1	Genetic interaction	let-7	Change of expression level	mlt-10
spn-4	translational regulation	hbl-1	Genetic interaction	let-7	Genetic interaction	mir-48
spn-4	translational regulation	hbl-1	Genetic interaction	let-7	Genetic interaction	lin-14
spn-4	translational regulation	hbl-1	Genetic interaction	let-7	Change of expression level	prmt-1
spn-4	translational regulation	hbl-1	Genetic interaction	let-7	Genetic interaction	lin-42
spn-4	translational regulation	hbl-1	Genetic interaction	let-7	Genetic interaction	lin-28
spn-4	translational regulation	hbl-1	Genetic interaction	let-7	Genetic interaction	kin-20
spn-4	translational regulation	hbl-1	Genetic interaction	let-7	Regulatory	die-1
spn-4	translational regulation	hbl-1	Genetic interaction	let-7	Enhancement	pop-1
spn-4	translational regulation	hbl-1	Genetic interaction	let-7	Suppressing	lin-14
spn-4	translational regulation	hbl-1	Genetic interaction	let-7	Regulatory	let-60
spn-4	translational regulation	hbl-1	Genetic interaction	let-7	Regulatory	lin-28
spn-4	translational regulation	hbl-1	Genetic interaction	let-7	Genetic interaction	pop-1
spn-4	translational regulation	hbl-1	Genetic interaction	let-7	Change of expression level	pha-4
spn-4	translational regulation	hbl-1	Genetic interaction	let-7	Suppressing	lin-42
spn-4	translational regulation	hbl-1	Genetic interaction	let-7	Regulatory	pha-4
spn-4	translational regulation	hbl-1	Genetic interaction	let-7	Regulatory	daf-12
spn-4	translational regulation	hbl-1	Genetic interaction	let-7	Enhancement	atg-3
spn-4	translational regulation	hbl-1	Genetic interaction	let-7	Change of expression level	daf-12
spn-4	translational regulation	hbl-1	Genetic interaction	let-7	Masking	lin-12
spn-4	translational regulation	hbl-1	Genetic interaction	let-7	Partial suppression	lin-42
spn-4	translational regulation	hbl-1	Genetic interaction	let-7	Regulatory	alg-1
spn-4	translational regulation	hbl-1	Enhancement	daf-16	Masking	mafr-1
spn-4	translational regulation	hbl-1	Enhancement	daf-16	Suppressing	ifg-1
spn-4	translational regulation	hbl-1	Enhancement	daf-16	Suppressing	glp-1
spn-4	translational regulation	hbl-1	Enhancement	daf-16	Enhancement	unc-15
spn-4	translational regulation	hbl-1	Enhancement	daf-16	Genetic interaction	mel-11
spn-4	translational regulation	hbl-1	Enhancement	daf-16	Enhancement	let-60
spn-4	translational regulation	hbl-1	Enhancement	daf-16	ProteinProtein	T27A8.2
spn-4	translational regulation	hbl-1	Enhancement	daf-16	Suppressing	mafr-1
spn-4	translational regulation	hbl-1	Enhancement	daf-16	Change of expression level	dhs-21
spn-4	translational regulation	hbl-1	Enhancement	daf-16	Positively Regulates	pie-1
spn-4	translational regulation	hbl-1	Enhancement	daf-16	Change of expression level	cki-1
spn-4	translational regulation	hbl-1	Enhancement	daf-16	Proteindna	daf-3
spn-4	translational regulation	hbl-1	Enhancement	daf-16	Masking	tdp-1
spn-4	translational regulation	hbl-1	Enhancement	daf-16	ProteinProtein	ztf-2
spn-4	translational regulation	hbl-1	Enhancement	daf-16	ProteinProtein	tbx-39
spn-4	translational regulation	hbl-1	Enhancement	daf-16	Suppressing	eak-3
spn-4	translational regulation	hbl-1	Enhancement	daf-16	Genetic interaction	daf-1
spn-4	translational regulation	hbl-1	Enhancement	daf-16	Suppressing	nog-1
spn-4	translational regulation	hbl-1	Enhancement	daf-16	Change of expression level	ins-18
spn-4	translational regulation	hbl-1	Enhancement	daf-16	Suppressing	daf-18
spn-4	translational regulation	hbl-1	Enhancement	daf-16	Change of expression level	mir-71
spn-4	translational regulation	hbl-1	Enhancement	daf-16	Suppressing	nol-6
spn-4	translational regulation	hbl-1	Enhancement	daf-16	Partial suppression	abtm-1
spn-4	translational regulation	hbl-1	Enhancement	daf-16	Suppressing	C48B6.2
spn-4	translational regulation	hbl-1	Enhancement	daf-16	Regulatory	ctl-2
spn-4	translational regulation	hbl-1	Enhancement	daf-16	All suppressing	hif-1
spn-4	translational regulation	hbl-1	Enhancement	daf-16	Change of expression level	pak-1
spn-4	translational regulation	hbl-1	Enhancement	daf-16	Enhancement	skn-1
spn-4	translational regulation	hbl-1	Enhancement	daf-16	Change of expression level	hlh-13
spn-4	translational regulation	hbl-1	Enhancement	daf-16	ProteinProtein	sup-35
spn-4	translational regulation	hbl-1	Enhancement	daf-16	Genetic interaction	sir-2.1
spn-4	translational regulation	hbl-1	Enhancement	daf-16	Genetic interaction	mir-71
spn-4	translational regulation	hbl-1	Enhancement	daf-16	Suppressing	let-23
spn-4	translational regulation	hbl-1	Enhancement	daf-16	Genetic interaction	unc-64
spn-4	translational regulation	hbl-1	Enhancement	daf-16	Change of expression level	gpd-2
spn-4	translational regulation	hbl-1	Enhancement	daf-16	Genetic interaction	par-5
spn-4	translational regulation	hbl-1	Enhancement	daf-16	Genetic interaction	sgk-1
spn-4	translational regulation	hbl-1	Enhancement	daf-16	ProteinProtein	pha-4
spn-4	translational regulation	hbl-1	Enhancement	daf-16	Enhancement	dyn-1
spn-4	translational regulation	hbl-1	Enhancement	daf-16	All suppressing	glp-1
spn-4	translational regulation	hbl-1	Enhancement	daf-16	Genetic interaction	daf-3
spn-4	translational regulation	hbl-1	Enhancement	daf-16	Masking	skn-1
spn-4	translational regulation	hbl-1	Enhancement	daf-16	Change of expression level	ins-17
spn-4	translational regulation	hbl-1	Enhancement	daf-16	ProteinProtein	nurf-1
spn-4	translational regulation	hbl-1	Enhancement	daf-16	Partial suppression	hlh-29
spn-4	translational regulation	hbl-1	Enhancement	daf-16	Partial suppression	vhl-1
spn-4	translational regulation	hbl-1	Enhancement	daf-16	Suppressing	daf-14
spn-4	translational regulation	hbl-1	Enhancement	daf-16	Suppressing	daf-3
spn-4	translational regulation	hbl-1	Enhancement	daf-16	Suppressing	eak-7
spn-4	translational regulation	hbl-1	Enhancement	daf-16	Suppressing	hpl-2
spn-4	translational regulation	hbl-1	Enhancement	daf-16	Masking	prmt-1
spn-4	translational regulation	hbl-1	Enhancement	daf-16	Regulatory	ctl-1
spn-4	translational regulation	hbl-1	Enhancement	daf-16	Enhancement	abtm-1
spn-4	translational regulation	hbl-1	Enhancement	daf-16	Enhancement	egl-27
spn-4	translational regulation	hbl-1	Enhancement	daf-16	Suppressing	skn-1
spn-4	translational regulation	hbl-1	Enhancement	daf-16	Suppressing	ife-2
spn-4	translational regulation	hbl-1	Enhancement	daf-16	Genetic interaction	clk-1
spn-4	translational regulation	hbl-1	Enhancement	daf-16	Change of expression level	mtl-1
spn-4	translational regulation	hbl-1	Enhancement	daf-16	Change of expression level	nhr-49
spn-4	translational regulation	hbl-1	Enhancement	daf-16	Change of expression level	ZK742.4
spn-4	translational regulation	hbl-1	Enhancement	daf-16	Change of expression level	clec-85
spn-4	translational regulation	hbl-1	Enhancement	daf-16	ProteinProtein	egl-27
spn-4	translational regulation	hbl-1	Enhancement	daf-16	All suppressing	daf-12
spn-4	translational regulation	hbl-1	Enhancement	daf-16	Change of expression level	unc-13
spn-4	translational regulation	hbl-1	Enhancement	daf-16	Regulatory	mtl-1
spn-4	translational regulation	hbl-1	Enhancement	daf-16	ProteinProtein	pax-3
spn-4	translational regulation	hbl-1	Suppressing	mir-48	Genetic interaction	lin-42
spn-4	translational regulation	hbl-1	Change of expression level	apl-1	Partial suppression	let-7
spn-4	translational regulation	hbl-1	Change of expression level	apl-1	Regulatory	sdc-1
spn-4	translational regulation	hbl-1	Change of expression level	apl-1	A phenotypic	lin-42
spn-4	translational regulation	hbl-1	Change of expression level	apl-1	Change of localization	daf-16
spn-4	translational regulation	hbl-1	Change of expression level	apl-1	Suppressing	mir-48
spn-4	translational regulation	hbl-1	Change of expression level	apl-1	Suppressing	let-7
spn-4	translational regulation	hbl-1	Change of expression level	hsp-3	Partial suppression	gpa-12
spn-4	translational regulation	hbl-1	Change of expression level	hsp-3	Regulatory	crt-1
spn-4	translational regulation	hbl-1	Enhancement	daf-9	A phenotypic	glp-1
spn-4	translational regulation	hbl-1	Enhancement	daf-9	A phenotypic	let-756
spn-4	translational regulation	hbl-1	Enhancement	daf-9	Cis phenotypic	din-1
spn-4	translational regulation	hbl-1	Enhancement	daf-9	Genetic interaction	daf-3
spn-4	translational regulation	hbl-1	Enhancement	daf-9	A phenotypic	egl-15
spn-4	translational regulation	hbl-1	Enhancement	daf-9	A phenotypic	din-1
spn-4	translational regulation	hbl-1	Enhancement	daf-9	A phenotypic	daf-12
spn-4	translational regulation	hbl-1	Enhancement	daf-9	Genetic interaction	daf-16
spn-4	translational regulation	hbl-1	A phenotypic	daf-16	Masking	mafr-1
spn-4	translational regulation	hbl-1	A phenotypic	daf-16	Suppressing	ifg-1
spn-4	translational regulation	hbl-1	A phenotypic	daf-16	Suppressing	glp-1
spn-4	translational regulation	hbl-1	A phenotypic	daf-16	Enhancement	unc-15
spn-4	translational regulation	hbl-1	A phenotypic	daf-16	Genetic interaction	mel-11
spn-4	translational regulation	hbl-1	A phenotypic	daf-16	Enhancement	let-60
spn-4	translational regulation	hbl-1	A phenotypic	daf-16	ProteinProtein	T27A8.2
spn-4	translational regulation	hbl-1	A phenotypic	daf-16	Suppressing	mafr-1
spn-4	translational regulation	hbl-1	A phenotypic	daf-16	Change of expression level	dhs-21
spn-4	translational regulation	hbl-1	A phenotypic	daf-16	Positively Regulates	pie-1
spn-4	translational regulation	hbl-1	A phenotypic	daf-16	Change of expression level	cki-1
spn-4	translational regulation	hbl-1	A phenotypic	daf-16	Proteindna	daf-3
spn-4	translational regulation	hbl-1	A phenotypic	daf-16	Masking	tdp-1
spn-4	translational regulation	hbl-1	A phenotypic	daf-16	ProteinProtein	ztf-2
spn-4	translational regulation	hbl-1	A phenotypic	daf-16	ProteinProtein	tbx-39
spn-4	translational regulation	hbl-1	A phenotypic	daf-16	Suppressing	eak-3
spn-4	translational regulation	hbl-1	A phenotypic	daf-16	Genetic interaction	daf-1
spn-4	translational regulation	hbl-1	A phenotypic	daf-16	Suppressing	nog-1
spn-4	translational regulation	hbl-1	A phenotypic	daf-16	Change of expression level	ins-18
spn-4	translational regulation	hbl-1	A phenotypic	daf-16	Suppressing	daf-18
spn-4	translational regulation	hbl-1	A phenotypic	daf-16	Change of expression level	mir-71
spn-4	translational regulation	hbl-1	A phenotypic	daf-16	Suppressing	nol-6
spn-4	translational regulation	hbl-1	A phenotypic	daf-16	Partial suppression	abtm-1
spn-4	translational regulation	hbl-1	A phenotypic	daf-16	Suppressing	C48B6.2
spn-4	translational regulation	hbl-1	A phenotypic	daf-16	Regulatory	ctl-2
spn-4	translational regulation	hbl-1	A phenotypic	daf-16	All suppressing	hif-1
spn-4	translational regulation	hbl-1	A phenotypic	daf-16	Change of expression level	pak-1
spn-4	translational regulation	hbl-1	A phenotypic	daf-16	Enhancement	skn-1
spn-4	translational regulation	hbl-1	A phenotypic	daf-16	Change of expression level	hlh-13
spn-4	translational regulation	hbl-1	A phenotypic	daf-16	ProteinProtein	sup-35
spn-4	translational regulation	hbl-1	A phenotypic	daf-16	Genetic interaction	sir-2.1
spn-4	translational regulation	hbl-1	A phenotypic	daf-16	Genetic interaction	mir-71
spn-4	translational regulation	hbl-1	A phenotypic	daf-16	Suppressing	let-23
spn-4	translational regulation	hbl-1	A phenotypic	daf-16	Genetic interaction	unc-64
spn-4	translational regulation	hbl-1	A phenotypic	daf-16	Change of expression level	gpd-2
spn-4	translational regulation	hbl-1	A phenotypic	daf-16	Genetic interaction	par-5
spn-4	translational regulation	hbl-1	A phenotypic	daf-16	Genetic interaction	sgk-1
spn-4	translational regulation	hbl-1	A phenotypic	daf-16	ProteinProtein	pha-4
spn-4	translational regulation	hbl-1	A phenotypic	daf-16	Enhancement	dyn-1
spn-4	translational regulation	hbl-1	A phenotypic	daf-16	All suppressing	glp-1
spn-4	translational regulation	hbl-1	A phenotypic	daf-16	Genetic interaction	daf-3
spn-4	translational regulation	hbl-1	A phenotypic	daf-16	Masking	skn-1
spn-4	translational regulation	hbl-1	A phenotypic	daf-16	Change of expression level	ins-17
spn-4	translational regulation	hbl-1	A phenotypic	daf-16	ProteinProtein	nurf-1
spn-4	translational regulation	hbl-1	A phenotypic	daf-16	Partial suppression	hlh-29
spn-4	translational regulation	hbl-1	A phenotypic	daf-16	Partial suppression	vhl-1
spn-4	translational regulation	hbl-1	A phenotypic	daf-16	Suppressing	daf-14
spn-4	translational regulation	hbl-1	A phenotypic	daf-16	Suppressing	daf-3
spn-4	translational regulation	hbl-1	A phenotypic	daf-16	Suppressing	eak-7
spn-4	translational regulation	hbl-1	A phenotypic	daf-16	Suppressing	hpl-2
spn-4	translational regulation	hbl-1	A phenotypic	daf-16	Masking	prmt-1
spn-4	translational regulation	hbl-1	A phenotypic	daf-16	Regulatory	ctl-1
spn-4	translational regulation	hbl-1	A phenotypic	daf-16	Enhancement	abtm-1
spn-4	translational regulation	hbl-1	A phenotypic	daf-16	Enhancement	egl-27
spn-4	translational regulation	hbl-1	A phenotypic	daf-16	Suppressing	skn-1
spn-4	translational regulation	hbl-1	A phenotypic	daf-16	Suppressing	ife-2
spn-4	translational regulation	hbl-1	A phenotypic	daf-16	Genetic interaction	clk-1
spn-4	translational regulation	hbl-1	A phenotypic	daf-16	Change of expression level	mtl-1
spn-4	translational regulation	hbl-1	A phenotypic	daf-16	Change of expression level	nhr-49
spn-4	translational regulation	hbl-1	A phenotypic	daf-16	Change of expression level	ZK742.4
spn-4	translational regulation	hbl-1	A phenotypic	daf-16	Change of expression level	clec-85
spn-4	translational regulation	hbl-1	A phenotypic	daf-16	ProteinProtein	egl-27
spn-4	translational regulation	hbl-1	A phenotypic	daf-16	All suppressing	daf-12
spn-4	translational regulation	hbl-1	A phenotypic	daf-16	Change of expression level	unc-13
spn-4	translational regulation	hbl-1	A phenotypic	daf-16	Regulatory	mtl-1
spn-4	translational regulation	hbl-1	A phenotypic	daf-16	ProteinProtein	pax-3
spn-4	translational regulation	hbl-1	Change of expression level	nurf-1	Suppressing	let-418
spn-4	translational regulation	hbl-1	Change of expression level	nurf-1	Suppressing	let-23
spn-4	translational regulation	hbl-1	Change of expression level	nurf-1	Suppressing	let-60
spn-4	translational regulation	hbl-1	Change of expression level	nurf-1	Suppressing	lin-8
spn-4	translational regulation	hbl-1	Change of expression level	nurf-1	Suppressing	lin-35
spn-4	translational regulation	hbl-1	Change of expression level	nurf-1	Suppressing	lin-15A
spn-4	translational regulation	hbl-1	Change of expression level	nurf-1	Suppressing	mep-1
spn-4	translational regulation	hbl-1	Change of expression level	nurf-1	Suppressing	lin-53
spn-4	translational regulation	hbl-1	Change of expression level	nurf-1	All suppressing	lin-15A
spn-4	translational regulation	hbl-1	Change of expression level	nurf-1	Suppressing	lin-15B
spn-4	translational regulation	hbl-1	Change of expression level	nurf-1	All suppressing	lin-15B
spn-4	translational regulation	hbl-1	Change of expression level	nurf-1	Suppressing	lin-56
spn-4	translational regulation	hbl-1	Change of expression level	nurf-1	Suppressing	lin-37
spn-4	translational regulation	hbl-1	Change of expression level	nurf-1	Suppressing	trr-1
spn-4	translational regulation	hbl-1	Change of expression level	nurf-1	Suppressing	lin-31
spn-4	translational regulation	hbl-1	Suppressing	daf-12
spn-4	translational regulation	hbl-1	Proteinrna	lin-28	Partial suppression	let-7
spn-4	translational regulation	hbl-1	Proteinrna	lin-28	Change of expression level	let-7
spn-4	translational regulation	hbl-1	Proteinrna	lin-28	Enhancement	alg-1
spn-4	translational regulation	hbl-1	Proteinrna	lin-28	Suppressing	let-7
spn-4	translational regulation	hbl-1	Proteinrna	lin-28	All suppressing	let-7
spn-4	translational regulation	hbl-1	Proteinrna	lin-28	Proteinrna	ain-2
spn-4	translational regulation	hbl-1	Proteinrna	lin-28	Genetic interaction	daf-12
spn-4	translational regulation	hbl-1	Masking	mir-71	All suppressing	cdc-25.1
spn-4	translational regulation	hbl-1	Masking	mir-71	Change of expression level	lin-42
spn-4	translational regulation	hbl-1	Masking	mir-71	Change of expression level	cdc-25.1
spn-4	translational regulation	hbl-1	Masking	mir-71	Change of expression level	pha-4
spn-4	translational regulation	hbl-1	Masking	mir-71	Change of expression level	skn-1
spn-4	translational regulation	hbl-1	Change of expression level	mtl-1	Unilateral enhancement	mtl-2
spn-4	translational regulation	hbl-1	Change of expression level	mtl-1	Masking	mtl-2
spn-4	translational regulation	hbl-1	Proteinrna	lin-14	Genetic interaction	mir-48
spn-4	translational regulation	hbl-1	Proteinrna	lin-14	Regulatory	cki-1
spn-4	translational regulation	hbl-1	Proteinrna	lin-14	Suppressing	let-7
spn-4	translational regulation	hbl-1	Proteinrna	lin-14	Regulatory	lin-28
spn-4	translational regulation	hbl-1	Proteinrna	lin-14	Change of expression level	lin-28
spn-4	translational regulation	hbl-1	Proteinrna	lin-14	Genetic interaction	lin-28
spn-4	translational regulation	hbl-1	Proteinrna	lin-14	Change of expression level	oig-1
spn-4	translational regulation	hbl-1	Proteinrna	lin-14	Genetic interaction	dpy-26
spn-4	translational regulation	hbl-1	Proteinrna	lin-14	Proteinrna	lin-28
spn-4	translational regulation	hbl-1	Proteinrna	lin-14	Suppressing	alg-2
spn-4	translational regulation	hbl-1	Proteinrna	lin-14	Suppressing	alg-1
spn-4	translational regulation	hbl-1	Proteinrna	lin-14	Partial suppression	lin-35
spn-4	translational regulation	hbl-1	Proteinrna	lin-14	Proteinrna	ain-1
spn-4	translational regulation	hbl-1	Proteinrna	lin-14	Genetic interaction	lin-42
spn-4	translational regulation	hbl-1	Proteinrna	lin-14	Partial suppression	let-7
spn-4	translational regulation	hbl-1	Proteinrna	lin-14	Proteinrna	ain-2
spn-4	translational regulation	hbl-1	Proteinrna	lin-14	Genetic interaction	dpy-22
spn-4	translational regulation	hbl-1	Proteinrna	lin-14	Genetic interaction	daf-12
spn-4	translational regulation	hbl-1	Proteinrna	lin-14	Genetic interaction	dpy-27
spn-4	translational regulation	hbl-1	Proteinrna	lin-14	Partial suppression	alg-1
spn-4	translational regulation	hbl-1	Change of expression level	let-7	Enhancement	lin-28
spn-4	translational regulation	hbl-1	Change of expression level	let-7	Genetic interaction	daf-12
spn-4	translational regulation	hbl-1	Change of expression level	let-7	Change of expression level	mlt-10
spn-4	translational regulation	hbl-1	Change of expression level	let-7	Genetic interaction	mir-48
spn-4	translational regulation	hbl-1	Change of expression level	let-7	Genetic interaction	lin-14
spn-4	translational regulation	hbl-1	Change of expression level	let-7	Change of expression level	prmt-1
spn-4	translational regulation	hbl-1	Change of expression level	let-7	Genetic interaction	lin-42
spn-4	translational regulation	hbl-1	Change of expression level	let-7	Genetic interaction	lin-28
spn-4	translational regulation	hbl-1	Change of expression level	let-7	Genetic interaction	kin-20
spn-4	translational regulation	hbl-1	Change of expression level	let-7	Regulatory	die-1
spn-4	translational regulation	hbl-1	Change of expression level	let-7	Enhancement	pop-1
spn-4	translational regulation	hbl-1	Change of expression level	let-7	Suppressing	lin-14
spn-4	translational regulation	hbl-1	Change of expression level	let-7	Regulatory	let-60
spn-4	translational regulation	hbl-1	Change of expression level	let-7	Regulatory	lin-28
spn-4	translational regulation	hbl-1	Change of expression level	let-7	Genetic interaction	pop-1
spn-4	translational regulation	hbl-1	Change of expression level	let-7	Change of expression level	pha-4
spn-4	translational regulation	hbl-1	Change of expression level	let-7	Suppressing	lin-42
spn-4	translational regulation	hbl-1	Change of expression level	let-7	Regulatory	pha-4
spn-4	translational regulation	hbl-1	Change of expression level	let-7	Regulatory	daf-12
spn-4	translational regulation	hbl-1	Change of expression level	let-7	Enhancement	atg-3
spn-4	translational regulation	hbl-1	Change of expression level	let-7	Change of expression level	daf-12
spn-4	translational regulation	hbl-1	Change of expression level	let-7	Masking	lin-12
spn-4	translational regulation	hbl-1	Change of expression level	let-7	Partial suppression	lin-42
spn-4	translational regulation	hbl-1	Change of expression level	let-7	Regulatory	alg-1
spn-4	translational regulation	hbl-1	Suppressing	let-7	Enhancement	lin-28
spn-4	translational regulation	hbl-1	Suppressing	let-7	Genetic interaction	daf-12
spn-4	translational regulation	hbl-1	Suppressing	let-7	Change of expression level	mlt-10
spn-4	translational regulation	hbl-1	Suppressing	let-7	Genetic interaction	mir-48
spn-4	translational regulation	hbl-1	Suppressing	let-7	Genetic interaction	lin-14
spn-4	translational regulation	hbl-1	Suppressing	let-7	Change of expression level	prmt-1
spn-4	translational regulation	hbl-1	Suppressing	let-7	Genetic interaction	lin-42
spn-4	translational regulation	hbl-1	Suppressing	let-7	Genetic interaction	lin-28
spn-4	translational regulation	hbl-1	Suppressing	let-7	Genetic interaction	kin-20
spn-4	translational regulation	hbl-1	Suppressing	let-7	Regulatory	die-1
spn-4	translational regulation	hbl-1	Suppressing	let-7	Enhancement	pop-1
spn-4	translational regulation	hbl-1	Suppressing	let-7	Suppressing	lin-14
spn-4	translational regulation	hbl-1	Suppressing	let-7	Regulatory	let-60
spn-4	translational regulation	hbl-1	Suppressing	let-7	Regulatory	lin-28
spn-4	translational regulation	hbl-1	Suppressing	let-7	Genetic interaction	pop-1
spn-4	translational regulation	hbl-1	Suppressing	let-7	Change of expression level	pha-4
spn-4	translational regulation	hbl-1	Suppressing	let-7	Suppressing	lin-42
spn-4	translational regulation	hbl-1	Suppressing	let-7	Regulatory	pha-4
spn-4	translational regulation	hbl-1	Suppressing	let-7	Regulatory	daf-12
spn-4	translational regulation	hbl-1	Suppressing	let-7	Enhancement	atg-3
spn-4	translational regulation	hbl-1	Suppressing	let-7	Change of expression level	daf-12
spn-4	translational regulation	hbl-1	Suppressing	let-7	Masking	lin-12
spn-4	translational regulation	hbl-1	Suppressing	let-7	Partial suppression	lin-42
spn-4	translational regulation	hbl-1	Suppressing	let-7	Regulatory	alg-1
spn-4	translational regulation	hbl-1	Proteinrna	ain-1	Genetic interaction	ain-2
spn-4	translational regulation	hbl-1	Proteinrna	ain-1	Enhancement	lin-31
spn-4	translational regulation	hbl-1	Proteinrna	ain-1	Suppressing	lin-14
spn-4	translational regulation	hbl-1	Proteinrna	ain-1	Physical	alg-1
spn-4	translational regulation	hbl-1	Proteinrna	ain-1	Proteinrna	lin-28
spn-4	translational regulation	hbl-1	Proteinrna	ain-1	Suppressing	lin-28
spn-4	translational regulation	hbl-1	Proteinrna	ain-1	Suppressing	lin-31
spn-4	translational regulation	hbl-1	Proteinrna	ain-1	Partial suppression	let-60
spn-4	translational regulation	hbl-1	Proteinrna	ain-1	A phenotypic	lin-31
spn-4	translational regulation	hbl-1	Change of expression level	rop-1	A phenotypic	let-60
spn-4	translational regulation	aptf-4
spn-4	translational regulation	aptf-2	ProteinProtein	pha-4	Change of expression level	lin-26
spn-4	translational regulation	aptf-2	ProteinProtein	pha-4	A phenotypic	glp-1
spn-4	translational regulation	aptf-2	ProteinProtein	pha-4	Change of expression level	unc-51
spn-4	translational regulation	aptf-2	ProteinProtein	pha-4	Change of expression level	bec-1
spn-4	translational regulation	aptf-2	ProteinProtein	pha-4	A phenotypic	chd-3
spn-4	translational regulation	aptf-2	ProteinProtein	pha-4	Suppressing	glp-1
spn-4	translational regulation	aptf-2	ProteinProtein	pha-4	A phenotypic	egl-27
spn-4	translational regulation	aptf-2	ProteinProtein	pha-4	Physical	peb-1
spn-4	translational regulation	aptf-2	ProteinProtein	pha-4	Regulatory	elt-2
spn-4	translational regulation	aptf-2	ProteinProtein	pha-4	A phenotypic	sem-5
spn-4	translational regulation	aptf-2	ProteinProtein	pha-4	Regulatory	ama-1
spn-4	translational regulation	aptf-2	ProteinProtein	pha-4	Cis phenotypic	ubc-9
spn-4	translational regulation	aptf-2	ProteinProtein	pha-4	Enhancement	eaf-1
spn-4	translational regulation	aptf-2	ProteinProtein	pha-4	A phenotypic	tam-1
spn-4	translational regulation	aptf-2	ProteinProtein	pha-4	A phenotypic	sma-6
spn-4	translational regulation	aptf-2	ProteinProtein	pha-4	A phenotypic	let-23
spn-4	translational regulation	aptf-2	ProteinProtein	pha-4	Partial suppression	glp-1
spn-4	translational regulation	aptf-2	ProteinProtein	pha-4	Positively Regulates	peb-1
spn-4	translational regulation	aptf-2	ProteinProtein	pha-4	A phenotypic	lin-35
spn-4	translational regulation	aptf-2	ProteinProtein	pha-4	Change of expression level	hsp-3
spn-4	translational regulation	aptf-2	ProteinProtein	pha-4	A phenotypic	lin-37
spn-4	translational regulation	aptf-2	ProteinProtein	pha-4	Change of expression level	daf-21
spn-4	translational regulation	aptf-2	ProteinProtein	pha-4	A phenotypic	let-756
spn-4	translational regulation	aptf-2	ProteinProtein	pha-4	Change of expression level	lev-11
spn-4	translational regulation	aptf-2	ProteinProtein	aptf-4
spn-4	translational regulation	aptf-2	ProteinProtein	sex-1	Enhancement	sel-12
spn-4	translational regulation	aptf-2	ProteinProtein	sex-1	Genetic interaction	fox-1
spn-4	translational regulation	aptf-2	ProteinProtein	sex-1	ProteinProtein	R02D3.7
spn-4	translational regulation	aptf-2	ProteinProtein	sex-1	Enhancement	lin-12
spn-4	translational regulation	aptf-2	ProteinProtein	sex-1	Change of expression level	her-1
spn-4	translational regulation	aptf-2	ProteinProtein	sex-1	Genetic interaction	sea-1
spn-4	translational regulation	aptf-2	ProteinProtein	sex-1	Enhancement	mig-2
spn-4	translational regulation	aptf-2	ProteinProtein	sex-1	Change of expression level	hsp-3
spn-4	translational regulation	aptf-2	ProteinProtein	sex-1	A phenotypic	alg-2
spn-4	translational regulation	aptf-2	ProteinProtein	sex-1	Change of expression level	dpy-27
spn-4	translational regulation	aptf-2	Change of localization	die-1	Proteindna	ceh-13
spn-4	translational regulation	aptf-2	Change of localization	die-1	Proteindna	nhr-68
spn-4	translational regulation	aptf-2	Change of localization	die-1	Proteindna	sma-3
spn-4	translational regulation	aptf-2	Change of localization	die-1	Proteindna	unc-86
spn-4	translational regulation	aptf-2	Change of localization	die-1	ProteinProtein	nhr-111
spn-4	translational regulation	aptf-2	Change of localization	die-1	Proteindna	daf-3
spn-4	translational regulation	aptf-2	Change of localization	die-1	Proteindna	unc-62
spn-4	translational regulation	aptf-2	Change of localization	die-1	Proteindna	mef-2
spn-4	translational regulation	aptf-2	Change of localization	die-1	Regulatory	fozi-1
spn-4	translational regulation	aptf-2	Change of localization	die-1	Proteindna	ztf-4
spn-4	translational regulation	aptf-2	Change of localization	die-1	Proteindna	ceh-62
spn-4	translational regulation	aptf-2	ProteinProtein	pax-3	ProteinProtein	unc-37
spn-4	translational regulation	aptf-2	ProteinProtein	pax-3	A phenotypic	let-756
spn-4	translational regulation	aptf-2	ProteinProtein	pax-3	A phenotypic	egl-15
spn-4	translational regulation	aptf-2	ProteinProtein	pax-3	A phenotypic	sem-5
spn-4	translational regulation	aptf-2	ProteinProtein	pax-3	Change of expression level	gpd-3
spn-4	translational regulation	aptf-2	ProteinProtein	ztf-2	ProteinProtein	ceh-36
spn-4	translational regulation	aptf-2	ProteinProtein	ztf-2	ProteinProtein	zip-10
spn-4	translational regulation	aptf-2	ProteinProtein	ztf-2	ProteinProtein	dxbp-1
spn-4	translational regulation	aptf-2	ProteinProtein	ztf-2	ProteinProtein	set-1
spn-4	translational regulation	aptf-2	ProteinProtein	ztf-2	ProteinProtein	attf-4
spn-4	translational regulation	aptf-2	ProteinProtein	ztf-2	ProteinProtein	lsy-22
spn-4	translational regulation	aptf-2	ProteinProtein	ztf-2	ProteinProtein	T27A8.2
spn-4	translational regulation	aptf-2	ProteinProtein	ztf-2	ProteinProtein	nhr-46
spn-4	translational regulation	aptf-2	ProteinProtein	ztf-2	ProteinProtein	mep-1
spn-4	translational regulation	aptf-2	ProteinProtein	ztf-2	ProteinProtein	rbr-2
spn-4	translational regulation	aptf-2	ProteinProtein	ztf-2	ProteinProtein	pha-4
spn-4	translational regulation	aptf-2	ProteinProtein	ztf-2	ProteinProtein	sma-3
spn-4	translational regulation	aptf-2	ProteinProtein	ztf-2	ProteinProtein	tra-4
spn-4	translational regulation	aptf-2	ProteinProtein	ztf-2	ProteinProtein	ceh-91
spn-4	translational regulation	aptf-2	ProteinProtein	ztf-2	ProteinProtein	nhr-67
spn-4	translational regulation	aptf-2	ProteinProtein	ztf-2	ProteinProtein	nhr-239
spn-4	translational regulation	aptf-2	ProteinProtein	ztf-2	ProteinProtein	eyg-1
spn-4	translational regulation	aptf-2	ProteinProtein	ztf-2	ProteinProtein	odd-2
spn-4	translational regulation	aptf-2	ProteinProtein	ztf-2	ProteinProtein	lin-15A
spn-4	translational regulation	aptf-2	ProteinProtein	ztf-2	ProteinProtein	hnd-1
spn-4	translational regulation	aptf-2	ProteinProtein	ztf-2	ProteinProtein	lin-36
spn-4	translational regulation	aptf-2	ProteinProtein	ztf-2	ProteinProtein	ces-2
spn-4	translational regulation	aptf-2	ProteinProtein	ztf-2	ProteinProtein	ceh-100
spn-4	translational regulation	aptf-2	ProteinProtein	ztf-2	ProteinProtein	lin-11
spn-4	translational regulation	aptf-2	ProteinProtein	ztf-2	ProteinProtein	ccch-2
spn-4	translational regulation	aptf-2	ProteinProtein	ztf-2	Proteindna	B0507.1
spn-4	translational regulation	aptf-2	ProteinProtein	ztf-2	ProteinProtein	lsy-2
spn-4	translational regulation	aptf-2	ProteinProtein	ztf-2	ProteinProtein	magu-1
spn-4	translational regulation	aptf-2	ProteinProtein	ztf-2	Proteindna	lron-2
spn-4	translational regulation	aptf-2	ProteinProtein	ztf-2	ProteinProtein	irx-1
spn-4	translational regulation	aptf-2	ProteinProtein	ztf-2	ProteinProtein	ceh-14
spn-4	translational regulation	aptf-2	ProteinProtein	ztf-2	ProteinProtein	ceh-49
spn-4	translational regulation	aptf-2	ProteinProtein	ztf-2	ProteinProtein	ceh-88
spn-4	translational regulation	aptf-2	ProteinProtein	ztf-2	ProteinProtein	nhr-256
spn-4	translational regulation	aptf-2	ProteinProtein	ztf-2	ProteinProtein	unc-130
spn-4	translational regulation	aptf-2	ProteinProtein	ztf-2	ProteinProtein	hmbx-1
spn-4	translational regulation	aptf-2	ProteinProtein	ztf-2	ProteinProtein	nfi-1
spn-4	translational regulation	aptf-2	ProteinProtein	ztf-2	ProteinProtein	rpy-1
spn-4	translational regulation	aptf-2	ProteinProtein	ztf-2	ProteinProtein	nfyc-1
spn-4	translational regulation	aptf-2	ProteinProtein	ztf-2	ProteinProtein	vab-3
spn-4	translational regulation	aptf-2	ProteinProtein	ztf-2	ProteinProtein	nhr-62
spn-4	translational regulation	aptf-2	ProteinProtein	ztf-2	ProteinProtein	lin-28
spn-4	translational regulation	aptf-2	ProteinProtein	ztf-2	ProteinProtein	mml-1
spn-4	translational regulation	aptf-2	ProteinProtein	ztf-2	ProteinProtein	cnd-1
spn-4	translational regulation	aptf-2	ProteinProtein	ztf-2	ProteinProtein	med-2
spn-4	translational regulation	aptf-2	ProteinProtein	ztf-2	ProteinProtein	tab-1
spn-4	translational regulation	aptf-2	ProteinProtein	ztf-2	ProteinProtein	flh-2
spn-4	translational regulation	aptf-2	ProteinProtein	ztf-2	ProteinProtein	atf-7
spn-4	translational regulation	aptf-2	ProteinProtein	ztf-2	ProteinProtein	fkh-7
spn-4	translational regulation	aptf-2	ProteinProtein	ztf-2	ProteinProtein	mls-2
spn-4	translational regulation	aptf-2	ProteinProtein	ztf-2	ProteinProtein	ceh-20
spn-4	translational regulation	aptf-2	ProteinProtein	ztf-2	ProteinProtein	sup-35
spn-4	translational regulation	aptf-2	ProteinProtein	ztf-2	ProteinProtein	Y55F3AM.14
spn-4	translational regulation	aptf-2	ProteinProtein	ztf-2	ProteinProtein	lep-2
spn-4	translational regulation	aptf-2	ProteinProtein	ztf-2	ProteinProtein	ham-2
spn-4	translational regulation	aptf-2	ProteinProtein	ztf-2	ProteinProtein	pax-3
spn-4	translational regulation	aptf-2	ProteinProtein	ztf-2	ProteinProtein	klf-3
spn-4	translational regulation	aptf-2	ProteinProtein	lsy-2	Proteindna	unc-86
spn-4	translational regulation	aptf-2	ProteinProtein	lsy-2	ProteinProtein	pha-4
spn-4	translational regulation	aptf-2	ProteinProtein	lsy-2	ProteinProtein	nhr-239
spn-4	translational regulation	aptf-2	ProteinProtein	lsy-2	Change of expression level	pgl-1
spn-4	translational regulation	aptf-2	ProteinProtein	lsy-2	ProteinProtein	set-1
spn-4	translational regulation	aptf-2	ProteinProtein	lsy-2	ProteinProtein	pax-3
spn-4	translational regulation	aptf-2	ProteinProtein	lsy-2	ProteinProtein	unc-130
spn-4	translational regulation	aptf-2	ProteinProtein	lsy-2	A phenotypic	lin-35
spn-4	translational regulation	aptf-2	ProteinProtein	lsy-2	A phenotypic	lin-15B
spn-4	translational regulation	aptf-2	ProteinProtein	lsy-2	ProteinProtein	tra-4
spn-4	translational regulation	aptf-2	ProteinProtein	flh-1	ProteinProtein	nhr-67
spn-4	translational regulation	aptf-2	ProteinProtein	flh-1	ProteinProtein	fozi-1
spn-4	translational regulation	aptf-2	ProteinProtein	flh-1	ProteinProtein	ceh-30
spn-4	translational regulation	aptf-2	ProteinProtein	flh-1	A phenotypic	flh-2
spn-4	translational regulation	aptf-2	ProteinProtein	flh-1	ProteinProtein	mls-2
spn-4	translational regulation	aptf-2	ProteinProtein	flh-1	ProteinProtein	flh-2
spn-4	translational regulation	aptf-2	ProteinProtein	flh-1	ProteinProtein	T27A8.2
spn-4	translational regulation	aptf-2	ProteinProtein	flh-1	Change of expression level	mir-48
spn-4	translational regulation	aptf-2	ProteinProtein	flh-1	ProteinProtein	nhr-111
spn-4	translational regulation	aptf-2	ProteinProtein	flh-1	ProteinProtein	ztf-2
spn-4	translational regulation	aptf-2	ProteinProtein	klf-1	ProteinProtein	unc-37
spn-4	translational regulation	aptf-2	ProteinProtein	fozi-1	Genetic interaction	die-1
spn-4	translational regulation	aptf-2	ProteinProtein	fozi-1	ProteinProtein	tbx-9
spn-4	translational regulation	aptf-2	ProteinProtein	fozi-1	ProteinProtein	swsn-1
spn-4	translational regulation	aptf-2	ProteinProtein	fozi-1	ProteinProtein	ztf-2
spn-4	translational regulation	aptf-2	ProteinProtein	fozi-1	ProteinProtein	nhr-111
spn-4	translational regulation	aptf-2	ProteinProtein	fozi-1	Proteindna	mef-2
spn-4	translational regulation	aptf-2	ProteinProtein	fozi-1	ProteinProtein	unc-130
spn-4	translational regulation	aptf-2	ProteinProtein	fozi-1	Change of expression level	ceh-34
spn-4	translational regulation	aptf-2	ProteinProtein	fozi-1	ProteinProtein	tbx-39
spn-4	translational regulation	aptf-2	ProteinProtein	fozi-1	ProteinProtein	T27A8.2
spn-4	translational regulation	aptf-2	ProteinProtein	fozi-1	ProteinProtein	pha-4
spn-4	translational regulation	aptf-2	ProteinProtein	nhr-67	Change of expression level	hda-1
spn-4	translational regulation	aptf-2	ProteinProtein	nhr-67	Regulatory	lin-11
spn-4	translational regulation	aptf-2	ProteinProtein	nhr-67	Change of localization	mig-2
spn-4	translational regulation	aptf-2	ProteinProtein	nhr-67	Suppressing	lin-12
spn-4	translational regulation	aptf-2	ProteinProtein	nhr-67	Change of expression level	unc-5
spn-4	translational regulation	aptf-2	ProteinProtein	nhr-67	Change of expression level	cki-1
spn-4	translational regulation	hlh-13	ProteinProtein	hlh-2	Change of expression level	gon-1
spn-4	translational regulation	hlh-13	ProteinProtein	hlh-2	Change of expression level	egl-15
spn-4	translational regulation	hlh-13	ProteinProtein	hlh-2	Change of expression level	ttx-3
spn-4	translational regulation	hlh-13	ProteinProtein	hlh-2	ProteinProtein	cye-1
spn-4	translational regulation	hlh-13	ProteinProtein	hlh-2	Regulatory	bir-1
spn-4	translational regulation	hlh-13	ProteinProtein	hlh-2	Regulatory	gon-1
spn-4	translational regulation	hlh-13	ProteinProtein	hlh-2	Change of expression level	mig-6
spn-4	translational regulation	hlh-13	ProteinProtein	hlh-2	Change of expression level	hlh-8
spn-4	translational regulation	hlh-13	ProteinProtein	hlh-2	Change of expression level	ina-1
spn-4	translational regulation	rhgf-2	Enhancement	fem-2	Partial suppression	mel-11
spn-4	translational regulation	rhgf-2	Enhancement	fem-2	Regulatory	par-5
spn-4	translational regulation	rhgf-2	Enhancement	fem-2	ProteinProtein	fem-1
spn-4	translational regulation	rhgf-2	Enhancement	fem-2	ProteinProtein	par-6
spn-4	translational regulation	rhgf-2	Enhancement	fem-2	Change of expression level	set-2
spn-4	translational regulation	rhgf-2	Enhancement	fem-2	Genetic interaction	fem-3
spn-4	translational regulation	rhgf-2	Masking	mel-11	Genetic interaction	spc-1
spn-4	translational regulation	rhgf-2	Masking	mel-11	Masking	fem-1
spn-4	translational regulation	rhgf-2	Masking	mel-11	Genetic interaction	let-502
spn-4	translational regulation	rhgf-2	Masking	mel-11	Genetic interaction	sma-1
spn-4	translational regulation	rhgf-2	Masking	mel-11	Genetic interaction	fem-2
spn-4	translational regulation	rhgf-2	Masking	mel-11	Suppressing	let-502
spn-4	translational regulation	rhgf-2	Masking	mel-11	A phenotypic	sma-6
spn-4	translational regulation	rhgf-2	Masking	mel-11	Masking	fem-3
spn-4	translational regulation	rhgf-2	Masking	mel-11	ProteinProtein	uaf-1
spn-4	translational regulation	rhgf-2	Masking	mel-11	A phenotypic	let-756
spn-4	translational regulation	rhgf-2	Suppressing	mel-11	Genetic interaction	spc-1
spn-4	translational regulation	rhgf-2	Suppressing	mel-11	Masking	fem-1
spn-4	translational regulation	rhgf-2	Suppressing	mel-11	Genetic interaction	let-502
spn-4	translational regulation	rhgf-2	Suppressing	mel-11	Genetic interaction	sma-1
spn-4	translational regulation	rhgf-2	Suppressing	mel-11	Genetic interaction	fem-2
spn-4	translational regulation	rhgf-2	Suppressing	mel-11	Suppressing	let-502
spn-4	translational regulation	rhgf-2	Suppressing	mel-11	A phenotypic	sma-6
spn-4	translational regulation	rhgf-2	Suppressing	mel-11	Masking	fem-3
spn-4	translational regulation	rhgf-2	Suppressing	mel-11	ProteinProtein	uaf-1
spn-4	translational regulation	rhgf-2	Suppressing	mel-11	A phenotypic	let-756
spn-4	translational regulation	rhgf-2	ProteinProtein	rho-1	Change of expression level	par-6
spn-4	translational regulation	rhgf-2	ProteinProtein	rho-1	Change of localization	rga-3
spn-4	translational regulation	rhgf-2	ProteinProtein	rho-1	Change of expression level	cdc-42
spn-4	translational regulation	rhgf-2	ProteinProtein	rho-1	Change of expression level	pop-1
spn-4	translational regulation	rhgf-2	ProteinProtein	rho-1	Suppressing	par-5
spn-4	translational regulation	rhgf-2	ProteinProtein	rho-1	Cis phenotypic	cyk-4
spn-4	translational regulation	tbx-9	ProteinProtein	pha-4	Change of expression level	lin-26
spn-4	translational regulation	tbx-9	ProteinProtein	pha-4	A phenotypic	glp-1
spn-4	translational regulation	tbx-9	ProteinProtein	pha-4	Change of expression level	unc-51
spn-4	translational regulation	tbx-9	ProteinProtein	pha-4	Change of expression level	bec-1
spn-4	translational regulation	tbx-9	ProteinProtein	pha-4	A phenotypic	chd-3
spn-4	translational regulation	tbx-9	ProteinProtein	pha-4	Suppressing	glp-1
spn-4	translational regulation	tbx-9	ProteinProtein	pha-4	A phenotypic	egl-27
spn-4	translational regulation	tbx-9	ProteinProtein	pha-4	Physical	peb-1
spn-4	translational regulation	tbx-9	ProteinProtein	pha-4	Regulatory	elt-2
spn-4	translational regulation	tbx-9	ProteinProtein	pha-4	A phenotypic	sem-5
spn-4	translational regulation	tbx-9	ProteinProtein	pha-4	Regulatory	ama-1
spn-4	translational regulation	tbx-9	ProteinProtein	pha-4	Cis phenotypic	ubc-9
spn-4	translational regulation	tbx-9	ProteinProtein	pha-4	Enhancement	eaf-1
spn-4	translational regulation	tbx-9	ProteinProtein	pha-4	A phenotypic	tam-1
spn-4	translational regulation	tbx-9	ProteinProtein	pha-4	A phenotypic	sma-6
spn-4	translational regulation	tbx-9	ProteinProtein	pha-4	A phenotypic	let-23
spn-4	translational regulation	tbx-9	ProteinProtein	pha-4	Partial suppression	glp-1
spn-4	translational regulation	tbx-9	ProteinProtein	pha-4	Positively Regulates	peb-1
spn-4	translational regulation	tbx-9	ProteinProtein	pha-4	A phenotypic	lin-35
spn-4	translational regulation	tbx-9	ProteinProtein	pha-4	Change of expression level	hsp-3
spn-4	translational regulation	tbx-9	ProteinProtein	pha-4	A phenotypic	lin-37
spn-4	translational regulation	tbx-9	ProteinProtein	pha-4	Change of expression level	daf-21
spn-4	translational regulation	tbx-9	ProteinProtein	pha-4	A phenotypic	let-756
spn-4	translational regulation	tbx-9	ProteinProtein	pha-4	Change of expression level	lev-11
spn-4	translational regulation	tbx-9	ProteinProtein	eyg-1
spn-4	translational regulation	tbx-9	ProteinProtein	mab-3	ProteinProtein	klf-1
spn-4	translational regulation	tbx-9	ProteinProtein	mab-3	ProteinProtein	zip-10
spn-4	translational regulation	tbx-9	ProteinProtein	mab-3	ProteinProtein	Y55F3AM.14
spn-4	translational regulation	tbx-9	ProteinProtein	mab-3	ProteinProtein	pha-4
spn-4	translational regulation	tbx-9	ProteinProtein	mab-3	ProteinProtein	rbr-2
spn-4	translational regulation	tbx-9	ProteinProtein	mab-3	ProteinProtein	pax-3
spn-4	translational regulation	tbx-9	ProteinProtein	mab-3	Genetic interaction	mes-3
spn-4	translational regulation	tbx-9	ProteinProtein	mab-3	ProteinProtein	fozi-1
spn-4	translational regulation	tbx-9	ProteinProtein	mab-3	ProteinProtein	pop-1
spn-4	translational regulation	tbx-9	ProteinProtein	mab-3	ProteinProtein	ceh-36
spn-4	translational regulation	tbx-9	ProteinProtein	mab-3	ProteinProtein	ztf-2
spn-4	translational regulation	tbx-9	ProteinProtein	mab-3	ProteinProtein	unc-62
spn-4	translational regulation	tbx-9	ProteinProtein	mab-3	ProteinProtein	ceh-14
spn-4	translational regulation	tbx-9	ProteinProtein	mab-3	ProteinProtein	irx-1
spn-4	translational regulation	tbx-9	ProteinProtein	mab-3	ProteinProtein	tbx-39
spn-4	translational regulation	tbx-9	ProteinProtein	mab-3	ProteinProtein	eyg-1
spn-4	translational regulation	tbx-9	ProteinProtein	mab-3	ProteinProtein	tra-4
spn-4	translational regulation	tbx-9	ProteinProtein	mab-3	ProteinProtein	unc-130
spn-4	translational regulation	tbx-9	ProteinProtein	mab-3	ProteinProtein	vab-3
spn-4	translational regulation	tbx-9	ProteinProtein	mab-3	ProteinProtein	lsy-22
spn-4	translational regulation	tbx-9	ProteinProtein	mab-3	ProteinProtein	nhr-49
spn-4	translational regulation	tbx-9	ProteinProtein	mab-3	ProteinProtein	peb-1
spn-4	translational regulation	tbx-9	ProteinProtein	mab-3	ProteinProtein	mls-2
spn-4	translational regulation	tbx-9	ProteinProtein	mab-3	ProteinProtein	ceh-30
spn-4	translational regulation	tbx-9	ProteinProtein	mab-3	ProteinProtein	lsy-2
spn-4	translational regulation	tbx-9	ProteinProtein	mab-3	ProteinProtein	fkh-7
spn-4	translational regulation	tbx-9	ProteinProtein	mab-3	Change of expression level	pkd-2
spn-4	translational regulation	tbx-9	ProteinProtein	mab-3	ProteinProtein	mml-1
spn-4	translational regulation	tbx-9	ProteinProtein	bir-1
spn-4	translational regulation	tbx-9	A phenotypic	tbx-8	ProteinProtein	mls-2
spn-4	translational regulation	tbx-9	A phenotypic	tbx-8	ProteinProtein	pha-4
spn-4	translational regulation	tbx-9	A phenotypic	tbx-8	ProteinProtein	vab-3
spn-4	translational regulation	tbx-9	A phenotypic	tbx-8	ProteinProtein	lsy-22
spn-4	translational regulation	tbx-9	A phenotypic	tbx-8	ProteinProtein	tbx-39
spn-4	translational regulation	tbx-9	A phenotypic	tbx-8	ProteinProtein	lin-59
spn-4	translational regulation	tbx-9	A phenotypic	tbx-8	ProteinProtein	ceh-30
spn-4	translational regulation	tbx-9	A phenotypic	tbx-8	ProteinProtein	set-1
spn-4	translational regulation	tbx-9	A phenotypic	tbx-8	Negatively Regulates	mab-9
spn-4	translational regulation	tbx-9	ProteinProtein	lin-59	Enhancement	vab-1
spn-4	translational regulation	tbx-9	ProteinProtein	lin-59	Change of expression level	lin-39
spn-4	translational regulation	tbx-9	ProteinProtein	dxbp-1	Enhancement	glp-1
spn-4	translational regulation	tbx-9	ProteinProtein	let-19	A phenotypic	dpy-22
spn-4	translational regulation	tbx-9	ProteinProtein	let-19	Regulatory	tlp-1
spn-4	translational regulation	tbx-9	ProteinProtein	let-19	Genetic interaction	lin-39
spn-4	translational regulation	tbx-9	ProteinProtein	let-19	Genetic interaction	pal-1
spn-4	translational regulation	tbx-9	ProteinProtein	let-19	Suppressing	pal-1
spn-4	translational regulation	tbx-9	ProteinProtein	let-19	Genetic interaction	lin-17
spn-4	translational regulation	tbx-9	ProteinProtein	let-19	Change of expression level	tlp-1
spn-4	translational regulation	tbx-9	ProteinProtein	lin-15A	A phenotypic	hpl-2
spn-4	translational regulation	tbx-9	ProteinProtein	lin-15A	Change of expression level	lin-56
spn-4	translational regulation	tbx-9	ProteinProtein	lin-15A	Suppressing	lin-15B
spn-4	translational regulation	tbx-9	ProteinProtein	lin-15A	Suppressing	lin-44
spn-4	translational regulation	tbx-9	ProteinProtein	lin-15A	A phenotypic	lin-37
spn-4	translational regulation	tbx-9	ProteinProtein	lin-15A	Genetic interaction	dpy-26
spn-4	translational regulation	tbx-9	ProteinProtein	lin-15A	Genetic interaction	dpy-22
spn-4	translational regulation	tbx-9	ProteinProtein	lin-15A	ProteinProtein	lin-56
spn-4	translational regulation	tbx-9	ProteinProtein	lin-15A	A phenotypic	snr-3
spn-4	translational regulation	tbx-9	ProteinProtein	lin-15A	A phenotypic	mep-1
spn-4	translational regulation	tbx-9	ProteinProtein	lin-15A	Cis phenotypic	hpl-2
spn-4	translational regulation	tbx-9	ProteinProtein	unc-130	Genetic interaction	dbl-1
spn-4	translational regulation	tbx-9	ProteinProtein	unc-130	Regulatory	unc-129
spn-4	translational regulation	tbx-9	ProteinProtein	unc-130	ProteinProtein	unc-37
spn-4	translational regulation	tbx-9	ProteinProtein	unc-130	A phenotypic	let-60
spn-4	translational regulation	tbx-9	Partial suppression	tbx-8	ProteinProtein	mls-2
spn-4	translational regulation	tbx-9	Partial suppression	tbx-8	ProteinProtein	pha-4
spn-4	translational regulation	tbx-9	Partial suppression	tbx-8	ProteinProtein	vab-3
spn-4	translational regulation	tbx-9	Partial suppression	tbx-8	ProteinProtein	lsy-22
spn-4	translational regulation	tbx-9	Partial suppression	tbx-8	ProteinProtein	tbx-39
spn-4	translational regulation	tbx-9	Partial suppression	tbx-8	ProteinProtein	lin-59
spn-4	translational regulation	tbx-9	Partial suppression	tbx-8	ProteinProtein	ceh-30
spn-4	translational regulation	tbx-9	Partial suppression	tbx-8	ProteinProtein	set-1
spn-4	translational regulation	tbx-9	Partial suppression	tbx-8	Negatively Regulates	mab-9
spn-4	translational regulation	tbx-9	ProteinProtein	nhr-111	ProteinProtein	ztf-2
spn-4	translational regulation	tbx-9	ProteinProtein	nhr-111	ProteinProtein	vab-3
spn-4	translational regulation	tbx-9	ProteinProtein	nhr-111	Proteindna	unc-86
spn-4	translational regulation	tbx-9	ProteinProtein	nhr-111	ProteinProtein	gad-1
spn-4	translational regulation	tbx-9	ProteinProtein	nhr-111	ProteinProtein	rpa-2
spn-4	translational regulation	tbx-9	ProteinProtein	nhr-111	ProteinProtein	bir-1
spn-4	translational regulation	tbx-9	ProteinProtein	nhr-111	ProteinProtein	rbr-2
spn-4	translational regulation	tbx-9	ProteinProtein	nhr-111	Proteindna	daf-3
spn-4	translational regulation	tbx-9	ProteinProtein	nhr-111	Proteindna	sma-3
spn-4	translational regulation	tbx-9	ProteinProtein	unc-37	ProteinProtein	hda-1
spn-4	translational regulation	tbx-9	ProteinProtein	unc-37	Regulatory	end-1
spn-4	translational regulation	tbx-9	ProteinProtein	unc-37	Change of expression level	egl-15
spn-4	translational regulation	tbx-9	ProteinProtein	unc-37	Cis phenotypic	hda-1
spn-4	translational regulation	tbx-9	ProteinProtein	unc-37	Genetic interaction	ceh-36
spn-4	translational regulation	tbx-9	ProteinProtein	unc-37	Enhancement	lsy-22
spn-4	translational regulation	tbx-9	ProteinProtein	unc-37	ProteinProtein	nhr-67
spn-4	translational regulation	tbx-9	ProteinProtein	unc-37	Change of expression level	mom-5
spn-4	translational regulation	tbx-9	ProteinProtein	unc-37	Genetic interaction	dpy-22
spn-4	translational regulation	tbx-9	ProteinProtein	unc-37	Change of expression level	mig-1
spn-4	translational regulation	tbx-9	ProteinProtein	unc-37	Genetic interaction	sop-3
spn-4	translational regulation	tbx-9	ProteinProtein	unc-37	ProteinProtein	pop-1
spn-4	translational regulation	tbx-9	ProteinProtein	unc-37	Change of expression level	acr-5
spn-4	translational regulation	tbx-9	ProteinProtein	fkh-2	ProteinProtein	unc-37
spn-4	translational regulation	tbx-9	ProteinProtein	fkh-2	ProteinProtein	vab-3
spn-4	translational regulation	tbx-9	ProteinProtein	lin-11	Regulatory	ast-1
spn-4	translational regulation	tbx-9	ProteinProtein	lin-11	Genetic interaction	ast-1
spn-4	translational regulation	tbx-9	ProteinProtein	lin-11	ProteinProtein	ceh-30
spn-4	translational regulation	tbx-9	ProteinProtein	lin-11	All suppressing	lin-17
spn-4	translational regulation	tbx-9	ProteinProtein	lin-11	Regulatory	cdh-3
spn-4	translational regulation	tbx-9	ProteinProtein	lin-11	Suppressing	nhr-67
spn-4	translational regulation	tbx-9	ProteinProtein	lin-11	ProteinProtein	unc-62
spn-4	translational regulation	tbx-9	ProteinProtein	lin-11	Change of expression level	cdh-3
spn-4	translational regulation	tbx-9	ProteinProtein	lin-11	ProteinProtein	tra-4
spn-4	translational regulation	tbx-9	ProteinProtein	lin-11	Positively Regulates	syg-1
spn-4	translational regulation	tbx-9	ProteinProtein	lin-11	ProteinProtein	klf-1
spn-4	translational regulation	tbx-9	ProteinProtein	lin-11	Regulatory	lin-17
spn-4	translational regulation	tbx-9	ProteinProtein	lin-11	ProteinProtein	rbr-2
spn-4	translational regulation	tbx-9	ProteinProtein	lin-11	Change of expression level	ast-1
spn-4	translational regulation	tbx-9	ProteinProtein	lin-11	ProteinProtein	crh-1
spn-4	translational regulation	tbx-9	ProteinProtein	lin-11	Change of expression level	eat-4
spn-4	translational regulation	tbx-9	ProteinProtein	lin-11	Regulatory	lin-28
spn-4	translational regulation	tbx-9	ProteinProtein	sup-37	ProteinProtein	sup-35
spn-4	translational regulation	tbx-9	ProteinProtein	sup-37	Change of expression level	pha-1
spn-4	translational regulation	tbx-9	ProteinProtein	sup-37	Suppressing	pha-1
spn-4	translational regulation	tbx-9	ProteinProtein	ztf-2	ProteinProtein	ceh-36
spn-4	translational regulation	tbx-9	ProteinProtein	ztf-2	ProteinProtein	zip-10
spn-4	translational regulation	tbx-9	ProteinProtein	ztf-2	ProteinProtein	dxbp-1
spn-4	translational regulation	tbx-9	ProteinProtein	ztf-2	ProteinProtein	set-1
spn-4	translational regulation	tbx-9	ProteinProtein	ztf-2	ProteinProtein	attf-4
spn-4	translational regulation	tbx-9	ProteinProtein	ztf-2	ProteinProtein	lsy-22
spn-4	translational regulation	tbx-9	ProteinProtein	ztf-2	ProteinProtein	T27A8.2
spn-4	translational regulation	tbx-9	ProteinProtein	ztf-2	ProteinProtein	nhr-46
spn-4	translational regulation	tbx-9	ProteinProtein	ztf-2	ProteinProtein	mep-1
spn-4	translational regulation	tbx-9	ProteinProtein	ztf-2	ProteinProtein	rbr-2
spn-4	translational regulation	tbx-9	ProteinProtein	ztf-2	ProteinProtein	pha-4
spn-4	translational regulation	tbx-9	ProteinProtein	ztf-2	ProteinProtein	sma-3
spn-4	translational regulation	tbx-9	ProteinProtein	ztf-2	ProteinProtein	tra-4
spn-4	translational regulation	tbx-9	ProteinProtein	ztf-2	ProteinProtein	ceh-91
spn-4	translational regulation	tbx-9	ProteinProtein	ztf-2	ProteinProtein	nhr-67
spn-4	translational regulation	tbx-9	ProteinProtein	ztf-2	ProteinProtein	nhr-239
spn-4	translational regulation	tbx-9	ProteinProtein	ztf-2	ProteinProtein	eyg-1
spn-4	translational regulation	tbx-9	ProteinProtein	ztf-2	ProteinProtein	odd-2
spn-4	translational regulation	tbx-9	ProteinProtein	ztf-2	ProteinProtein	lin-15A
spn-4	translational regulation	tbx-9	ProteinProtein	ztf-2	ProteinProtein	hnd-1
spn-4	translational regulation	tbx-9	ProteinProtein	ztf-2	ProteinProtein	lin-36
spn-4	translational regulation	tbx-9	ProteinProtein	ztf-2	ProteinProtein	ces-2
spn-4	translational regulation	tbx-9	ProteinProtein	ztf-2	ProteinProtein	ceh-100
spn-4	translational regulation	tbx-9	ProteinProtein	ztf-2	ProteinProtein	lin-11
spn-4	translational regulation	tbx-9	ProteinProtein	ztf-2	ProteinProtein	ccch-2
spn-4	translational regulation	tbx-9	ProteinProtein	ztf-2	Proteindna	B0507.1
spn-4	translational regulation	tbx-9	ProteinProtein	ztf-2	ProteinProtein	lsy-2
spn-4	translational regulation	tbx-9	ProteinProtein	ztf-2	ProteinProtein	magu-1
spn-4	translational regulation	tbx-9	ProteinProtein	ztf-2	Proteindna	lron-2
spn-4	translational regulation	tbx-9	ProteinProtein	ztf-2	ProteinProtein	irx-1
spn-4	translational regulation	tbx-9	ProteinProtein	ztf-2	ProteinProtein	ceh-14
spn-4	translational regulation	tbx-9	ProteinProtein	ztf-2	ProteinProtein	ceh-49
spn-4	translational regulation	tbx-9	ProteinProtein	ztf-2	ProteinProtein	ceh-88
spn-4	translational regulation	tbx-9	ProteinProtein	ztf-2	ProteinProtein	nhr-256
spn-4	translational regulation	tbx-9	ProteinProtein	ztf-2	ProteinProtein	unc-130
spn-4	translational regulation	tbx-9	ProteinProtein	ztf-2	ProteinProtein	hmbx-1
spn-4	translational regulation	tbx-9	ProteinProtein	ztf-2	ProteinProtein	nfi-1
spn-4	translational regulation	tbx-9	ProteinProtein	ztf-2	ProteinProtein	rpy-1
spn-4	translational regulation	tbx-9	ProteinProtein	ztf-2	ProteinProtein	nfyc-1
spn-4	translational regulation	tbx-9	ProteinProtein	ztf-2	ProteinProtein	vab-3
spn-4	translational regulation	tbx-9	ProteinProtein	ztf-2	ProteinProtein	nhr-62
spn-4	translational regulation	tbx-9	ProteinProtein	ztf-2	ProteinProtein	lin-28
spn-4	translational regulation	tbx-9	ProteinProtein	ztf-2	ProteinProtein	mml-1
spn-4	translational regulation	tbx-9	ProteinProtein	ztf-2	ProteinProtein	cnd-1
spn-4	translational regulation	tbx-9	ProteinProtein	ztf-2	ProteinProtein	med-2
spn-4	translational regulation	tbx-9	ProteinProtein	ztf-2	ProteinProtein	tab-1
spn-4	translational regulation	tbx-9	ProteinProtein	ztf-2	ProteinProtein	flh-2
spn-4	translational regulation	tbx-9	ProteinProtein	ztf-2	ProteinProtein	atf-7
spn-4	translational regulation	tbx-9	ProteinProtein	ztf-2	ProteinProtein	fkh-7
spn-4	translational regulation	tbx-9	ProteinProtein	ztf-2	ProteinProtein	mls-2
spn-4	translational regulation	tbx-9	ProteinProtein	ztf-2	ProteinProtein	ceh-20
spn-4	translational regulation	tbx-9	ProteinProtein	ztf-2	ProteinProtein	sup-35
spn-4	translational regulation	tbx-9	ProteinProtein	ztf-2	ProteinProtein	Y55F3AM.14
spn-4	translational regulation	tbx-9	ProteinProtein	ztf-2	ProteinProtein	lep-2
spn-4	translational regulation	tbx-9	ProteinProtein	ztf-2	ProteinProtein	ham-2
spn-4	translational regulation	tbx-9	ProteinProtein	ztf-2	ProteinProtein	pax-3
spn-4	translational regulation	tbx-9	ProteinProtein	ztf-2	ProteinProtein	klf-3
spn-4	translational regulation	tbx-9	Change of expression level	daf-21	Genetic interaction	let-60
spn-4	translational regulation	tbx-9	Change of expression level	daf-21	ProteinProtein	daf-1
spn-4	translational regulation	tbx-9	Change of expression level	daf-21	Genetic interaction	cdk-1
spn-4	translational regulation	tbx-9	Change of expression level	daf-21	ProteinProtein	ebax-1
spn-4	translational regulation	tbx-9	Change of expression level	daf-21	Suppressing	tbx-8
spn-4	translational regulation	tbx-9	Change of expression level	daf-21	ProteinProtein	let-756
spn-4	translational regulation	tbx-9	Change of expression level	daf-21	ProteinProtein	nhr-67
spn-4	translational regulation	tbx-9	Change of expression level	daf-21	Genetic interaction	daf-3
spn-4	translational regulation	tbx-9	Change of expression level	daf-21	Genetic interaction	daf-4
spn-4	translational regulation	tbx-9	Change of expression level	daf-21	ProteinProtein	daf-4
spn-4	translational regulation	tbx-9	Enhancement	tbx-8	ProteinProtein	mls-2
spn-4	translational regulation	tbx-9	Enhancement	tbx-8	ProteinProtein	pha-4
spn-4	translational regulation	tbx-9	Enhancement	tbx-8	ProteinProtein	vab-3
spn-4	translational regulation	tbx-9	Enhancement	tbx-8	ProteinProtein	lsy-22
spn-4	translational regulation	tbx-9	Enhancement	tbx-8	ProteinProtein	tbx-39
spn-4	translational regulation	tbx-9	Enhancement	tbx-8	ProteinProtein	lin-59
spn-4	translational regulation	tbx-9	Enhancement	tbx-8	ProteinProtein	ceh-30
spn-4	translational regulation	tbx-9	Enhancement	tbx-8	ProteinProtein	set-1
spn-4	translational regulation	tbx-9	Enhancement	tbx-8	Negatively Regulates	mab-9
spn-4	translational regulation	tbx-9	ProteinProtein	tab-1	Proteindna	unc-62
spn-4	translational regulation	tbx-9	ProteinProtein	tab-1	Proteindna	ztf-4
spn-4	translational regulation	tbx-9	ProteinProtein	egl-27	Regulatory	hlh-8
spn-4	translational regulation	tbx-9	ProteinProtein	egl-27	Enhancement	vab-1
spn-4	translational regulation	tbx-9	ProteinProtein	egl-27	Enhancement	let-60
spn-4	translational regulation	tbx-9	ProteinProtein	egl-27	Enhancement	lin-12
spn-4	translational regulation	tbx-9	ProteinProtein	egl-27	Genetic interaction	swsn-1
spn-4	translational regulation	tbx-9	ProteinProtein	egl-27	Enhancement	mig-2
spn-4	translational regulation	tbx-9	ProteinProtein	egl-27	Enhancement	sel-12
spn-4	translational regulation	tbx-9	ProteinProtein	egl-27	Enhancement	pha-4
spn-4	translational regulation	tbx-9	ProteinProtein	pes-1	Regulatory	glp-1
spn-4	translational regulation	tbx-9	ProteinProtein	pes-1	Regulatory	apx-1
spn-4	translational regulation	tbx-9	ProteinProtein	pes-1	A phenotypic	fkh-2
spn-4	translational regulation	tbx-9	ProteinProtein	pes-1	Regulatory	pie-1
spn-4	translational regulation	tbx-9	Change of expression level	lin-39	ProteinProtein	zip-10
spn-4	translational regulation	tbx-9	Change of expression level	lin-39	Change of expression level	lin-11
spn-4	translational regulation	tbx-9	Change of expression level	lin-39	Suppressing	let-60
spn-4	translational regulation	tbx-9	Change of expression level	lin-39	Suppressing	egl-18
spn-4	translational regulation	tbx-9	Change of expression level	lin-39	ProteinProtein	pop-1
spn-4	translational regulation	tbx-9	Change of expression level	lin-39	Change of expression level	mig-13
spn-4	translational regulation	tbx-9	Change of expression level	lin-39	Suppressing	lin-12
spn-4	translational regulation	tbx-9	Change of expression level	lin-39	Regulatory	ceh-20
spn-4	translational regulation	tbx-9	Change of expression level	lin-39	Regulatory	let-60
spn-4	translational regulation	tbx-9	Change of expression level	lin-39	Enhancement	mig-5
spn-4	translational regulation	tbx-9	Change of expression level	lin-39	Regulatory	let-23
spn-4	translational regulation	tbx-9	Change of expression level	lin-39	Regulatory	egl-27
spn-4	translational regulation	tbx-9	Change of expression level	lin-39	ProteinProtein	med-2
spn-4	translational regulation	tbx-9	Change of expression level	lin-39	ProteinProtein	T27A8.2
spn-4	translational regulation	tbx-9	Change of expression level	lin-39	ProteinProtein	tab-1
spn-4	translational regulation	tbx-9	Change of expression level	lin-39	Regulatory	hda-1
spn-4	translational regulation	tbx-9	Change of expression level	lin-39	Change of expression level	lin-12
spn-4	translational regulation	tbx-9	Change of expression level	lin-39	Regulatory	lin-31
spn-4	translational regulation	tbx-9	Change of expression level	lin-39	Cis phenotypic	egl-5
spn-4	translational regulation	tbx-9	Change of expression level	lin-39	Regulatory	lin-53
spn-4	translational regulation	tbx-9	Change of expression level	lin-39	ProteinProtein	ztf-2
spn-4	translational regulation	tbx-9	Change of expression level	lin-39	Regulatory	unc-62
spn-4	translational regulation	tbx-9	Change of expression level	lin-39	ProteinProtein	nhr-67
spn-4	translational regulation	tbx-9	Change of expression level	lin-39	Change of expression level	egl-18
spn-4	translational regulation	tbx-9	Change of expression level	lin-39	Regulatory	lin-35
spn-4	translational regulation	tbx-9	Change of expression level	lin-39	Genetic interaction	let-60
spn-4	translational regulation	tbx-9	Change of expression level	lin-39	ProteinProtein	pax-3
spn-4	translational regulation	tbx-9	Change of expression level	lin-39	Enhancement	mom-2
spn-4	translational regulation	tbx-9	Change of expression level	lin-39	Enhancement	mom-5
spn-4	translational regulation	tbx-9	Change of expression level	lin-39	Regulatory	lin-37
spn-4	translational regulation	tbx-9	Change of expression level	lin-39	Regulatory	2019-04-01
spn-4	translational regulation	tbx-9	ProteinProtein	nhr-67	Change of expression level	hda-1
spn-4	translational regulation	tbx-9	ProteinProtein	nhr-67	Regulatory	lin-11
spn-4	translational regulation	tbx-9	ProteinProtein	nhr-67	Change of localization	mig-2
spn-4	translational regulation	tbx-9	ProteinProtein	nhr-67	Suppressing	lin-12
spn-4	translational regulation	tbx-9	ProteinProtein	nhr-67	Change of expression level	unc-5
spn-4	translational regulation	tbx-9	ProteinProtein	nhr-67	Change of expression level	cki-1
spn-4	translational regulation	tbx-9	ProteinProtein	vab-3	Change of expression level	hlh-17
spn-4	translational regulation	tbx-9	ProteinProtein	vab-3	Regulatory	ceh-32
spn-4	translational regulation	tbx-9	ProteinProtein	vab-3	Positively Regulates	ceh-32
spn-4	translational regulation	tbx-9	ProteinProtein	vab-3	ProteinProtein	gei-18
spn-4	translational regulation	tbx-9	ProteinProtein	vab-3	Change of expression level	ina-1
spn-4	translational regulation	tbx-9	ProteinProtein	vab-3	Genetic interaction	egl-5
spn-4	translational regulation	tbx-9	ProteinProtein	vab-3	ProteinProtein	abl-1
spn-4	translational regulation	tbx-9	ProteinProtein	vab-3	ProteinProtein	mel-28
spn-4	translational regulation	tbx-9	ProteinProtein	vab-3	ProteinProtein	magu-1
spn-4	translational regulation	tbx-9	ProteinProtein	lsy-22	Partial suppression	bcl-7
spn-4	translational regulation	tbx-9	ProteinProtein	lsy-22	ProteinProtein	unc-37
spn-4	translational regulation	tbx-9	ProteinProtein	flh-2	ProteinProtein	zfp-1
spn-4	translational regulation	tbx-9	ProteinProtein	flh-2	ProteinProtein	mls-2
spn-4	translational regulation	tbx-9	ProteinProtein	flh-2	ProteinProtein	eyg-1
spn-4	translational regulation	tbx-9	ProteinProtein	flh-2	ProteinProtein	odd-2
spn-4	translational regulation	tbx-9	ProteinProtein	flh-2	ProteinProtein	pha-4
spn-4	translational regulation	tbx-9	ProteinProtein	flh-2	Unilateral enhancement	flh-1
spn-4	translational regulation	tbx-9	ProteinProtein	flh-2	ProteinProtein	nhr-111
spn-4	translational regulation	tbx-9	ProteinProtein	flh-2	ProteinProtein	klf-1
spn-4	translational regulation	tbx-9	ProteinProtein	flh-2	ProteinProtein	unc-37
spn-4	translational regulation	tbx-9	ProteinProtein	flh-2	ProteinProtein	pax-3
spn-4	translational regulation	tbx-9	ProteinProtein	flh-2	ProteinProtein	fozi-1
spn-4	translational regulation	tbx-9	ProteinProtein	flh-2	ProteinProtein	mep-1
spn-4	translational regulation	tbx-9	ProteinProtein	flh-2	ProteinProtein	T27A8.2
spn-4	translational regulation	tbx-9	ProteinProtein	flh-2	ProteinProtein	lin-11
spn-4	translational regulation	tbx-9	ProteinProtein	flh-2	ProteinProtein	lin-15A
spn-4	translational regulation	tbx-9	ProteinProtein	flh-2	ProteinProtein	nhr-67
spn-4	translational regulation	tbx-9	ProteinProtein	flh-2	ProteinProtein	zip-10
spn-4	translational regulation	tbx-9	ProteinProtein	mep-1	ProteinProtein	let-418
spn-4	translational regulation	tbx-9	ProteinProtein	mep-1	Change of expression level	pgl-1
spn-4	translational regulation	tbx-9	ProteinProtein	mep-1	ProteinProtein	egl-18
spn-4	translational regulation	tbx-9	ProteinProtein	mep-1	Genetic interaction	mrg-1
spn-4	translational regulation	tbx-9	ProteinProtein	mep-1	ProteinProtein	nurf-1
spn-4	translational regulation	tbx-9	ProteinProtein	mep-1	Genetic interaction	trr-1
spn-4	translational regulation	tbx-9	ProteinProtein	mep-1	Genetic interaction	lin-15A
spn-4	translational regulation	tbx-9	ProteinProtein	mep-1	Change of expression level	hlh-2
spn-4	translational regulation	tbx-9	ProteinProtein	mep-1	ProteinProtein	pie-1
spn-4	translational regulation	tbx-9	ProteinProtein	mep-1	Genetic interaction	mes-3
spn-4	translational regulation	tbx-9	ProteinProtein	mep-1	ProteinProtein	fkh-7
spn-4	translational regulation	tbx-9	ProteinProtein	ceh-37	Change of expression level	eat-4
spn-4	translational regulation	tbx-9	ProteinProtein	zip-10	ProteinProtein	mrg-1
spn-4	translational regulation	tbx-9	ProteinProtein	peb-1	ProteinProtein	ztf-2
spn-4	translational regulation	tbx-9	ProteinProtein	peb-1	ProteinProtein	pha-4
spn-4	translational regulation	tbx-9	ProteinProtein	peb-1	ProteinProtein	vab-3
spn-4	translational regulation	tbx-9	ProteinProtein	peb-1	ProteinProtein	unc-130
spn-4	translational regulation	tbx-9	ProteinProtein	peb-1	ProteinProtein	ets-5
spn-4	translational regulation	tbx-9	ProteinProtein	peb-1	ProteinProtein	nhr-67
spn-4	translational regulation	tbx-9	ProteinProtein	sma-3	Change of expression level	ceh-13
spn-4	translational regulation	tbx-9	ProteinProtein	sma-3	Cis phenotypic	tfg-1
spn-4	translational regulation	tbx-9	ProteinProtein	sma-3	Regulatory	sma-6
spn-4	translational regulation	tbx-9	ProteinProtein	sma-3	Masking	dbl-1
spn-4	translational regulation	tbx-9	ProteinProtein	rbr-2	A phenotypic	lin-15A
spn-4	translational regulation	tbx-9	ProteinProtein	rbr-2	A phenotypic	glp-1
spn-4	translational regulation	tbx-9	ProteinProtein	rbr-2	A phenotypic	clk-2
spn-4	translational regulation	tbx-9	ProteinProtein	rbr-2	Enhancement	glp-1
spn-4	translational regulation	tbx-9	ProteinProtein	rbr-2	ProteinProtein	ceh-14
spn-4	translational regulation	tbx-9	ProteinProtein	rbr-2	Suppressing	wdr-5.1
spn-4	translational regulation	tbx-9	ProteinProtein	ceh-14	Change of expression level	let-23
spn-4	translational regulation	tbx-9	ProteinProtein	ceh-14	Change of expression level	flp-7
spn-4	translational regulation	tbx-9	ProteinProtein	ceh-14	Change of expression level	eat-4
spn-4	translational regulation	tbx-9	ProteinProtein	ceh-14	Change of expression level	unc-119
spn-4	translational regulation	tbx-9	ProteinProtein	ceh-14	Change of expression level	unc-53
spn-4	translational regulation	tbx-9	ProteinProtein	ceh-14	Change of expression level	ida-1
spn-4	translational regulation	tbx-9	Negatively Regulates	mab-9	ProteinProtein	unc-37
spn-4	translational regulation	tbx-9	ProteinProtein	flh-1	ProteinProtein	nhr-67
spn-4	translational regulation	tbx-9	ProteinProtein	flh-1	ProteinProtein	fozi-1
spn-4	translational regulation	tbx-9	ProteinProtein	flh-1	ProteinProtein	ceh-30
spn-4	translational regulation	tbx-9	ProteinProtein	flh-1	A phenotypic	flh-2
spn-4	translational regulation	tbx-9	ProteinProtein	flh-1	ProteinProtein	mls-2
spn-4	translational regulation	tbx-9	ProteinProtein	flh-1	ProteinProtein	flh-2
spn-4	translational regulation	tbx-9	ProteinProtein	flh-1	ProteinProtein	T27A8.2
spn-4	translational regulation	tbx-9	ProteinProtein	flh-1	Change of expression level	mir-48
spn-4	translational regulation	tbx-9	ProteinProtein	flh-1	ProteinProtein	nhr-111
spn-4	translational regulation	tbx-9	ProteinProtein	flh-1	ProteinProtein	ztf-2
spn-4	translational regulation	tbx-9	ProteinProtein	pax-3	ProteinProtein	unc-37
spn-4	translational regulation	tbx-9	ProteinProtein	pax-3	A phenotypic	let-756
spn-4	translational regulation	tbx-9	ProteinProtein	pax-3	A phenotypic	egl-15
spn-4	translational regulation	tbx-9	ProteinProtein	pax-3	A phenotypic	sem-5
spn-4	translational regulation	tbx-9	ProteinProtein	pax-3	Change of expression level	gpd-3
spn-4	translational regulation	nhr-8	ProteinProtein	nhr-67	Change of expression level	hda-1
spn-4	translational regulation	nhr-8	ProteinProtein	nhr-67	Regulatory	lin-11
spn-4	translational regulation	nhr-8	ProteinProtein	nhr-67	Change of localization	mig-2
spn-4	translational regulation	nhr-8	ProteinProtein	nhr-67	Suppressing	lin-12
spn-4	translational regulation	nhr-8	ProteinProtein	nhr-67	Change of expression level	unc-5
spn-4	translational regulation	nhr-8	ProteinProtein	nhr-67	Change of expression level	cki-1
spn-4	translational regulation	nhr-8	ProteinProtein	lin-15A	A phenotypic	hpl-2
spn-4	translational regulation	nhr-8	ProteinProtein	lin-15A	Change of expression level	lin-56
spn-4	translational regulation	nhr-8	ProteinProtein	lin-15A	Suppressing	lin-15B
spn-4	translational regulation	nhr-8	ProteinProtein	lin-15A	Suppressing	lin-44
spn-4	translational regulation	nhr-8	ProteinProtein	lin-15A	A phenotypic	lin-37
spn-4	translational regulation	nhr-8	ProteinProtein	lin-15A	Genetic interaction	dpy-26
spn-4	translational regulation	nhr-8	ProteinProtein	lin-15A	Genetic interaction	dpy-22
spn-4	translational regulation	nhr-8	ProteinProtein	lin-15A	ProteinProtein	lin-56
spn-4	translational regulation	nhr-8	ProteinProtein	lin-15A	A phenotypic	snr-3
spn-4	translational regulation	nhr-8	ProteinProtein	lin-15A	A phenotypic	mep-1
spn-4	translational regulation	nhr-8	ProteinProtein	lin-15A	Cis phenotypic	hpl-2
spn-4	translational regulation	nhr-8	ProteinProtein	lsy-2	Proteindna	unc-86
spn-4	translational regulation	nhr-8	ProteinProtein	lsy-2	ProteinProtein	pha-4
spn-4	translational regulation	nhr-8	ProteinProtein	lsy-2	ProteinProtein	nhr-239
spn-4	translational regulation	nhr-8	ProteinProtein	lsy-2	Change of expression level	pgl-1
spn-4	translational regulation	nhr-8	ProteinProtein	lsy-2	ProteinProtein	set-1
spn-4	translational regulation	nhr-8	ProteinProtein	lsy-2	ProteinProtein	pax-3
spn-4	translational regulation	nhr-8	ProteinProtein	lsy-2	ProteinProtein	unc-130
spn-4	translational regulation	nhr-8	ProteinProtein	lsy-2	A phenotypic	lin-35
spn-4	translational regulation	nhr-8	ProteinProtein	lsy-2	A phenotypic	lin-15B
spn-4	translational regulation	nhr-8	ProteinProtein	lsy-2	ProteinProtein	tra-4
spn-4	translational regulation	nhr-8	ProteinProtein	vab-3	Change of expression level	hlh-17
spn-4	translational regulation	nhr-8	ProteinProtein	vab-3	Regulatory	ceh-32
spn-4	translational regulation	nhr-8	ProteinProtein	vab-3	Positively Regulates	ceh-32
spn-4	translational regulation	nhr-8	ProteinProtein	vab-3	ProteinProtein	gei-18
spn-4	translational regulation	nhr-8	ProteinProtein	vab-3	Change of expression level	ina-1
spn-4	translational regulation	nhr-8	ProteinProtein	vab-3	Genetic interaction	egl-5
spn-4	translational regulation	nhr-8	ProteinProtein	vab-3	ProteinProtein	abl-1
spn-4	translational regulation	nhr-8	ProteinProtein	vab-3	ProteinProtein	mel-28
spn-4	translational regulation	nhr-8	ProteinProtein	vab-3	ProteinProtein	magu-1
spn-4	translational regulation	nhr-8	Enhancement	sel-12	Suppressing	lin-12
spn-4	translational regulation	nhr-8	Enhancement	sel-12	Genetic interaction	spr-2
spn-4	translational regulation	nhr-8	Enhancement	sel-12	Change of expression level	lin-11
spn-4	translational regulation	nhr-8	Enhancement	sel-12	Genetic interaction	glp-1
spn-4	translational regulation	nhr-8	Enhancement	sel-12	Genetic interaction	spr-5
spn-4	translational regulation	nhr-8	Enhancement	sel-12	Regulatory	apl-1
spn-4	translational regulation	nhr-8	Enhancement	sel-12	Change of localization	aph-2
spn-4	translational regulation	nhr-8	Enhancement	sel-12	Genetic interaction	aph-2
spn-4	translational regulation	nhr-8	Enhancement	sel-12	Positively Regulates	aph-2
spn-4	translational regulation	nhr-8	Enhancement	sel-12	Genetic interaction	lin-12
spn-4	translational regulation	nhr-8	ProteinProtein	ztf-2	ProteinProtein	ceh-36
spn-4	translational regulation	nhr-8	ProteinProtein	ztf-2	ProteinProtein	zip-10
spn-4	translational regulation	nhr-8	ProteinProtein	ztf-2	ProteinProtein	dxbp-1
spn-4	translational regulation	nhr-8	ProteinProtein	ztf-2	ProteinProtein	set-1
spn-4	translational regulation	nhr-8	ProteinProtein	ztf-2	ProteinProtein	attf-4
spn-4	translational regulation	nhr-8	ProteinProtein	ztf-2	ProteinProtein	lsy-22
spn-4	translational regulation	nhr-8	ProteinProtein	ztf-2	ProteinProtein	T27A8.2
spn-4	translational regulation	nhr-8	ProteinProtein	ztf-2	ProteinProtein	nhr-46
spn-4	translational regulation	nhr-8	ProteinProtein	ztf-2	ProteinProtein	mep-1
spn-4	translational regulation	nhr-8	ProteinProtein	ztf-2	ProteinProtein	rbr-2
spn-4	translational regulation	nhr-8	ProteinProtein	ztf-2	ProteinProtein	pha-4
spn-4	translational regulation	nhr-8	ProteinProtein	ztf-2	ProteinProtein	sma-3
spn-4	translational regulation	nhr-8	ProteinProtein	ztf-2	ProteinProtein	tra-4
spn-4	translational regulation	nhr-8	ProteinProtein	ztf-2	ProteinProtein	ceh-91
spn-4	translational regulation	nhr-8	ProteinProtein	ztf-2	ProteinProtein	nhr-67
spn-4	translational regulation	nhr-8	ProteinProtein	ztf-2	ProteinProtein	nhr-239
spn-4	translational regulation	nhr-8	ProteinProtein	ztf-2	ProteinProtein	eyg-1
spn-4	translational regulation	nhr-8	ProteinProtein	ztf-2	ProteinProtein	odd-2
spn-4	translational regulation	nhr-8	ProteinProtein	ztf-2	ProteinProtein	lin-15A
spn-4	translational regulation	nhr-8	ProteinProtein	ztf-2	ProteinProtein	hnd-1
spn-4	translational regulation	nhr-8	ProteinProtein	ztf-2	ProteinProtein	lin-36
spn-4	translational regulation	nhr-8	ProteinProtein	ztf-2	ProteinProtein	ces-2
spn-4	translational regulation	nhr-8	ProteinProtein	ztf-2	ProteinProtein	ceh-100
spn-4	translational regulation	nhr-8	ProteinProtein	ztf-2	ProteinProtein	lin-11
spn-4	translational regulation	nhr-8	ProteinProtein	ztf-2	ProteinProtein	ccch-2
spn-4	translational regulation	nhr-8	ProteinProtein	ztf-2	Proteindna	B0507.1
spn-4	translational regulation	nhr-8	ProteinProtein	ztf-2	ProteinProtein	lsy-2
spn-4	translational regulation	nhr-8	ProteinProtein	ztf-2	ProteinProtein	magu-1
spn-4	translational regulation	nhr-8	ProteinProtein	ztf-2	Proteindna	lron-2
spn-4	translational regulation	nhr-8	ProteinProtein	ztf-2	ProteinProtein	irx-1
spn-4	translational regulation	nhr-8	ProteinProtein	ztf-2	ProteinProtein	ceh-14
spn-4	translational regulation	nhr-8	ProteinProtein	ztf-2	ProteinProtein	ceh-49
spn-4	translational regulation	nhr-8	ProteinProtein	ztf-2	ProteinProtein	ceh-88
spn-4	translational regulation	nhr-8	ProteinProtein	ztf-2	ProteinProtein	nhr-256
spn-4	translational regulation	nhr-8	ProteinProtein	ztf-2	ProteinProtein	unc-130
spn-4	translational regulation	nhr-8	ProteinProtein	ztf-2	ProteinProtein	hmbx-1
spn-4	translational regulation	nhr-8	ProteinProtein	ztf-2	ProteinProtein	nfi-1
spn-4	translational regulation	nhr-8	ProteinProtein	ztf-2	ProteinProtein	rpy-1
spn-4	translational regulation	nhr-8	ProteinProtein	ztf-2	ProteinProtein	nfyc-1
spn-4	translational regulation	nhr-8	ProteinProtein	ztf-2	ProteinProtein	vab-3
spn-4	translational regulation	nhr-8	ProteinProtein	ztf-2	ProteinProtein	nhr-62
spn-4	translational regulation	nhr-8	ProteinProtein	ztf-2	ProteinProtein	lin-28
spn-4	translational regulation	nhr-8	ProteinProtein	ztf-2	ProteinProtein	mml-1
spn-4	translational regulation	nhr-8	ProteinProtein	ztf-2	ProteinProtein	cnd-1
spn-4	translational regulation	nhr-8	ProteinProtein	ztf-2	ProteinProtein	med-2
spn-4	translational regulation	nhr-8	ProteinProtein	ztf-2	ProteinProtein	tab-1
spn-4	translational regulation	nhr-8	ProteinProtein	ztf-2	ProteinProtein	flh-2
spn-4	translational regulation	nhr-8	ProteinProtein	ztf-2	ProteinProtein	atf-7
spn-4	translational regulation	nhr-8	ProteinProtein	ztf-2	ProteinProtein	fkh-7
spn-4	translational regulation	nhr-8	ProteinProtein	ztf-2	ProteinProtein	mls-2
spn-4	translational regulation	nhr-8	ProteinProtein	ztf-2	ProteinProtein	ceh-20
spn-4	translational regulation	nhr-8	ProteinProtein	ztf-2	ProteinProtein	sup-35
spn-4	translational regulation	nhr-8	ProteinProtein	ztf-2	ProteinProtein	Y55F3AM.14
spn-4	translational regulation	nhr-8	ProteinProtein	ztf-2	ProteinProtein	lep-2
spn-4	translational regulation	nhr-8	ProteinProtein	ztf-2	ProteinProtein	ham-2
spn-4	translational regulation	nhr-8	ProteinProtein	ztf-2	ProteinProtein	pax-3
spn-4	translational regulation	nhr-8	ProteinProtein	ztf-2	ProteinProtein	klf-3
spn-4	translational regulation	nhr-8	Enhancement	vab-1	Partial suppression	ced-10
spn-4	translational regulation	nhr-8	Enhancement	vab-1	Genetic interaction	vab-2
spn-4	translational regulation	nhr-8	Enhancement	vab-1	Suppressing	glp-1
spn-4	translational regulation	nhr-8	Enhancement	vab-1	A phenotypic	plx-2
spn-4	translational regulation	nhr-8	Enhancement	vab-1	Change of expression level	daf-18
spn-4	translational regulation	nhr-8	Enhancement	vab-1	Change of expression level	ced-10
spn-4	translational regulation	nhr-8	ProteinProtein	pha-4	Change of expression level	lin-26
spn-4	translational regulation	nhr-8	ProteinProtein	pha-4	A phenotypic	glp-1
spn-4	translational regulation	nhr-8	ProteinProtein	pha-4	Change of expression level	unc-51
spn-4	translational regulation	nhr-8	ProteinProtein	pha-4	Change of expression level	bec-1
spn-4	translational regulation	nhr-8	ProteinProtein	pha-4	A phenotypic	chd-3
spn-4	translational regulation	nhr-8	ProteinProtein	pha-4	Suppressing	glp-1
spn-4	translational regulation	nhr-8	ProteinProtein	pha-4	A phenotypic	egl-27
spn-4	translational regulation	nhr-8	ProteinProtein	pha-4	Physical	peb-1
spn-4	translational regulation	nhr-8	ProteinProtein	pha-4	Regulatory	elt-2
spn-4	translational regulation	nhr-8	ProteinProtein	pha-4	A phenotypic	sem-5
spn-4	translational regulation	nhr-8	ProteinProtein	pha-4	Regulatory	ama-1
spn-4	translational regulation	nhr-8	ProteinProtein	pha-4	Cis phenotypic	ubc-9
spn-4	translational regulation	nhr-8	ProteinProtein	pha-4	Enhancement	eaf-1
spn-4	translational regulation	nhr-8	ProteinProtein	pha-4	A phenotypic	tam-1
spn-4	translational regulation	nhr-8	ProteinProtein	pha-4	A phenotypic	sma-6
spn-4	translational regulation	nhr-8	ProteinProtein	pha-4	A phenotypic	let-23
spn-4	translational regulation	nhr-8	ProteinProtein	pha-4	Partial suppression	glp-1
spn-4	translational regulation	nhr-8	ProteinProtein	pha-4	Positively Regulates	peb-1
spn-4	translational regulation	nhr-8	ProteinProtein	pha-4	A phenotypic	lin-35
spn-4	translational regulation	nhr-8	ProteinProtein	pha-4	Change of expression level	hsp-3
spn-4	translational regulation	nhr-8	ProteinProtein	pha-4	A phenotypic	lin-37
spn-4	translational regulation	nhr-8	ProteinProtein	pha-4	Change of expression level	daf-21
spn-4	translational regulation	nhr-8	ProteinProtein	pha-4	A phenotypic	let-756
spn-4	translational regulation	nhr-8	ProteinProtein	pha-4	Change of expression level	lev-11
spn-4	translational regulation	nhr-8	ProteinProtein	unc-130	Genetic interaction	dbl-1
spn-4	translational regulation	nhr-8	ProteinProtein	unc-130	Regulatory	unc-129
spn-4	translational regulation	nhr-8	ProteinProtein	unc-130	ProteinProtein	unc-37
spn-4	translational regulation	nhr-8	ProteinProtein	unc-130	A phenotypic	let-60
spn-4	translational regulation	nhr-8	ProteinProtein	pax-3	ProteinProtein	unc-37
spn-4	translational regulation	nhr-8	ProteinProtein	pax-3	A phenotypic	let-756
spn-4	translational regulation	nhr-8	ProteinProtein	pax-3	A phenotypic	egl-15
spn-4	translational regulation	nhr-8	ProteinProtein	pax-3	A phenotypic	sem-5
spn-4	translational regulation	nhr-8	ProteinProtein	pax-3	Change of expression level	gpd-3
spn-4	translational regulation	end-1	Change of expression level	pax-3	ProteinProtein	unc-37
spn-4	translational regulation	end-1	Change of expression level	pax-3	A phenotypic	let-756
spn-4	translational regulation	end-1	Change of expression level	pax-3	A phenotypic	egl-15
spn-4	translational regulation	end-1	Change of expression level	pax-3	A phenotypic	sem-5
spn-4	translational regulation	end-1	Change of expression level	pax-3	Change of expression level	gpd-3
spn-4	translational regulation	end-1	Positively Regulates	elt-2	Change of expression level	daf-16
spn-4	translational regulation	end-1	Positively Regulates	elt-2	Regulatory	bir-1
spn-4	translational regulation	end-1	Positively Regulates	elt-2	Change of expression level	gob-1
spn-4	translational regulation	end-1	Positively Regulates	elt-2	Change of expression level	pha-4
spn-4	translational regulation	end-1	Positively Regulates	elt-2	Change of expression level	lev-11
spn-4	translational regulation	end-1	Positively Regulates	elt-2	Change of expression level	pgp-1
spn-4	translational regulation	end-1	Positively Regulates	elt-2	Change of expression level	mir-63
spn-4	translational regulation	end-1	Positively Regulates	elt-2	Change of expression level	trap-2
spn-4	translational regulation	end-1	Positively Regulates	elt-2	Proteindna	ceh-13
spn-4	translational regulation	end-1	Positively Regulates	elt-2	Proteindna	peb-1
spn-4	translational regulation	end-1	Positively Regulates	elt-2	Change of expression level	itx-1
spn-4	translational regulation	end-1	Positively Regulates	elt-2	Change of expression level	clec-85
spn-4	translational regulation	end-1	Positively Regulates	elt-2	Change of expression level	mtl-2
spn-4	translational regulation	end-1	Positively Regulates	elt-2	Regulatory	gob-1
spn-4	translational regulation	end-1	Positively Regulates	elt-2	Change of expression level	erm-1
spn-4	translational regulation	end-1	Positively Regulates	elt-2	Change of expression level	let-7
spn-4	translational regulation	end-1	Positively Regulates	elt-2	Change of expression level	hsp-3
spn-4	translational regulation	end-1	Positively Regulates	elt-2	Change of expression level	itr-1
spn-4	translational regulation	end-1	Positively Regulates	elt-2	Change of expression level	hrg-1
spn-4	translational regulation	end-1	Positively Regulates	elt-2	Change of expression level	mir-71
spn-4	translational regulation	end-1	Positively Regulates	elt-2	Change of expression level	mtl-1
spn-4	translational regulation	end-1	Positively Regulates	elt-2	Change of expression level	dhs-21
spn-4	translational regulation	end-1	Positively Regulates	elt-2	Change of expression level	gpd-3
spn-4	translational regulation	end-1	Change of expression level	nhr-57
spn-4	translational regulation	end-1	Change of expression level	tlp-1	Genetic interaction	lin-44
spn-4	translational regulation	end-1	Change of expression level	tlp-1	Proteindna	daf-3
spn-4	translational regulation	end-1	Change of expression level	tlp-1	ProteinProtein	ztf-2
spn-4	translational regulation	end-1	Change of expression level	tlp-1	Enhancement	nhr-25
