# Supplementary material for: Gene Cascade Finder: A tool for identification of gene cascades and its application in Caenorhabditis elegans
Source: PLoS One. 2019 Sep 10;14(9):e0215187. doi: 10.1371/journal.pone.0215187 (PMC6736238; doi:10.1371/journal.pone.0215187)
Supplement: S4 Table — (XLSX) [file pone.0215187.s004.xlsx]

## Sheet: Sheet1
GCF Output of cascade data (mutant gene: mex-1)
Gene	Interaction	Gene	Interaction	Gene	Interaction	Gene
mex-1	translational regulation	mab-9	ProteinProtein	unc-37	ProteinProtein	hda-1
mex-1	translational regulation	mab-9	ProteinProtein	unc-37	Regulatory	end-1
mex-1	translational regulation	mab-9	ProteinProtein	unc-37	Change of expression level	egl-15
mex-1	translational regulation	mab-9	ProteinProtein	unc-37	Cis phenotypic	hda-1
mex-1	translational regulation	mab-9	ProteinProtein	unc-37	Genetic interaction	ceh-36
mex-1	translational regulation	mab-9	ProteinProtein	unc-37	Enhancement	lsy-22
mex-1	translational regulation	mab-9	ProteinProtein	unc-37	ProteinProtein	nhr-67
mex-1	translational regulation	mab-9	ProteinProtein	unc-37	Change of expression level	mom-5
mex-1	translational regulation	mab-9	ProteinProtein	unc-37	Genetic interaction	dpy-22
mex-1	translational regulation	mab-9	ProteinProtein	unc-37	Change of expression level	mig-1
mex-1	translational regulation	mab-9	ProteinProtein	unc-37	Genetic interaction	sop-3
mex-1	translational regulation	mab-9	ProteinProtein	unc-37	ProteinProtein	pop-1
mex-1	translational regulation	mab-9	ProteinProtein	unc-37	Change of expression level	acr-5
mex-1	translational regulation	nhr-2	Proteindna	peb-1	ProteinProtein	ztf-2
mex-1	translational regulation	nhr-2	Proteindna	peb-1	ProteinProtein	pha-4
mex-1	translational regulation	nhr-2	Proteindna	peb-1	ProteinProtein	vab-3
mex-1	translational regulation	nhr-2	Proteindna	peb-1	ProteinProtein	unc-130
mex-1	translational regulation	nhr-2	Proteindna	peb-1	ProteinProtein	ets-5
mex-1	translational regulation	nhr-2	Proteindna	peb-1	ProteinProtein	nhr-67
mex-1	translational regulation	nhr-2	ProteinProtein	nhr-67	Change of expression level	hda-1
mex-1	translational regulation	nhr-2	ProteinProtein	nhr-67	Regulatory	lin-11
mex-1	translational regulation	nhr-2	ProteinProtein	nhr-67	Change of localization	mig-2
mex-1	translational regulation	nhr-2	ProteinProtein	nhr-67	Suppressing	lin-12
mex-1	translational regulation	nhr-2	ProteinProtein	nhr-67	Change of expression level	unc-5
mex-1	translational regulation	nhr-2	ProteinProtein	nhr-67	Change of expression level	cki-1
mex-1	translational regulation	nhr-2	Change of expression level	let-7	Enhancement	lin-28
mex-1	translational regulation	nhr-2	Change of expression level	let-7	Genetic interaction	daf-12
mex-1	translational regulation	nhr-2	Change of expression level	let-7	Change of expression level	mlt-10
mex-1	translational regulation	nhr-2	Change of expression level	let-7	Genetic interaction	mir-48
mex-1	translational regulation	nhr-2	Change of expression level	let-7	Genetic interaction	lin-14
mex-1	translational regulation	nhr-2	Change of expression level	let-7	Change of expression level	prmt-1
mex-1	translational regulation	nhr-2	Change of expression level	let-7	Genetic interaction	lin-42
mex-1	translational regulation	nhr-2	Change of expression level	let-7	Genetic interaction	lin-28
mex-1	translational regulation	nhr-2	Change of expression level	let-7	Genetic interaction	kin-20
mex-1	translational regulation	nhr-2	Change of expression level	let-7	Regulatory	die-1
mex-1	translational regulation	nhr-2	Change of expression level	let-7	Enhancement	pop-1
mex-1	translational regulation	nhr-2	Change of expression level	let-7	Suppressing	lin-14
mex-1	translational regulation	nhr-2	Change of expression level	let-7	Regulatory	let-60
mex-1	translational regulation	nhr-2	Change of expression level	let-7	Regulatory	lin-28
mex-1	translational regulation	nhr-2	Change of expression level	let-7	Genetic interaction	pop-1
mex-1	translational regulation	nhr-2	Change of expression level	let-7	Change of expression level	pha-4
mex-1	translational regulation	nhr-2	Change of expression level	let-7	Suppressing	lin-42
mex-1	translational regulation	nhr-2	Change of expression level	let-7	Regulatory	pha-4
mex-1	translational regulation	nhr-2	Change of expression level	let-7	Regulatory	daf-12
mex-1	translational regulation	nhr-2	Change of expression level	let-7	Enhancement	atg-3
mex-1	translational regulation	nhr-2	Change of expression level	let-7	Change of expression level	daf-12
mex-1	translational regulation	nhr-2	Change of expression level	let-7	Masking	lin-12
mex-1	translational regulation	nhr-2	Change of expression level	let-7	Partial suppression	lin-42
mex-1	translational regulation	nhr-2	Change of expression level	let-7	Regulatory	alg-1
mex-1	translational regulation	nhr-2	ProteinProtein	unc-37	ProteinProtein	hda-1
mex-1	translational regulation	nhr-2	ProteinProtein	unc-37	Regulatory	end-1
mex-1	translational regulation	nhr-2	ProteinProtein	unc-37	Change of expression level	egl-15
mex-1	translational regulation	nhr-2	ProteinProtein	unc-37	Cis phenotypic	hda-1
mex-1	translational regulation	nhr-2	ProteinProtein	unc-37	Genetic interaction	ceh-36
mex-1	translational regulation	nhr-2	ProteinProtein	unc-37	Enhancement	lsy-22
mex-1	translational regulation	nhr-2	ProteinProtein	unc-37	ProteinProtein	nhr-67
mex-1	translational regulation	nhr-2	ProteinProtein	unc-37	Change of expression level	mom-5
mex-1	translational regulation	nhr-2	ProteinProtein	unc-37	Genetic interaction	dpy-22
mex-1	translational regulation	nhr-2	ProteinProtein	unc-37	Change of expression level	mig-1
mex-1	translational regulation	nhr-2	ProteinProtein	unc-37	Genetic interaction	sop-3
mex-1	translational regulation	nhr-2	ProteinProtein	unc-37	ProteinProtein	pop-1
mex-1	translational regulation	nhr-2	ProteinProtein	unc-37	Change of expression level	acr-5
mex-1	translational regulation	flh-1	ProteinProtein	nhr-67	Change of expression level	hda-1
mex-1	translational regulation	flh-1	ProteinProtein	nhr-67	Regulatory	lin-11
mex-1	translational regulation	flh-1	ProteinProtein	nhr-67	Change of localization	mig-2
mex-1	translational regulation	flh-1	ProteinProtein	nhr-67	Suppressing	lin-12
mex-1	translational regulation	flh-1	ProteinProtein	nhr-67	Change of expression level	unc-5
mex-1	translational regulation	flh-1	ProteinProtein	nhr-67	Change of expression level	cki-1
mex-1	translational regulation	flh-1	ProteinProtein	fozi-1	Genetic interaction	die-1
mex-1	translational regulation	flh-1	ProteinProtein	fozi-1	ProteinProtein	tbx-9
mex-1	translational regulation	flh-1	ProteinProtein	fozi-1	ProteinProtein	swsn-1
mex-1	translational regulation	flh-1	ProteinProtein	fozi-1	ProteinProtein	ztf-2
mex-1	translational regulation	flh-1	ProteinProtein	fozi-1	ProteinProtein	nhr-111
mex-1	translational regulation	flh-1	ProteinProtein	fozi-1	Proteindna	mef-2
mex-1	translational regulation	flh-1	ProteinProtein	fozi-1	ProteinProtein	unc-130
mex-1	translational regulation	flh-1	ProteinProtein	fozi-1	Change of expression level	ceh-34
mex-1	translational regulation	flh-1	ProteinProtein	fozi-1	ProteinProtein	tbx-39
mex-1	translational regulation	flh-1	ProteinProtein	fozi-1	ProteinProtein	T27A8.2
mex-1	translational regulation	flh-1	ProteinProtein	fozi-1	ProteinProtein	pha-4
mex-1	translational regulation	flh-1	A phenotypic	flh-2	ProteinProtein	zfp-1
mex-1	translational regulation	flh-1	A phenotypic	flh-2	ProteinProtein	mls-2
mex-1	translational regulation	flh-1	A phenotypic	flh-2	ProteinProtein	eyg-1
mex-1	translational regulation	flh-1	A phenotypic	flh-2	ProteinProtein	odd-2
mex-1	translational regulation	flh-1	A phenotypic	flh-2	ProteinProtein	pha-4
mex-1	translational regulation	flh-1	A phenotypic	flh-2	ProteinProtein	nhr-111
mex-1	translational regulation	flh-1	A phenotypic	flh-2	ProteinProtein	klf-1
mex-1	translational regulation	flh-1	A phenotypic	flh-2	ProteinProtein	unc-37
mex-1	translational regulation	flh-1	A phenotypic	flh-2	ProteinProtein	pax-3
mex-1	translational regulation	flh-1	A phenotypic	flh-2	ProteinProtein	fozi-1
mex-1	translational regulation	flh-1	A phenotypic	flh-2	ProteinProtein	mep-1
mex-1	translational regulation	flh-1	A phenotypic	flh-2	ProteinProtein	T27A8.2
mex-1	translational regulation	flh-1	A phenotypic	flh-2	ProteinProtein	lin-11
mex-1	translational regulation	flh-1	A phenotypic	flh-2	ProteinProtein	lin-15A
mex-1	translational regulation	flh-1	A phenotypic	flh-2	ProteinProtein	nhr-67
mex-1	translational regulation	flh-1	A phenotypic	flh-2	ProteinProtein	zip-10
mex-1	translational regulation	flh-1	ProteinProtein	mls-2	Change of expression level	hlh-17
mex-1	translational regulation	flh-1	ProteinProtein	mls-2	Genetic interaction	cye-1
mex-1	translational regulation	flh-1	ProteinProtein	mls-2	Change of expression level	hlh-1
mex-1	translational regulation	flh-1	ProteinProtein	mls-2	ProteinProtein	tbx-9
mex-1	translational regulation	flh-1	ProteinProtein	mls-2	Change of expression level	ceh-36
mex-1	translational regulation	flh-1	ProteinProtein	mls-2	Proteindna	daf-3
mex-1	translational regulation	flh-1	ProteinProtein	flh-2	ProteinProtein	zfp-1
mex-1	translational regulation	flh-1	ProteinProtein	flh-2	ProteinProtein	mls-2
mex-1	translational regulation	flh-1	ProteinProtein	flh-2	ProteinProtein	eyg-1
mex-1	translational regulation	flh-1	ProteinProtein	flh-2	ProteinProtein	odd-2
mex-1	translational regulation	flh-1	ProteinProtein	flh-2	ProteinProtein	pha-4
mex-1	translational regulation	flh-1	ProteinProtein	flh-2	ProteinProtein	nhr-111
mex-1	translational regulation	flh-1	ProteinProtein	flh-2	ProteinProtein	klf-1
mex-1	translational regulation	flh-1	ProteinProtein	flh-2	ProteinProtein	unc-37
mex-1	translational regulation	flh-1	ProteinProtein	flh-2	ProteinProtein	pax-3
mex-1	translational regulation	flh-1	ProteinProtein	flh-2	ProteinProtein	fozi-1
mex-1	translational regulation	flh-1	ProteinProtein	flh-2	ProteinProtein	mep-1
mex-1	translational regulation	flh-1	ProteinProtein	flh-2	ProteinProtein	T27A8.2
mex-1	translational regulation	flh-1	ProteinProtein	flh-2	ProteinProtein	lin-11
mex-1	translational regulation	flh-1	ProteinProtein	flh-2	ProteinProtein	lin-15A
mex-1	translational regulation	flh-1	ProteinProtein	flh-2	ProteinProtein	nhr-67
mex-1	translational regulation	flh-1	ProteinProtein	flh-2	ProteinProtein	zip-10
mex-1	translational regulation	flh-1	Change of expression level	mir-48	Genetic interaction	lin-42
mex-1	translational regulation	flh-1	ProteinProtein	nhr-111	ProteinProtein	ztf-2
mex-1	translational regulation	flh-1	ProteinProtein	nhr-111	ProteinProtein	vab-3
mex-1	translational regulation	flh-1	ProteinProtein	nhr-111	Proteindna	unc-86
mex-1	translational regulation	flh-1	ProteinProtein	nhr-111	ProteinProtein	gad-1
mex-1	translational regulation	flh-1	ProteinProtein	nhr-111	ProteinProtein	rpa-2
mex-1	translational regulation	flh-1	ProteinProtein	nhr-111	ProteinProtein	bir-1
mex-1	translational regulation	flh-1	ProteinProtein	nhr-111	ProteinProtein	rbr-2
mex-1	translational regulation	flh-1	ProteinProtein	nhr-111	Proteindna	daf-3
mex-1	translational regulation	flh-1	ProteinProtein	nhr-111	Proteindna	sma-3
mex-1	translational regulation	flh-1	ProteinProtein	ztf-2	ProteinProtein	ceh-36
mex-1	translational regulation	flh-1	ProteinProtein	ztf-2	ProteinProtein	zip-10
mex-1	translational regulation	flh-1	ProteinProtein	ztf-2	ProteinProtein	dxbp-1
mex-1	translational regulation	flh-1	ProteinProtein	ztf-2	ProteinProtein	set-1
mex-1	translational regulation	flh-1	ProteinProtein	ztf-2	ProteinProtein	attf-4
mex-1	translational regulation	flh-1	ProteinProtein	ztf-2	ProteinProtein	lsy-22
mex-1	translational regulation	flh-1	ProteinProtein	ztf-2	ProteinProtein	T27A8.2
mex-1	translational regulation	flh-1	ProteinProtein	ztf-2	ProteinProtein	nhr-46
mex-1	translational regulation	flh-1	ProteinProtein	ztf-2	ProteinProtein	mep-1
mex-1	translational regulation	flh-1	ProteinProtein	ztf-2	ProteinProtein	rbr-2
mex-1	translational regulation	flh-1	ProteinProtein	ztf-2	ProteinProtein	pha-4
mex-1	translational regulation	flh-1	ProteinProtein	ztf-2	ProteinProtein	sma-3
mex-1	translational regulation	flh-1	ProteinProtein	ztf-2	ProteinProtein	tra-4
mex-1	translational regulation	flh-1	ProteinProtein	ztf-2	ProteinProtein	ceh-91
mex-1	translational regulation	flh-1	ProteinProtein	ztf-2	ProteinProtein	nhr-67
mex-1	translational regulation	flh-1	ProteinProtein	ztf-2	ProteinProtein	nhr-239
mex-1	translational regulation	flh-1	ProteinProtein	ztf-2	ProteinProtein	eyg-1
mex-1	translational regulation	flh-1	ProteinProtein	ztf-2	ProteinProtein	odd-2
mex-1	translational regulation	flh-1	ProteinProtein	ztf-2	ProteinProtein	lin-15A
mex-1	translational regulation	flh-1	ProteinProtein	ztf-2	ProteinProtein	hnd-1
mex-1	translational regulation	flh-1	ProteinProtein	ztf-2	ProteinProtein	lin-36
mex-1	translational regulation	flh-1	ProteinProtein	ztf-2	ProteinProtein	ces-2
mex-1	translational regulation	flh-1	ProteinProtein	ztf-2	ProteinProtein	ceh-100
mex-1	translational regulation	flh-1	ProteinProtein	ztf-2	ProteinProtein	lin-11
mex-1	translational regulation	flh-1	ProteinProtein	ztf-2	ProteinProtein	ccch-2
mex-1	translational regulation	flh-1	ProteinProtein	ztf-2	Proteindna	B0507.1
mex-1	translational regulation	flh-1	ProteinProtein	ztf-2	ProteinProtein	lsy-2
mex-1	translational regulation	flh-1	ProteinProtein	ztf-2	ProteinProtein	magu-1
mex-1	translational regulation	flh-1	ProteinProtein	ztf-2	Proteindna	lron-2
mex-1	translational regulation	flh-1	ProteinProtein	ztf-2	ProteinProtein	irx-1
mex-1	translational regulation	flh-1	ProteinProtein	ztf-2	ProteinProtein	ceh-14
mex-1	translational regulation	flh-1	ProteinProtein	ztf-2	ProteinProtein	ceh-49
mex-1	translational regulation	flh-1	ProteinProtein	ztf-2	ProteinProtein	ceh-88
mex-1	translational regulation	flh-1	ProteinProtein	ztf-2	ProteinProtein	nhr-256
mex-1	translational regulation	flh-1	ProteinProtein	ztf-2	ProteinProtein	unc-130
mex-1	translational regulation	flh-1	ProteinProtein	ztf-2	ProteinProtein	hmbx-1
mex-1	translational regulation	flh-1	ProteinProtein	ztf-2	ProteinProtein	nfi-1
mex-1	translational regulation	flh-1	ProteinProtein	ztf-2	ProteinProtein	rpy-1
mex-1	translational regulation	flh-1	ProteinProtein	ztf-2	ProteinProtein	nfyc-1
mex-1	translational regulation	flh-1	ProteinProtein	ztf-2	ProteinProtein	vab-3
mex-1	translational regulation	flh-1	ProteinProtein	ztf-2	ProteinProtein	nhr-62
mex-1	translational regulation	flh-1	ProteinProtein	ztf-2	ProteinProtein	lin-28
mex-1	translational regulation	flh-1	ProteinProtein	ztf-2	ProteinProtein	mml-1
mex-1	translational regulation	flh-1	ProteinProtein	ztf-2	ProteinProtein	cnd-1
mex-1	translational regulation	flh-1	ProteinProtein	ztf-2	ProteinProtein	med-2
mex-1	translational regulation	flh-1	ProteinProtein	ztf-2	ProteinProtein	tab-1
mex-1	translational regulation	flh-1	ProteinProtein	ztf-2	ProteinProtein	flh-2
mex-1	translational regulation	flh-1	ProteinProtein	ztf-2	ProteinProtein	atf-7
mex-1	translational regulation	flh-1	ProteinProtein	ztf-2	ProteinProtein	fkh-7
mex-1	translational regulation	flh-1	ProteinProtein	ztf-2	ProteinProtein	mls-2
mex-1	translational regulation	flh-1	ProteinProtein	ztf-2	ProteinProtein	ceh-20
mex-1	translational regulation	flh-1	ProteinProtein	ztf-2	ProteinProtein	sup-35
mex-1	translational regulation	flh-1	ProteinProtein	ztf-2	ProteinProtein	Y55F3AM.14
mex-1	translational regulation	flh-1	ProteinProtein	ztf-2	ProteinProtein	lep-2
mex-1	translational regulation	flh-1	ProteinProtein	ztf-2	ProteinProtein	ham-2
mex-1	translational regulation	flh-1	ProteinProtein	ztf-2	ProteinProtein	pax-3
mex-1	translational regulation	flh-1	ProteinProtein	ztf-2	ProteinProtein	klf-3
mex-1	translational regulation	hbl-1	Enhancement	sel-12	Suppressing	lin-12
mex-1	translational regulation	hbl-1	Enhancement	sel-12	Genetic interaction	spr-2
mex-1	translational regulation	hbl-1	Enhancement	sel-12	Change of expression level	lin-11
mex-1	translational regulation	hbl-1	Enhancement	sel-12	Genetic interaction	glp-1
mex-1	translational regulation	hbl-1	Enhancement	sel-12	Genetic interaction	spr-5
mex-1	translational regulation	hbl-1	Enhancement	sel-12	Regulatory	apl-1
mex-1	translational regulation	hbl-1	Enhancement	sel-12	Change of localization	aph-2
mex-1	translational regulation	hbl-1	Enhancement	sel-12	Genetic interaction	aph-2
mex-1	translational regulation	hbl-1	Enhancement	sel-12	Positively Regulates	aph-2
mex-1	translational regulation	hbl-1	Enhancement	sel-12	Genetic interaction	lin-12
mex-1	translational regulation	hbl-1	Suppressing	ain-1	Genetic interaction	ain-2
mex-1	translational regulation	hbl-1	Suppressing	ain-1	Enhancement	lin-31
mex-1	translational regulation	hbl-1	Suppressing	ain-1	Suppressing	lin-14
mex-1	translational regulation	hbl-1	Suppressing	ain-1	Physical	alg-1
mex-1	translational regulation	hbl-1	Suppressing	ain-1	Proteinrna	lin-28
mex-1	translational regulation	hbl-1	Suppressing	ain-1	Suppressing	lin-28
mex-1	translational regulation	hbl-1	Suppressing	ain-1	Suppressing	lin-31
mex-1	translational regulation	hbl-1	Suppressing	ain-1	Partial suppression	let-60
mex-1	translational regulation	hbl-1	Suppressing	ain-1	A phenotypic	lin-31
mex-1	translational regulation	hbl-1	Change of expression level	cth-2
mex-1	translational regulation	hbl-1	Genetic interaction	let-7	Enhancement	lin-28
mex-1	translational regulation	hbl-1	Genetic interaction	let-7	Genetic interaction	daf-12
mex-1	translational regulation	hbl-1	Genetic interaction	let-7	Change of expression level	mlt-10
mex-1	translational regulation	hbl-1	Genetic interaction	let-7	Genetic interaction	mir-48
mex-1	translational regulation	hbl-1	Genetic interaction	let-7	Genetic interaction	lin-14
mex-1	translational regulation	hbl-1	Genetic interaction	let-7	Change of expression level	prmt-1
mex-1	translational regulation	hbl-1	Genetic interaction	let-7	Genetic interaction	lin-42
mex-1	translational regulation	hbl-1	Genetic interaction	let-7	Genetic interaction	lin-28
mex-1	translational regulation	hbl-1	Genetic interaction	let-7	Genetic interaction	kin-20
mex-1	translational regulation	hbl-1	Genetic interaction	let-7	Regulatory	die-1
mex-1	translational regulation	hbl-1	Genetic interaction	let-7	Enhancement	pop-1
mex-1	translational regulation	hbl-1	Genetic interaction	let-7	Suppressing	lin-14
mex-1	translational regulation	hbl-1	Genetic interaction	let-7	Regulatory	let-60
mex-1	translational regulation	hbl-1	Genetic interaction	let-7	Regulatory	lin-28
mex-1	translational regulation	hbl-1	Genetic interaction	let-7	Genetic interaction	pop-1
mex-1	translational regulation	hbl-1	Genetic interaction	let-7	Change of expression level	pha-4
mex-1	translational regulation	hbl-1	Genetic interaction	let-7	Suppressing	lin-42
mex-1	translational regulation	hbl-1	Genetic interaction	let-7	Regulatory	pha-4
mex-1	translational regulation	hbl-1	Genetic interaction	let-7	Regulatory	daf-12
mex-1	translational regulation	hbl-1	Genetic interaction	let-7	Enhancement	atg-3
mex-1	translational regulation	hbl-1	Genetic interaction	let-7	Change of expression level	daf-12
mex-1	translational regulation	hbl-1	Genetic interaction	let-7	Masking	lin-12
mex-1	translational regulation	hbl-1	Genetic interaction	let-7	Partial suppression	lin-42
mex-1	translational regulation	hbl-1	Genetic interaction	let-7	Regulatory	alg-1
mex-1	translational regulation	hbl-1	Enhancement	daf-16	Masking	mafr-1
mex-1	translational regulation	hbl-1	Enhancement	daf-16	Suppressing	ifg-1
mex-1	translational regulation	hbl-1	Enhancement	daf-16	Suppressing	glp-1
mex-1	translational regulation	hbl-1	Enhancement	daf-16	Enhancement	unc-15
mex-1	translational regulation	hbl-1	Enhancement	daf-16	Genetic interaction	mel-11
mex-1	translational regulation	hbl-1	Enhancement	daf-16	Enhancement	let-60
mex-1	translational regulation	hbl-1	Enhancement	daf-16	ProteinProtein	T27A8.2
mex-1	translational regulation	hbl-1	Enhancement	daf-16	Suppressing	mafr-1
mex-1	translational regulation	hbl-1	Enhancement	daf-16	Change of expression level	dhs-21
mex-1	translational regulation	hbl-1	Enhancement	daf-16	Positively Regulates	pie-1
mex-1	translational regulation	hbl-1	Enhancement	daf-16	Change of expression level	cki-1
mex-1	translational regulation	hbl-1	Enhancement	daf-16	Proteindna	daf-3
mex-1	translational regulation	hbl-1	Enhancement	daf-16	Masking	tdp-1
mex-1	translational regulation	hbl-1	Enhancement	daf-16	ProteinProtein	ztf-2
mex-1	translational regulation	hbl-1	Enhancement	daf-16	ProteinProtein	tbx-39
mex-1	translational regulation	hbl-1	Enhancement	daf-16	Suppressing	eak-3
mex-1	translational regulation	hbl-1	Enhancement	daf-16	Genetic interaction	daf-1
mex-1	translational regulation	hbl-1	Enhancement	daf-16	Suppressing	nog-1
mex-1	translational regulation	hbl-1	Enhancement	daf-16	Change of expression level	ins-18
mex-1	translational regulation	hbl-1	Enhancement	daf-16	Suppressing	daf-18
mex-1	translational regulation	hbl-1	Enhancement	daf-16	Change of expression level	mir-71
mex-1	translational regulation	hbl-1	Enhancement	daf-16	Suppressing	nol-6
mex-1	translational regulation	hbl-1	Enhancement	daf-16	Partial suppression	abtm-1
mex-1	translational regulation	hbl-1	Enhancement	daf-16	Suppressing	C48B6.2
mex-1	translational regulation	hbl-1	Enhancement	daf-16	Regulatory	ctl-2
mex-1	translational regulation	hbl-1	Enhancement	daf-16	All suppressing	hif-1
mex-1	translational regulation	hbl-1	Enhancement	daf-16	Change of expression level	pak-1
mex-1	translational regulation	hbl-1	Enhancement	daf-16	Enhancement	skn-1
mex-1	translational regulation	hbl-1	Enhancement	daf-16	Change of expression level	hlh-13
mex-1	translational regulation	hbl-1	Enhancement	daf-16	ProteinProtein	sup-35
mex-1	translational regulation	hbl-1	Enhancement	daf-16	Genetic interaction	sir-2.1
mex-1	translational regulation	hbl-1	Enhancement	daf-16	Genetic interaction	mir-71
mex-1	translational regulation	hbl-1	Enhancement	daf-16	Suppressing	let-23
mex-1	translational regulation	hbl-1	Enhancement	daf-16	Genetic interaction	unc-64
mex-1	translational regulation	hbl-1	Enhancement	daf-16	Change of expression level	gpd-2
mex-1	translational regulation	hbl-1	Enhancement	daf-16	Genetic interaction	par-5
mex-1	translational regulation	hbl-1	Enhancement	daf-16	Genetic interaction	sgk-1
mex-1	translational regulation	hbl-1	Enhancement	daf-16	ProteinProtein	pha-4
mex-1	translational regulation	hbl-1	Enhancement	daf-16	Enhancement	dyn-1
mex-1	translational regulation	hbl-1	Enhancement	daf-16	All suppressing	glp-1
mex-1	translational regulation	hbl-1	Enhancement	daf-16	Genetic interaction	daf-3
mex-1	translational regulation	hbl-1	Enhancement	daf-16	Masking	skn-1
mex-1	translational regulation	hbl-1	Enhancement	daf-16	Change of expression level	ins-17
mex-1	translational regulation	hbl-1	Enhancement	daf-16	ProteinProtein	nurf-1
mex-1	translational regulation	hbl-1	Enhancement	daf-16	Partial suppression	hlh-29
mex-1	translational regulation	hbl-1	Enhancement	daf-16	Partial suppression	vhl-1
mex-1	translational regulation	hbl-1	Enhancement	daf-16	Suppressing	daf-14
mex-1	translational regulation	hbl-1	Enhancement	daf-16	Suppressing	daf-3
mex-1	translational regulation	hbl-1	Enhancement	daf-16	Suppressing	eak-7
mex-1	translational regulation	hbl-1	Enhancement	daf-16	Suppressing	hpl-2
mex-1	translational regulation	hbl-1	Enhancement	daf-16	Masking	prmt-1
mex-1	translational regulation	hbl-1	Enhancement	daf-16	Regulatory	ctl-1
mex-1	translational regulation	hbl-1	Enhancement	daf-16	Enhancement	abtm-1
mex-1	translational regulation	hbl-1	Enhancement	daf-16	Enhancement	egl-27
mex-1	translational regulation	hbl-1	Enhancement	daf-16	Suppressing	skn-1
mex-1	translational regulation	hbl-1	Enhancement	daf-16	Suppressing	ife-2
mex-1	translational regulation	hbl-1	Enhancement	daf-16	Genetic interaction	clk-1
mex-1	translational regulation	hbl-1	Enhancement	daf-16	Change of expression level	mtl-1
mex-1	translational regulation	hbl-1	Enhancement	daf-16	Change of expression level	nhr-49
mex-1	translational regulation	hbl-1	Enhancement	daf-16	Change of expression level	ZK742.4
mex-1	translational regulation	hbl-1	Enhancement	daf-16	Change of expression level	clec-85
mex-1	translational regulation	hbl-1	Enhancement	daf-16	ProteinProtein	egl-27
mex-1	translational regulation	hbl-1	Enhancement	daf-16	All suppressing	daf-12
mex-1	translational regulation	hbl-1	Enhancement	daf-16	Change of expression level	unc-13
mex-1	translational regulation	hbl-1	Enhancement	daf-16	Regulatory	mtl-1
mex-1	translational regulation	hbl-1	Enhancement	daf-16	ProteinProtein	pax-3
mex-1	translational regulation	hbl-1	Suppressing	mir-48	Genetic interaction	lin-42
mex-1	translational regulation	hbl-1	Change of expression level	apl-1	Partial suppression	let-7
mex-1	translational regulation	hbl-1	Change of expression level	apl-1	Regulatory	sdc-1
mex-1	translational regulation	hbl-1	Change of expression level	apl-1	A phenotypic	lin-42
mex-1	translational regulation	hbl-1	Change of expression level	apl-1	Change of localization	daf-16
mex-1	translational regulation	hbl-1	Change of expression level	apl-1	Suppressing	mir-48
mex-1	translational regulation	hbl-1	Change of expression level	apl-1	Suppressing	let-7
mex-1	translational regulation	hbl-1	Change of expression level	hsp-3	Partial suppression	gpa-12
mex-1	translational regulation	hbl-1	Change of expression level	hsp-3	Regulatory	crt-1
mex-1	translational regulation	hbl-1	Enhancement	daf-9	A phenotypic	glp-1
mex-1	translational regulation	hbl-1	Enhancement	daf-9	A phenotypic	let-756
mex-1	translational regulation	hbl-1	Enhancement	daf-9	Cis phenotypic	din-1
mex-1	translational regulation	hbl-1	Enhancement	daf-9	Genetic interaction	daf-3
mex-1	translational regulation	hbl-1	Enhancement	daf-9	A phenotypic	egl-15
mex-1	translational regulation	hbl-1	Enhancement	daf-9	A phenotypic	din-1
mex-1	translational regulation	hbl-1	Enhancement	daf-9	A phenotypic	daf-12
mex-1	translational regulation	hbl-1	Enhancement	daf-9	Genetic interaction	daf-16
mex-1	translational regulation	hbl-1	A phenotypic	daf-16	Masking	mafr-1
mex-1	translational regulation	hbl-1	A phenotypic	daf-16	Suppressing	ifg-1
mex-1	translational regulation	hbl-1	A phenotypic	daf-16	Suppressing	glp-1
mex-1	translational regulation	hbl-1	A phenotypic	daf-16	Enhancement	unc-15
mex-1	translational regulation	hbl-1	A phenotypic	daf-16	Genetic interaction	mel-11
mex-1	translational regulation	hbl-1	A phenotypic	daf-16	Enhancement	let-60
mex-1	translational regulation	hbl-1	A phenotypic	daf-16	ProteinProtein	T27A8.2
mex-1	translational regulation	hbl-1	A phenotypic	daf-16	Suppressing	mafr-1
mex-1	translational regulation	hbl-1	A phenotypic	daf-16	Change of expression level	dhs-21
mex-1	translational regulation	hbl-1	A phenotypic	daf-16	Positively Regulates	pie-1
mex-1	translational regulation	hbl-1	A phenotypic	daf-16	Change of expression level	cki-1
mex-1	translational regulation	hbl-1	A phenotypic	daf-16	Proteindna	daf-3
mex-1	translational regulation	hbl-1	A phenotypic	daf-16	Masking	tdp-1
mex-1	translational regulation	hbl-1	A phenotypic	daf-16	ProteinProtein	ztf-2
mex-1	translational regulation	hbl-1	A phenotypic	daf-16	ProteinProtein	tbx-39
mex-1	translational regulation	hbl-1	A phenotypic	daf-16	Suppressing	eak-3
mex-1	translational regulation	hbl-1	A phenotypic	daf-16	Genetic interaction	daf-1
mex-1	translational regulation	hbl-1	A phenotypic	daf-16	Suppressing	nog-1
mex-1	translational regulation	hbl-1	A phenotypic	daf-16	Change of expression level	ins-18
mex-1	translational regulation	hbl-1	A phenotypic	daf-16	Suppressing	daf-18
mex-1	translational regulation	hbl-1	A phenotypic	daf-16	Change of expression level	mir-71
mex-1	translational regulation	hbl-1	A phenotypic	daf-16	Suppressing	nol-6
mex-1	translational regulation	hbl-1	A phenotypic	daf-16	Partial suppression	abtm-1
mex-1	translational regulation	hbl-1	A phenotypic	daf-16	Suppressing	C48B6.2
mex-1	translational regulation	hbl-1	A phenotypic	daf-16	Regulatory	ctl-2
mex-1	translational regulation	hbl-1	A phenotypic	daf-16	All suppressing	hif-1
mex-1	translational regulation	hbl-1	A phenotypic	daf-16	Change of expression level	pak-1
mex-1	translational regulation	hbl-1	A phenotypic	daf-16	Enhancement	skn-1
mex-1	translational regulation	hbl-1	A phenotypic	daf-16	Change of expression level	hlh-13
mex-1	translational regulation	hbl-1	A phenotypic	daf-16	ProteinProtein	sup-35
mex-1	translational regulation	hbl-1	A phenotypic	daf-16	Genetic interaction	sir-2.1
mex-1	translational regulation	hbl-1	A phenotypic	daf-16	Genetic interaction	mir-71
mex-1	translational regulation	hbl-1	A phenotypic	daf-16	Suppressing	let-23
mex-1	translational regulation	hbl-1	A phenotypic	daf-16	Genetic interaction	unc-64
mex-1	translational regulation	hbl-1	A phenotypic	daf-16	Change of expression level	gpd-2
mex-1	translational regulation	hbl-1	A phenotypic	daf-16	Genetic interaction	par-5
mex-1	translational regulation	hbl-1	A phenotypic	daf-16	Genetic interaction	sgk-1
mex-1	translational regulation	hbl-1	A phenotypic	daf-16	ProteinProtein	pha-4
mex-1	translational regulation	hbl-1	A phenotypic	daf-16	Enhancement	dyn-1
mex-1	translational regulation	hbl-1	A phenotypic	daf-16	All suppressing	glp-1
mex-1	translational regulation	hbl-1	A phenotypic	daf-16	Genetic interaction	daf-3
mex-1	translational regulation	hbl-1	A phenotypic	daf-16	Masking	skn-1
mex-1	translational regulation	hbl-1	A phenotypic	daf-16	Change of expression level	ins-17
mex-1	translational regulation	hbl-1	A phenotypic	daf-16	ProteinProtein	nurf-1
mex-1	translational regulation	hbl-1	A phenotypic	daf-16	Partial suppression	hlh-29
mex-1	translational regulation	hbl-1	A phenotypic	daf-16	Partial suppression	vhl-1
mex-1	translational regulation	hbl-1	A phenotypic	daf-16	Suppressing	daf-14
mex-1	translational regulation	hbl-1	A phenotypic	daf-16	Suppressing	daf-3
mex-1	translational regulation	hbl-1	A phenotypic	daf-16	Suppressing	eak-7
mex-1	translational regulation	hbl-1	A phenotypic	daf-16	Suppressing	hpl-2
mex-1	translational regulation	hbl-1	A phenotypic	daf-16	Masking	prmt-1
mex-1	translational regulation	hbl-1	A phenotypic	daf-16	Regulatory	ctl-1
mex-1	translational regulation	hbl-1	A phenotypic	daf-16	Enhancement	abtm-1
mex-1	translational regulation	hbl-1	A phenotypic	daf-16	Enhancement	egl-27
mex-1	translational regulation	hbl-1	A phenotypic	daf-16	Suppressing	skn-1
mex-1	translational regulation	hbl-1	A phenotypic	daf-16	Suppressing	ife-2
mex-1	translational regulation	hbl-1	A phenotypic	daf-16	Genetic interaction	clk-1
mex-1	translational regulation	hbl-1	A phenotypic	daf-16	Change of expression level	mtl-1
mex-1	translational regulation	hbl-1	A phenotypic	daf-16	Change of expression level	nhr-49
mex-1	translational regulation	hbl-1	A phenotypic	daf-16	Change of expression level	ZK742.4
mex-1	translational regulation	hbl-1	A phenotypic	daf-16	Change of expression level	clec-85
mex-1	translational regulation	hbl-1	A phenotypic	daf-16	ProteinProtein	egl-27
mex-1	translational regulation	hbl-1	A phenotypic	daf-16	All suppressing	daf-12
mex-1	translational regulation	hbl-1	A phenotypic	daf-16	Change of expression level	unc-13
mex-1	translational regulation	hbl-1	A phenotypic	daf-16	Regulatory	mtl-1
mex-1	translational regulation	hbl-1	A phenotypic	daf-16	ProteinProtein	pax-3
mex-1	translational regulation	hbl-1	Change of expression level	nurf-1	Suppressing	let-418
mex-1	translational regulation	hbl-1	Change of expression level	nurf-1	Suppressing	let-23
mex-1	translational regulation	hbl-1	Change of expression level	nurf-1	Suppressing	let-60
mex-1	translational regulation	hbl-1	Change of expression level	nurf-1	Suppressing	lin-8
mex-1	translational regulation	hbl-1	Change of expression level	nurf-1	Suppressing	lin-35
mex-1	translational regulation	hbl-1	Change of expression level	nurf-1	Suppressing	lin-15A
mex-1	translational regulation	hbl-1	Change of expression level	nurf-1	Suppressing	mep-1
mex-1	translational regulation	hbl-1	Change of expression level	nurf-1	Suppressing	lin-53
mex-1	translational regulation	hbl-1	Change of expression level	nurf-1	All suppressing	lin-15A
mex-1	translational regulation	hbl-1	Change of expression level	nurf-1	Suppressing	lin-15B
mex-1	translational regulation	hbl-1	Change of expression level	nurf-1	All suppressing	lin-15B
mex-1	translational regulation	hbl-1	Change of expression level	nurf-1	Suppressing	lin-56
mex-1	translational regulation	hbl-1	Change of expression level	nurf-1	Suppressing	lin-37
mex-1	translational regulation	hbl-1	Change of expression level	nurf-1	Suppressing	trr-1
mex-1	translational regulation	hbl-1	Change of expression level	nurf-1	Suppressing	lin-31
mex-1	translational regulation	hbl-1	Suppressing	daf-12
mex-1	translational regulation	hbl-1	Proteinrna	lin-28	Partial suppression	let-7
mex-1	translational regulation	hbl-1	Proteinrna	lin-28	Change of expression level	let-7
mex-1	translational regulation	hbl-1	Proteinrna	lin-28	Enhancement	alg-1
mex-1	translational regulation	hbl-1	Proteinrna	lin-28	Suppressing	let-7
mex-1	translational regulation	hbl-1	Proteinrna	lin-28	All suppressing	let-7
mex-1	translational regulation	hbl-1	Proteinrna	lin-28	Proteinrna	ain-2
mex-1	translational regulation	hbl-1	Proteinrna	lin-28	Genetic interaction	daf-12
mex-1	translational regulation	hbl-1	Masking	mir-71	All suppressing	cdc-25.1
mex-1	translational regulation	hbl-1	Masking	mir-71	Change of expression level	lin-42
mex-1	translational regulation	hbl-1	Masking	mir-71	Change of expression level	cdc-25.1
mex-1	translational regulation	hbl-1	Masking	mir-71	Change of expression level	pha-4
mex-1	translational regulation	hbl-1	Masking	mir-71	Change of expression level	skn-1
mex-1	translational regulation	hbl-1	Change of expression level	mtl-1	Unilateral enhancement	mtl-2
mex-1	translational regulation	hbl-1	Change of expression level	mtl-1	Masking	mtl-2
mex-1	translational regulation	hbl-1	Proteinrna	lin-14	Genetic interaction	mir-48
mex-1	translational regulation	hbl-1	Proteinrna	lin-14	Regulatory	cki-1
mex-1	translational regulation	hbl-1	Proteinrna	lin-14	Suppressing	let-7
mex-1	translational regulation	hbl-1	Proteinrna	lin-14	Regulatory	lin-28
mex-1	translational regulation	hbl-1	Proteinrna	lin-14	Change of expression level	lin-28
mex-1	translational regulation	hbl-1	Proteinrna	lin-14	Genetic interaction	lin-28
mex-1	translational regulation	hbl-1	Proteinrna	lin-14	Change of expression level	oig-1
mex-1	translational regulation	hbl-1	Proteinrna	lin-14	Genetic interaction	dpy-26
mex-1	translational regulation	hbl-1	Proteinrna	lin-14	Proteinrna	lin-28
mex-1	translational regulation	hbl-1	Proteinrna	lin-14	Suppressing	alg-2
mex-1	translational regulation	hbl-1	Proteinrna	lin-14	Suppressing	alg-1
mex-1	translational regulation	hbl-1	Proteinrna	lin-14	Partial suppression	lin-35
mex-1	translational regulation	hbl-1	Proteinrna	lin-14	Proteinrna	ain-1
mex-1	translational regulation	hbl-1	Proteinrna	lin-14	Genetic interaction	lin-42
mex-1	translational regulation	hbl-1	Proteinrna	lin-14	Partial suppression	let-7
mex-1	translational regulation	hbl-1	Proteinrna	lin-14	Proteinrna	ain-2
mex-1	translational regulation	hbl-1	Proteinrna	lin-14	Genetic interaction	dpy-22
mex-1	translational regulation	hbl-1	Proteinrna	lin-14	Genetic interaction	daf-12
mex-1	translational regulation	hbl-1	Proteinrna	lin-14	Genetic interaction	dpy-27
mex-1	translational regulation	hbl-1	Proteinrna	lin-14	Partial suppression	alg-1
mex-1	translational regulation	hbl-1	Change of expression level	let-7	Enhancement	lin-28
mex-1	translational regulation	hbl-1	Change of expression level	let-7	Genetic interaction	daf-12
mex-1	translational regulation	hbl-1	Change of expression level	let-7	Change of expression level	mlt-10
mex-1	translational regulation	hbl-1	Change of expression level	let-7	Genetic interaction	mir-48
mex-1	translational regulation	hbl-1	Change of expression level	let-7	Genetic interaction	lin-14
mex-1	translational regulation	hbl-1	Change of expression level	let-7	Change of expression level	prmt-1
mex-1	translational regulation	hbl-1	Change of expression level	let-7	Genetic interaction	lin-42
mex-1	translational regulation	hbl-1	Change of expression level	let-7	Genetic interaction	lin-28
mex-1	translational regulation	hbl-1	Change of expression level	let-7	Genetic interaction	kin-20
mex-1	translational regulation	hbl-1	Change of expression level	let-7	Regulatory	die-1
mex-1	translational regulation	hbl-1	Change of expression level	let-7	Enhancement	pop-1
mex-1	translational regulation	hbl-1	Change of expression level	let-7	Suppressing	lin-14
mex-1	translational regulation	hbl-1	Change of expression level	let-7	Regulatory	let-60
mex-1	translational regulation	hbl-1	Change of expression level	let-7	Regulatory	lin-28
mex-1	translational regulation	hbl-1	Change of expression level	let-7	Genetic interaction	pop-1
mex-1	translational regulation	hbl-1	Change of expression level	let-7	Change of expression level	pha-4
mex-1	translational regulation	hbl-1	Change of expression level	let-7	Suppressing	lin-42
mex-1	translational regulation	hbl-1	Change of expression level	let-7	Regulatory	pha-4
mex-1	translational regulation	hbl-1	Change of expression level	let-7	Regulatory	daf-12
mex-1	translational regulation	hbl-1	Change of expression level	let-7	Enhancement	atg-3
mex-1	translational regulation	hbl-1	Change of expression level	let-7	Change of expression level	daf-12
mex-1	translational regulation	hbl-1	Change of expression level	let-7	Masking	lin-12
mex-1	translational regulation	hbl-1	Change of expression level	let-7	Partial suppression	lin-42
mex-1	translational regulation	hbl-1	Change of expression level	let-7	Regulatory	alg-1
mex-1	translational regulation	hbl-1	Suppressing	let-7	Enhancement	lin-28
mex-1	translational regulation	hbl-1	Suppressing	let-7	Genetic interaction	daf-12
mex-1	translational regulation	hbl-1	Suppressing	let-7	Change of expression level	mlt-10
mex-1	translational regulation	hbl-1	Suppressing	let-7	Genetic interaction	mir-48
mex-1	translational regulation	hbl-1	Suppressing	let-7	Genetic interaction	lin-14
mex-1	translational regulation	hbl-1	Suppressing	let-7	Change of expression level	prmt-1
mex-1	translational regulation	hbl-1	Suppressing	let-7	Genetic interaction	lin-42
mex-1	translational regulation	hbl-1	Suppressing	let-7	Genetic interaction	lin-28
mex-1	translational regulation	hbl-1	Suppressing	let-7	Genetic interaction	kin-20
mex-1	translational regulation	hbl-1	Suppressing	let-7	Regulatory	die-1
mex-1	translational regulation	hbl-1	Suppressing	let-7	Enhancement	pop-1
mex-1	translational regulation	hbl-1	Suppressing	let-7	Suppressing	lin-14
mex-1	translational regulation	hbl-1	Suppressing	let-7	Regulatory	let-60
mex-1	translational regulation	hbl-1	Suppressing	let-7	Regulatory	lin-28
mex-1	translational regulation	hbl-1	Suppressing	let-7	Genetic interaction	pop-1
mex-1	translational regulation	hbl-1	Suppressing	let-7	Change of expression level	pha-4
mex-1	translational regulation	hbl-1	Suppressing	let-7	Suppressing	lin-42
mex-1	translational regulation	hbl-1	Suppressing	let-7	Regulatory	pha-4
mex-1	translational regulation	hbl-1	Suppressing	let-7	Regulatory	daf-12
mex-1	translational regulation	hbl-1	Suppressing	let-7	Enhancement	atg-3
mex-1	translational regulation	hbl-1	Suppressing	let-7	Change of expression level	daf-12
mex-1	translational regulation	hbl-1	Suppressing	let-7	Masking	lin-12
mex-1	translational regulation	hbl-1	Suppressing	let-7	Partial suppression	lin-42
mex-1	translational regulation	hbl-1	Suppressing	let-7	Regulatory	alg-1
mex-1	translational regulation	hbl-1	Proteinrna	ain-1	Genetic interaction	ain-2
mex-1	translational regulation	hbl-1	Proteinrna	ain-1	Enhancement	lin-31
mex-1	translational regulation	hbl-1	Proteinrna	ain-1	Suppressing	lin-14
mex-1	translational regulation	hbl-1	Proteinrna	ain-1	Physical	alg-1
mex-1	translational regulation	hbl-1	Proteinrna	ain-1	Proteinrna	lin-28
mex-1	translational regulation	hbl-1	Proteinrna	ain-1	Suppressing	lin-28
mex-1	translational regulation	hbl-1	Proteinrna	ain-1	Suppressing	lin-31
mex-1	translational regulation	hbl-1	Proteinrna	ain-1	Partial suppression	let-60
mex-1	translational regulation	hbl-1	Proteinrna	ain-1	A phenotypic	lin-31
mex-1	translational regulation	hbl-1	Change of expression level	rop-1	A phenotypic	let-60
mex-1	translational regulation	lin-26	Regulatory	dlg-1	ProteinProtein	lin-5
mex-1	translational regulation	lin-26	Regulatory	dlg-1	Change of localization	ajm-1
mex-1	translational regulation	lin-26	Change of localization	ajm-1	Negatively Regulates	dlg-1
mex-1	translational regulation	lin-26	Change of expression level	lin-39	ProteinProtein	zip-10
mex-1	translational regulation	lin-26	Change of expression level	lin-39	Change of expression level	lin-11
mex-1	translational regulation	lin-26	Change of expression level	lin-39	Suppressing	let-60
mex-1	translational regulation	lin-26	Change of expression level	lin-39	Suppressing	egl-18
mex-1	translational regulation	lin-26	Change of expression level	lin-39	ProteinProtein	pop-1
mex-1	translational regulation	lin-26	Change of expression level	lin-39	Change of expression level	mig-13
mex-1	translational regulation	lin-26	Change of expression level	lin-39	Suppressing	lin-12
mex-1	translational regulation	lin-26	Change of expression level	lin-39	Regulatory	ceh-20
mex-1	translational regulation	lin-26	Change of expression level	lin-39	Regulatory	let-60
mex-1	translational regulation	lin-26	Change of expression level	lin-39	Enhancement	mig-5
mex-1	translational regulation	lin-26	Change of expression level	lin-39	Regulatory	let-23
mex-1	translational regulation	lin-26	Change of expression level	lin-39	Regulatory	egl-27
mex-1	translational regulation	lin-26	Change of expression level	lin-39	ProteinProtein	med-2
mex-1	translational regulation	lin-26	Change of expression level	lin-39	ProteinProtein	T27A8.2
mex-1	translational regulation	lin-26	Change of expression level	lin-39	ProteinProtein	tab-1
mex-1	translational regulation	lin-26	Change of expression level	lin-39	Regulatory	hda-1
mex-1	translational regulation	lin-26	Change of expression level	lin-39	Change of expression level	lin-12
mex-1	translational regulation	lin-26	Change of expression level	lin-39	ProteinProtein	tbx-9
mex-1	translational regulation	lin-26	Change of expression level	lin-39	Regulatory	lin-31
mex-1	translational regulation	lin-26	Change of expression level	lin-39	Cis phenotypic	egl-5
mex-1	translational regulation	lin-26	Change of expression level	lin-39	Regulatory	lin-53
mex-1	translational regulation	lin-26	Change of expression level	lin-39	ProteinProtein	ztf-2
mex-1	translational regulation	lin-26	Change of expression level	lin-39	Regulatory	unc-62
mex-1	translational regulation	lin-26	Change of expression level	lin-39	ProteinProtein	nhr-67
mex-1	translational regulation	lin-26	Change of expression level	lin-39	Change of expression level	egl-18
mex-1	translational regulation	lin-26	Change of expression level	lin-39	Regulatory	lin-35
mex-1	translational regulation	lin-26	Change of expression level	lin-39	Genetic interaction	let-60
mex-1	translational regulation	lin-26	Change of expression level	lin-39	ProteinProtein	pax-3
mex-1	translational regulation	lin-26	Change of expression level	lin-39	Enhancement	mom-2
mex-1	translational regulation	lin-26	Change of expression level	lin-39	Enhancement	mom-5
mex-1	translational regulation	lin-26	Change of expression level	lin-39	Regulatory	lin-37
mex-1	translational regulation	lin-26	Change of expression level	lin-39	Regulatory	2019-04-01
mex-1	translational regulation	lin-26	Change of expression level	hsp-3	Partial suppression	gpa-12
mex-1	translational regulation	lin-26	Change of expression level	hsp-3	Regulatory	crt-1
mex-1	translational regulation	lin-26	Regulatory	ajm-1	Negatively Regulates	dlg-1
mex-1	translational regulation	aptf-4
mex-1	translational regulation	pos-1	Change of expression level	glp-1	ProteinProtein	cyk-4
mex-1	translational regulation	pos-1	Change of expression level	glp-1	Change of localization	daf-16
mex-1	translational regulation	pos-1	Change of expression level	glp-1	A phenotypic	sel-12
mex-1	translational regulation	pos-1	Change of expression level	glp-1	Genetic interaction	gld-1
mex-1	translational regulation	pos-1	Change of expression level	glp-1	A phenotypic	rme-2
mex-1	translational regulation	pos-1	Change of expression level	glp-1	A phenotypic	ten-1
mex-1	translational regulation	pos-1	Change of expression level	glp-1	Regulatory	spn-4
mex-1	translational regulation	pos-1	Change of expression level	glp-1	A phenotypic	mel-11
mex-1	translational regulation	pos-1	Change of expression level	glp-1	Change of expression level	bec-1
mex-1	translational regulation	pos-1	Change of expression level	glp-1	Partial suppression	osm-11
mex-1	translational regulation	pos-1	Change of expression level	glp-1	A phenotypic	vps-32.1
mex-1	translational regulation	pos-1	Change of expression level	glp-1	Suppressing	gld-1
mex-1	translational regulation	pos-1	Change of expression level	glp-1	A phenotypic	pal-1
mex-1	translational regulation	pos-1	Change of expression level	glp-1	A phenotypic	cdc-25.1
mex-1	translational regulation	pos-1	Change of expression level	glp-1	A phenotypic	daf-4
mex-1	translational regulation	pos-1	Change of expression level	glp-1	A phenotypic	lin-12
mex-1	translational regulation	pos-1	Change of expression level	glp-1	A phenotypic	gld-1
mex-1	translational regulation	pos-1	Change of expression level	glp-1	Regulatory	lin-12
mex-1	translational regulation	pos-1	Change of expression level	glp-1	Change of expression level	unc-51
mex-1	translational regulation	pos-1	Change of expression level	glp-1	A phenotypic	ego-1
mex-1	translational regulation	pos-1	Change of expression level	glp-1	Suppressing	osm-11
mex-1	translational regulation	pos-1	Change of expression level	glp-1	A phenotypic	rop-1
mex-1	translational regulation	pos-1	Change of expression level	glp-1	A phenotypic	pie-1
mex-1	translational regulation	pos-1	Change of expression level	glp-1	Suppressing	cav-1
mex-1	translational regulation	pos-1	Change of expression level	glp-1	A phenotypic	epi-1
mex-1	translational regulation	pos-1	Change of expression level	glp-1	A phenotypic	egl-27
mex-1	translational regulation	pos-1	Change of expression level	glp-1	A phenotypic	lin-44
mex-1	translational regulation	pos-1	Change of expression level	glp-1	Genetic interaction	kri-1
mex-1	translational regulation	pos-1	Change of expression level	glp-1	A phenotypic	hmp-2
mex-1	translational regulation	pos-1	Change of expression level	glp-1	Enhancement	sel-12
mex-1	translational regulation	pos-1	Change of expression level	glp-1	Genetic interaction	lin-12
mex-1	translational regulation	pos-1	Change of expression level	glp-1	Genetic interaction	nos-3
mex-1	translational regulation	pos-1	Change of expression level	glp-1	Genetic interaction	sup-17
mex-1	translational regulation	pos-1	Change of expression level	glp-1	Change of expression level	hlh-29
mex-1	translational regulation	pos-1	Change of expression level	glp-1	Suppressing	jmjd-2
mex-1	translational regulation	pos-1	Change of expression level	glp-1	Change of expression level	gld-1
mex-1	translational regulation	pos-1	Change of expression level	glp-1	Genetic interaction	dpy-7
mex-1	translational regulation	pos-1	Change of expression level	glp-1	Change of expression level	lin-14
mex-1	translational regulation	pos-1	Change of expression level	glp-1	Regulatory	iffb-1
mex-1	translational regulation	pos-1	Change of expression level	glp-1	A phenotypic	itr-1
mex-1	translational regulation	pos-1	Change of expression level	glp-1	Genetic interaction	gld-2
mex-1	translational regulation	pos-1	Change of expression level	glp-1	Change of expression level	pha-4
mex-1	translational regulation	pos-1	Physical	mex-6	ProteinProtein	vab-3
mex-1	translational regulation	pos-1	Physical	mex-6	A phenotypic	let-756
mex-1	translational regulation	pos-1	Physical	mex-6	Change of expression level	pal-1
mex-1	translational regulation	pos-1	Physical	mex-6	Negatively Regulates	pal-1
mex-1	translational regulation	pos-1	Physical	mex-6	Change of expression level	cdc-25.1
mex-1	translational regulation	pos-1	Physical	mex-6	Change of expression level	mom-2
mex-1	translational regulation	pos-1	Physical	mex-6	Change of expression level	plk-1
mex-1	translational regulation	pos-1	Physical	mex-6	A phenotypic	egl-15
mex-1	translational regulation	pos-1	Physical	mex-6	ProteinProtein	tbx-39
mex-1	translational regulation	pos-1	Physical	mex-6	Change of expression level	mex-3
mex-1	translational regulation	pos-1	A phenotypic	egl-15
mex-1	translational regulation	pos-1	Change of expression level	mom-2	A phenotypic	sem-5
mex-1	translational regulation	pos-1	Change of expression level	mom-2	Genetic interaction	let-23
mex-1	translational regulation	pos-1	Change of expression level	mom-2	Cis phenotypic	2019-04-01
mex-1	translational regulation	pos-1	Change of expression level	mom-2	A phenotypic	glp-1
mex-1	translational regulation	pos-1	Change of expression level	mom-2	Change of localization	2019-04-01
mex-1	translational regulation	pos-1	Change of expression level	mom-2	Change of expression level	wee-1.1
mex-1	translational regulation	pos-1	Change of expression level	mom-2	Cis phenotypic	plp-1
mex-1	translational regulation	pos-1	Change of expression level	mom-2	Genetic interaction	2019-04-01
mex-1	translational regulation	pos-1	Change of expression level	mom-2	Cis phenotypic	lin-44
mex-1	translational regulation	pos-1	Change of expression level	mom-2	A phenotypic	sma-6
mex-1	translational regulation	pos-1	Change of expression level	mom-2	A phenotypic	let-23
mex-1	translational regulation	pos-1	Change of expression level	mom-2	Genetic interaction	egl-20
mex-1	translational regulation	pos-1	Change of expression level	mom-2	Unilateral enhancement	lin-17
mex-1	translational regulation	pos-1	Change of expression level	mom-2	Genetic interaction	vab-8
mex-1	translational regulation	pos-1	Change of expression level	mom-2	A phenotypic	egl-15
mex-1	translational regulation	pos-1	Change of expression level	mom-2	Enhancement	lin-17
mex-1	translational regulation	pie-1	Partial suppression	mom-2	A phenotypic	sem-5
mex-1	translational regulation	pie-1	Partial suppression	mom-2	Genetic interaction	let-23
mex-1	translational regulation	pie-1	Partial suppression	mom-2	Cis phenotypic	2019-04-01
mex-1	translational regulation	pie-1	Partial suppression	mom-2	A phenotypic	glp-1
mex-1	translational regulation	pie-1	Partial suppression	mom-2	Change of localization	2019-04-01
mex-1	translational regulation	pie-1	Partial suppression	mom-2	Change of expression level	wee-1.1
mex-1	translational regulation	pie-1	Partial suppression	mom-2	Cis phenotypic	plp-1
mex-1	translational regulation	pie-1	Partial suppression	mom-2	Genetic interaction	2019-04-01
mex-1	translational regulation	pie-1	Partial suppression	mom-2	Cis phenotypic	lin-44
mex-1	translational regulation	pie-1	Partial suppression	mom-2	A phenotypic	sma-6
mex-1	translational regulation	pie-1	Partial suppression	mom-2	A phenotypic	let-23
mex-1	translational regulation	pie-1	Partial suppression	mom-2	Genetic interaction	egl-20
mex-1	translational regulation	pie-1	Partial suppression	mom-2	Unilateral enhancement	lin-17
mex-1	translational regulation	pie-1	Partial suppression	mom-2	Genetic interaction	vab-8
mex-1	translational regulation	pie-1	Partial suppression	mom-2	A phenotypic	egl-15
mex-1	translational regulation	pie-1	Partial suppression	mom-2	Enhancement	lin-17
mex-1	translational regulation	pie-1	Change of expression level	nos-2	Enhancement	spr-5
mex-1	translational regulation	pie-1	Change of expression level	nos-2	Genetic interaction	nos-3
mex-1	translational regulation	pie-1	A phenotypic	let-756	A phenotypic	par-5
mex-1	translational regulation	pie-1	A phenotypic	let-756	A phenotypic	spd-2
mex-1	translational regulation	pie-1	A phenotypic	let-756	A phenotypic	lin-12
mex-1	translational regulation	pie-1	A phenotypic	let-756	A phenotypic	let-502
mex-1	translational regulation	pie-1	A phenotypic	let-756	A phenotypic	cdc-25.1
mex-1	translational regulation	pie-1	A phenotypic	let-756	A phenotypic	let-60
mex-1	translational regulation	pie-1	A phenotypic	let-756	A phenotypic	spr-3
mex-1	translational regulation	pie-1	A phenotypic	let-756	A phenotypic	ins-17
mex-1	translational regulation	pie-1	A phenotypic	let-756	A phenotypic	sel-8
mex-1	translational regulation	pie-1	A phenotypic	let-756	A phenotypic	nid-1
mex-1	translational regulation	pie-1	A phenotypic	let-756	A phenotypic	egl-18
mex-1	translational regulation	pie-1	A phenotypic	let-756	A phenotypic	vps-20
mex-1	translational regulation	pie-1	A phenotypic	let-756	A phenotypic	unc-62
mex-1	translational regulation	pie-1	A phenotypic	let-756	A phenotypic	pal-1
mex-1	translational regulation	pie-1	A phenotypic	let-756	A phenotypic	prx-5
mex-1	translational regulation	pie-1	A phenotypic	let-756	A phenotypic	mom-2
mex-1	translational regulation	pie-1	A phenotypic	let-756	A phenotypic	hda-1
mex-1	translational regulation	pie-1	A phenotypic	let-756	A phenotypic	dbl-1
mex-1	translational regulation	pie-1	A phenotypic	let-756	A phenotypic	gld-1
mex-1	translational regulation	pie-1	A phenotypic	let-756	A phenotypic	dpy-22
mex-1	translational regulation	pie-1	A phenotypic	let-756	A phenotypic	mtm-3
mex-1	translational regulation	pie-1	A phenotypic	let-756	Change of expression level	klo-1
mex-1	translational regulation	pie-1	A phenotypic	let-756	A phenotypic	rop-1
mex-1	translational regulation	pie-1	ProteinProtein	unc-130	Genetic interaction	dbl-1
mex-1	translational regulation	pie-1	ProteinProtein	unc-130	Regulatory	unc-129
mex-1	translational regulation	pie-1	ProteinProtein	unc-130	ProteinProtein	unc-37
mex-1	translational regulation	pie-1	ProteinProtein	unc-130	A phenotypic	let-60
