# Supplementary material for: Gene Cascade Finder: A tool for identification of gene cascades and its application in Caenorhabditis elegans
Source: PLoS One. 2019 Sep 10;14(9):e0215187. doi: 10.1371/journal.pone.0215187 (PMC6736238; doi:10.1371/journal.pone.0215187)
Supplement: S5 Table — (XLSX) [file pone.0215187.s005.xlsx]

## Sheet: Sheet1
GCF Output of cascade data (mutant gene : mex-3)
Gene	Interaction	Gene	Interaction	Gene	Interaction	Gene
mex-3	translational regulation	lin-53	Change of expression level	pgl-1
mex-3	translational regulation	lin-53	A phenotypic	pha-1	Positively Regulates	myo-2
mex-3	translational regulation	lin-53	A phenotypic	pha-1	Change of expression level	dlg-1
mex-3	translational regulation	lin-53	A phenotypic	pha-1	A phenotypic	lin-35
mex-3	translational regulation	lin-53	A phenotypic	pha-1	Change of expression level	ajm-1
mex-3	translational regulation	lin-53	A phenotypic	pha-1	A phenotypic	lin-37
mex-3	translational regulation	lin-53	A phenotypic	pha-1	Change of expression level	hmr-1
mex-3	translational regulation	lin-53	A phenotypic	pha-1	A phenotypic	lin-15B
mex-3	translational regulation	lin-53	A phenotypic	lin-15A	A phenotypic	hpl-2
mex-3	translational regulation	lin-53	A phenotypic	lin-15A	Change of expression level	lin-56
mex-3	translational regulation	lin-53	A phenotypic	lin-15A	Suppressing	lin-15B
mex-3	translational regulation	lin-53	A phenotypic	lin-15A	Suppressing	lin-44
mex-3	translational regulation	lin-53	A phenotypic	lin-15A	A phenotypic	lin-37
mex-3	translational regulation	lin-53	A phenotypic	lin-15A	Genetic interaction	dpy-26
mex-3	translational regulation	lin-53	A phenotypic	lin-15A	Genetic interaction	dpy-22
mex-3	translational regulation	lin-53	A phenotypic	lin-15A	ProteinProtein	lin-56
mex-3	translational regulation	lin-53	A phenotypic	lin-15A	A phenotypic	snr-3
mex-3	translational regulation	lin-53	A phenotypic	lin-15A	A phenotypic	mep-1
mex-3	translational regulation	lin-53	A phenotypic	lin-15A	Cis phenotypic	hpl-2
mex-3	translational regulation	lin-53	Change of expression level	lin-37	A phenotypic	lin-8
mex-3	translational regulation	lin-53	Change of expression level	lin-37	Cis phenotypic	lin-35
mex-3	translational regulation	lin-53	Change of expression level	lin-37	A phenotypic	lsy-2
mex-3	translational regulation	lin-53	Change of expression level	lin-37	Genetic interaction	xnp-1
mex-3	translational regulation	lin-53	Change of expression level	lin-37	Genetic interaction	trr-1
mex-3	translational regulation	lin-53	Change of expression level	lin-37	Physical	lin-54
mex-3	translational regulation	lin-53	Change of expression level	lin-37	A phenotypic	C48B6.2
mex-3	translational regulation	lin-53	Change of expression level	lin-37	A phenotypic	let-23
mex-3	translational regulation	lin-53	Change of expression level	lin-37	Enhancement	mom-2
mex-3	translational regulation	lin-53	Change of expression level	lin-37	A phenotypic	tpst-1
mex-3	translational regulation	lin-53	Change of expression level	lin-37	A phenotypic	2019-06-01
mex-3	translational regulation	lin-53	Change of expression level	lin-37	A phenotypic	skn-1
mex-3	translational regulation	lin-53	Change of expression level	pgl-3	Genetic interaction	pgl-1
mex-3	translational regulation	lin-53	All suppressing	skn-1
mex-3	translational regulation	lin-53	Enhancement	pha-4	Change of expression level	lin-26
mex-3	translational regulation	lin-53	Enhancement	pha-4	A phenotypic	glp-1
mex-3	translational regulation	lin-53	Enhancement	pha-4	Change of expression level	unc-51
mex-3	translational regulation	lin-53	Enhancement	pha-4	Change of expression level	bec-1
mex-3	translational regulation	lin-53	Enhancement	pha-4	A phenotypic	chd-3
mex-3	translational regulation	lin-53	Enhancement	pha-4	Suppressing	glp-1
mex-3	translational regulation	lin-53	Enhancement	pha-4	A phenotypic	egl-27
mex-3	translational regulation	lin-53	Enhancement	pha-4	Physical	peb-1
mex-3	translational regulation	lin-53	Enhancement	pha-4	Regulatory	elt-2
mex-3	translational regulation	lin-53	Enhancement	pha-4	A phenotypic	sem-5
mex-3	translational regulation	lin-53	Enhancement	pha-4	Regulatory	ama-1
mex-3	translational regulation	lin-53	Enhancement	pha-4	Cis phenotypic	ubc-9
mex-3	translational regulation	lin-53	Enhancement	pha-4	Enhancement	eaf-1
mex-3	translational regulation	lin-53	Enhancement	pha-4	A phenotypic	tam-1
mex-3	translational regulation	lin-53	Enhancement	pha-4	A phenotypic	sma-6
mex-3	translational regulation	lin-53	Enhancement	pha-4	A phenotypic	let-23
mex-3	translational regulation	lin-53	Enhancement	pha-4	Partial suppression	glp-1
mex-3	translational regulation	lin-53	Enhancement	pha-4	Positively Regulates	peb-1
mex-3	translational regulation	lin-53	Enhancement	pha-4	A phenotypic	lin-35
mex-3	translational regulation	lin-53	Enhancement	pha-4	Change of expression level	hsp-3
mex-3	translational regulation	lin-53	Enhancement	pha-4	A phenotypic	lin-37
mex-3	translational regulation	lin-53	Enhancement	pha-4	Change of expression level	daf-21
mex-3	translational regulation	lin-53	Enhancement	pha-4	A phenotypic	let-756
mex-3	translational regulation	lin-53	Enhancement	pha-4	Change of expression level	lev-11
mex-3	translational regulation	lin-53	Change of expression level	lin-54	Proteindna	ztf-4
mex-3	translational regulation	lin-53	Change of expression level	lin-54	A phenotypic	lin-15A
mex-3	translational regulation	lin-53	Change of expression level	lin-54	Cis phenotypic	lin-35
mex-3	translational regulation	lin-53	Change of expression level	lin-54	Enhancement	pha-4
mex-3	translational regulation	lin-53	Change of expression level	lin-54	ProteinProtein	hpl-2
mex-3	translational regulation	lin-53	Change of expression level	lin-54	Proteindna	unc-62
mex-3	translational regulation	lin-53	Change of expression level	lin-54	Proteindna	nhr-68
mex-3	translational regulation	mab-9	ProteinProtein	unc-37	ProteinProtein	hda-1
mex-3	translational regulation	mab-9	ProteinProtein	unc-37	Regulatory	end-1
mex-3	translational regulation	mab-9	ProteinProtein	unc-37	Change of expression level	egl-15
mex-3	translational regulation	mab-9	ProteinProtein	unc-37	Cis phenotypic	hda-1
mex-3	translational regulation	mab-9	ProteinProtein	unc-37	Genetic interaction	ceh-36
mex-3	translational regulation	mab-9	ProteinProtein	unc-37	Enhancement	lsy-22
mex-3	translational regulation	mab-9	ProteinProtein	unc-37	ProteinProtein	nhr-67
mex-3	translational regulation	mab-9	ProteinProtein	unc-37	Change of expression level	mom-5
mex-3	translational regulation	mab-9	ProteinProtein	unc-37	Genetic interaction	dpy-22
mex-3	translational regulation	mab-9	ProteinProtein	unc-37	Change of expression level	mig-1
mex-3	translational regulation	mab-9	ProteinProtein	unc-37	Genetic interaction	sop-3
mex-3	translational regulation	mab-9	ProteinProtein	unc-37	ProteinProtein	pop-1
mex-3	translational regulation	mab-9	ProteinProtein	unc-37	Change of expression level	acr-5
mex-3	translational regulation	ubc-9	Change of localization	tbx-2	Change of expression level	pha-4
mex-3	translational regulation	ubc-9	Change of localization	tbx-2	Change of expression level	itr-1
mex-3	translational regulation	ubc-9	Change of localization	tbx-2	Change of expression level	let-7
mex-3	translational regulation	ubc-9	A phenotypic	let-60	Regulatory	ces-2
mex-3	translational regulation	ubc-9	A phenotypic	let-60	A phenotypic	sem-5
mex-3	translational regulation	ubc-9	A phenotypic	let-60	Genetic interaction	sur-5
mex-3	translational regulation	ubc-9	A phenotypic	let-60	A phenotypic	lin-39
mex-3	translational regulation	ubc-9	A phenotypic	let-60	A phenotypic	unc-62
mex-3	translational regulation	ubc-9	A phenotypic	let-60	Genetic interaction	egl-27
mex-3	translational regulation	ubc-9	A phenotypic	let-60	Change of expression level	ceh-13
mex-3	translational regulation	ubc-9	A phenotypic	let-60	Suppressing	clk-1
mex-3	translational regulation	ubc-9	A phenotypic	let-60	Partial suppression	lin-36
mex-3	translational regulation	ubc-9	A phenotypic	let-60	A phenotypic	mel-11
mex-3	translational regulation	ubc-9	A phenotypic	let-60	Partial suppression	lin-61
mex-3	translational regulation	ubc-9	A phenotypic	let-60	Partial suppression	egl-15
mex-3	translational regulation	ubc-9	A phenotypic	let-60	Genetic interaction	sem-5
mex-3	translational regulation	ubc-9	A phenotypic	let-60	Genetic interaction	lin-12
mex-3	translational regulation	ubc-9	A phenotypic	let-60	A phenotypic	prx-5
mex-3	translational regulation	ubc-9	A phenotypic	let-60	Enhancement	sem-5
mex-3	translational regulation	ubc-9	A phenotypic	let-60	A phenotypic	gld-1
mex-3	translational regulation	ubc-9	A phenotypic	let-60	A phenotypic	unc-53
mex-3	translational regulation	ubc-9	A phenotypic	let-60	A phenotypic	scd-1
mex-3	translational regulation	ubc-9	A phenotypic	let-60	Genetic interaction	lin-8
mex-3	translational regulation	ubc-9	A phenotypic	let-60	Genetic interaction	lin-39
mex-3	translational regulation	ubc-9	A phenotypic	let-60	A phenotypic	par-5
mex-3	translational regulation	ubc-9	A phenotypic	let-60	Genetic interaction	let-7
mex-3	translational regulation	ubc-9	A phenotypic	let-60	Genetic interaction	dpy-22
mex-3	translational regulation	ubc-9	A phenotypic	let-60	A phenotypic	pha-4
mex-3	translational regulation	ubc-9	A phenotypic	let-60	A phenotypic	vps-20
mex-3	translational regulation	ubc-9	A phenotypic	let-60	Partial suppression	lin-15B
mex-3	translational regulation	ubc-9	A phenotypic	let-60	Enhancement	let-23
mex-3	translational regulation	ubc-9	A phenotypic	let-60	Genetic interaction	isw-1
mex-3	translational regulation	ubc-9	A phenotypic	let-60	A phenotypic	itr-1
mex-3	translational regulation	ubc-9	A phenotypic	let-60	Genetic interaction	ect-2
mex-3	translational regulation	ubc-9	A phenotypic	let-60	Genetic interaction	mig-2
mex-3	translational regulation	ubc-9	A phenotypic	let-60	Suppressing	sem-5
mex-3	translational regulation	ubc-9	A phenotypic	let-60	Partial suppression	lin-15A
mex-3	translational regulation	ubc-9	A phenotypic	let-60	Change of expression level	lin-39
mex-3	translational regulation	ubc-9	A phenotypic	let-60	A phenotypic	cdc-25.1
mex-3	translational regulation	ubc-9	A phenotypic	let-60	Suppressing	ain-1
mex-3	translational regulation	ubc-9	A phenotypic	let-60	Suppressing	lin-15A
mex-3	translational regulation	ubc-9	A phenotypic	let-60	A phenotypic	mom-2
mex-3	translational regulation	ubc-9	A phenotypic	let-60	Genetic interaction	lin-10
mex-3	translational regulation	ubc-9	A phenotypic	let-60	Genetic interaction	cgr-1
mex-3	translational regulation	ubc-9	A phenotypic	let-60	Suppressing	lin-15B
mex-3	translational regulation	ubc-9	A phenotypic	let-60	A phenotypic	let-23
mex-3	translational regulation	ubc-9	A phenotypic	let-60	Masking	let-23
mex-3	translational regulation	ubc-9	A phenotypic	let-60	A phenotypic	par-6
mex-3	translational regulation	ubc-9	A phenotypic	let-60	Partial suppression	epi-1
mex-3	translational regulation	ubc-9	A phenotypic	let-60	A phenotypic	vps-32.1
mex-3	translational regulation	ubc-9	A phenotypic	let-60	A phenotypic	mom-5
mex-3	translational regulation	ubc-9	A phenotypic	let-60	A phenotypic	sma-6
mex-3	translational regulation	ubc-9	A phenotypic	let-60	A phenotypic	dpy-22
mex-3	translational regulation	ubc-9	A phenotypic	let-60	A phenotypic	rme-2
mex-3	translational regulation	ubc-9	A phenotypic	let-60	A phenotypic	icd-1
mex-3	translational regulation	ubc-9	A phenotypic	let-60	A phenotypic	nid-1
mex-3	translational regulation	ubc-9	A phenotypic	let-60	Genetic interaction	unc-83
mex-3	translational regulation	ubc-9	Change of expression level	pkd-2	Masking	vhl-1
mex-3	translational regulation	ubc-9	ProteinProtein	sop-2	Change of expression level	ceh-13
mex-3	translational regulation	ubc-9	ProteinProtein	sop-2	Change of expression level	flp-6
mex-3	translational regulation	ubc-9	ProteinProtein	sop-2	Change of expression level	flp-5
mex-3	translational regulation	ubc-9	ProteinProtein	sop-2	Change of expression level	lin-14
mex-3	translational regulation	ubc-9	ProteinProtein	sop-2	Genetic interaction	sor-1
mex-3	translational regulation	ubc-9	ProteinProtein	sop-2	A phenotypic	sma-6
mex-3	translational regulation	ubc-9	ProteinProtein	sop-2	ProteinProtein	mdf-2
mex-3	translational regulation	ubc-9	ProteinProtein	sop-2	Change of expression level	pkd-2
mex-3	translational regulation	ubc-9	ProteinProtein	sop-2	Change of expression level	egl-5
mex-3	translational regulation	ubc-9	ProteinProtein	sop-2	Suppressing	alg-1
mex-3	translational regulation	ubc-9	Change of expression level	egl-5	Suppressing	dpy-22
mex-3	translational regulation	ubc-9	Change of expression level	egl-5	Enhancement	sop-3
mex-3	translational regulation	ubc-9	Change of expression level	egl-5	Regulatory	egl-43
mex-3	translational regulation	ubc-9	Change of expression level	egl-5	Regulatory	lin-49
mex-3	translational regulation	ubc-9	Change of expression level	egl-5	Masking	lin-15A
mex-3	translational regulation	ubc-9	Change of expression level	egl-5	Regulatory	lin-59
mex-3	translational regulation	ubc-9	Change of expression level	egl-5	Regulatory	sop-2
mex-3	translational regulation	ubc-9	Change of expression level	egl-5	Masking	lin-15B
mex-3	translational regulation	ubc-9	Change of expression level	egl-5	Regulatory	sop-3
mex-3	translational regulation	ubc-9	Change of expression level	egl-5	Change of expression level	unc-62
mex-3	translational regulation	ubc-9	Change of expression level	egl-5	Regulatory	ham-2
mex-3	translational regulation	ubc-9	Change of expression level	egl-5	Change of expression level	ceh-20
mex-3	translational regulation	ubc-9	Change of expression level	egl-5	Super suppressing	let-23
mex-3	translational regulation	ubc-9	Change of expression level	egl-5	Proteindna	daf-19
mex-3	translational regulation	ubc-9	Change of expression level	egl-5	Genetic interaction	ham-2
mex-3	translational regulation	ubc-9	Change of expression level	egl-5	Change of expression level	vab-3
mex-3	translational regulation	ubc-9	Change of expression level	tbx-2	Change of expression level	pha-4
mex-3	translational regulation	ubc-9	Change of expression level	tbx-2	Change of expression level	itr-1
mex-3	translational regulation	ubc-9	Change of expression level	tbx-2	Change of expression level	let-7
mex-3	translational regulation	ubc-9	Change of expression level	crt-1	Change of expression level	hsp-3
mex-3	translational regulation	ubc-9	Change of expression level	crt-1	A phenotypic	ire-1
mex-3	translational regulation	ubc-9	ProteinProtein	ran-2	Change of localization	mel-28
mex-3	translational regulation	ubc-9	ProteinProtein	tbx-2	Change of expression level	pha-4
mex-3	translational regulation	ubc-9	ProteinProtein	tbx-2	Change of expression level	itr-1
mex-3	translational regulation	ubc-9	ProteinProtein	tbx-2	Change of expression level	let-7
mex-3	translational regulation	ubc-9	Change of localization	ifb-1	ProteinProtein	nex-3
mex-3	translational regulation	nhr-2	Proteindna	peb-1	ProteinProtein	ztf-2
mex-3	translational regulation	nhr-2	Proteindna	peb-1	ProteinProtein	pha-4
mex-3	translational regulation	nhr-2	Proteindna	peb-1	ProteinProtein	vab-3
mex-3	translational regulation	nhr-2	Proteindna	peb-1	ProteinProtein	unc-130
mex-3	translational regulation	nhr-2	Proteindna	peb-1	ProteinProtein	ets-5
mex-3	translational regulation	nhr-2	Proteindna	peb-1	ProteinProtein	nhr-67
mex-3	translational regulation	nhr-2	ProteinProtein	nhr-67	Change of expression level	hda-1
mex-3	translational regulation	nhr-2	ProteinProtein	nhr-67	Regulatory	lin-11
mex-3	translational regulation	nhr-2	ProteinProtein	nhr-67	Change of localization	mig-2
mex-3	translational regulation	nhr-2	ProteinProtein	nhr-67	Suppressing	lin-12
mex-3	translational regulation	nhr-2	ProteinProtein	nhr-67	Change of expression level	unc-5
mex-3	translational regulation	nhr-2	ProteinProtein	nhr-67	Change of expression level	cki-1
mex-3	translational regulation	nhr-2	Change of expression level	let-7	Enhancement	lin-28
mex-3	translational regulation	nhr-2	Change of expression level	let-7	Genetic interaction	daf-12
mex-3	translational regulation	nhr-2	Change of expression level	let-7	Change of expression level	mlt-10
mex-3	translational regulation	nhr-2	Change of expression level	let-7	Genetic interaction	mir-48
mex-3	translational regulation	nhr-2	Change of expression level	let-7	Genetic interaction	lin-14
mex-3	translational regulation	nhr-2	Change of expression level	let-7	Change of expression level	prmt-1
mex-3	translational regulation	nhr-2	Change of expression level	let-7	Genetic interaction	lin-42
mex-3	translational regulation	nhr-2	Change of expression level	let-7	Genetic interaction	lin-28
mex-3	translational regulation	nhr-2	Change of expression level	let-7	Genetic interaction	kin-20
mex-3	translational regulation	nhr-2	Change of expression level	let-7	Regulatory	die-1
mex-3	translational regulation	nhr-2	Change of expression level	let-7	Enhancement	pop-1
mex-3	translational regulation	nhr-2	Change of expression level	let-7	Suppressing	lin-14
mex-3	translational regulation	nhr-2	Change of expression level	let-7	Regulatory	let-60
mex-3	translational regulation	nhr-2	Change of expression level	let-7	Regulatory	lin-28
mex-3	translational regulation	nhr-2	Change of expression level	let-7	Genetic interaction	pop-1
mex-3	translational regulation	nhr-2	Change of expression level	let-7	Change of expression level	pha-4
mex-3	translational regulation	nhr-2	Change of expression level	let-7	Suppressing	lin-42
mex-3	translational regulation	nhr-2	Change of expression level	let-7	Regulatory	pha-4
mex-3	translational regulation	nhr-2	Change of expression level	let-7	Regulatory	daf-12
mex-3	translational regulation	nhr-2	Change of expression level	let-7	Enhancement	atg-3
mex-3	translational regulation	nhr-2	Change of expression level	let-7	Change of expression level	daf-12
mex-3	translational regulation	nhr-2	Change of expression level	let-7	Masking	lin-12
mex-3	translational regulation	nhr-2	Change of expression level	let-7	Partial suppression	lin-42
mex-3	translational regulation	nhr-2	Change of expression level	let-7	Regulatory	alg-1
mex-3	translational regulation	nhr-2	ProteinProtein	unc-37	ProteinProtein	hda-1
mex-3	translational regulation	nhr-2	ProteinProtein	unc-37	Regulatory	end-1
mex-3	translational regulation	nhr-2	ProteinProtein	unc-37	Change of expression level	egl-15
mex-3	translational regulation	nhr-2	ProteinProtein	unc-37	Cis phenotypic	hda-1
mex-3	translational regulation	nhr-2	ProteinProtein	unc-37	Genetic interaction	ceh-36
mex-3	translational regulation	nhr-2	ProteinProtein	unc-37	Enhancement	lsy-22
mex-3	translational regulation	nhr-2	ProteinProtein	unc-37	ProteinProtein	nhr-67
mex-3	translational regulation	nhr-2	ProteinProtein	unc-37	Change of expression level	mom-5
mex-3	translational regulation	nhr-2	ProteinProtein	unc-37	Genetic interaction	dpy-22
mex-3	translational regulation	nhr-2	ProteinProtein	unc-37	Change of expression level	mig-1
mex-3	translational regulation	nhr-2	ProteinProtein	unc-37	Genetic interaction	sop-3
mex-3	translational regulation	nhr-2	ProteinProtein	unc-37	ProteinProtein	pop-1
mex-3	translational regulation	nhr-2	ProteinProtein	unc-37	Change of expression level	acr-5
mex-3	translational regulation	dpl-1	Change of expression level	daf-12
mex-3	translational regulation	dpl-1	Genetic interaction	let-60	Regulatory	ces-2
mex-3	translational regulation	dpl-1	Genetic interaction	let-60	A phenotypic	sem-5
mex-3	translational regulation	dpl-1	Genetic interaction	let-60	Genetic interaction	sur-5
mex-3	translational regulation	dpl-1	Genetic interaction	let-60	A phenotypic	lin-39
mex-3	translational regulation	dpl-1	Genetic interaction	let-60	A phenotypic	unc-62
mex-3	translational regulation	dpl-1	Genetic interaction	let-60	Genetic interaction	egl-27
mex-3	translational regulation	dpl-1	Genetic interaction	let-60	Change of expression level	ceh-13
mex-3	translational regulation	dpl-1	Genetic interaction	let-60	Suppressing	clk-1
mex-3	translational regulation	dpl-1	Genetic interaction	let-60	Partial suppression	lin-36
mex-3	translational regulation	dpl-1	Genetic interaction	let-60	A phenotypic	mel-11
mex-3	translational regulation	dpl-1	Genetic interaction	let-60	Partial suppression	lin-61
mex-3	translational regulation	dpl-1	Genetic interaction	let-60	Partial suppression	egl-15
mex-3	translational regulation	dpl-1	Genetic interaction	let-60	Genetic interaction	sem-5
mex-3	translational regulation	dpl-1	Genetic interaction	let-60	Genetic interaction	lin-12
mex-3	translational regulation	dpl-1	Genetic interaction	let-60	A phenotypic	prx-5
mex-3	translational regulation	dpl-1	Genetic interaction	let-60	Enhancement	sem-5
mex-3	translational regulation	dpl-1	Genetic interaction	let-60	A phenotypic	gld-1
mex-3	translational regulation	dpl-1	Genetic interaction	let-60	A phenotypic	unc-53
mex-3	translational regulation	dpl-1	Genetic interaction	let-60	A phenotypic	scd-1
mex-3	translational regulation	dpl-1	Genetic interaction	let-60	Genetic interaction	lin-8
mex-3	translational regulation	dpl-1	Genetic interaction	let-60	Genetic interaction	lin-39
mex-3	translational regulation	dpl-1	Genetic interaction	let-60	A phenotypic	par-5
mex-3	translational regulation	dpl-1	Genetic interaction	let-60	Genetic interaction	let-7
mex-3	translational regulation	dpl-1	Genetic interaction	let-60	Genetic interaction	dpy-22
mex-3	translational regulation	dpl-1	Genetic interaction	let-60	A phenotypic	pha-4
mex-3	translational regulation	dpl-1	Genetic interaction	let-60	A phenotypic	vps-20
mex-3	translational regulation	dpl-1	Genetic interaction	let-60	Partial suppression	lin-15B
mex-3	translational regulation	dpl-1	Genetic interaction	let-60	Enhancement	let-23
mex-3	translational regulation	dpl-1	Genetic interaction	let-60	Genetic interaction	isw-1
mex-3	translational regulation	dpl-1	Genetic interaction	let-60	A phenotypic	itr-1
mex-3	translational regulation	dpl-1	Genetic interaction	let-60	Genetic interaction	ect-2
mex-3	translational regulation	dpl-1	Genetic interaction	let-60	Genetic interaction	mig-2
mex-3	translational regulation	dpl-1	Genetic interaction	let-60	Suppressing	sem-5
mex-3	translational regulation	dpl-1	Genetic interaction	let-60	Partial suppression	lin-15A
mex-3	translational regulation	dpl-1	Genetic interaction	let-60	Change of expression level	lin-39
mex-3	translational regulation	dpl-1	Genetic interaction	let-60	A phenotypic	cdc-25.1
mex-3	translational regulation	dpl-1	Genetic interaction	let-60	Suppressing	ain-1
mex-3	translational regulation	dpl-1	Genetic interaction	let-60	Suppressing	lin-15A
mex-3	translational regulation	dpl-1	Genetic interaction	let-60	A phenotypic	mom-2
mex-3	translational regulation	dpl-1	Genetic interaction	let-60	Genetic interaction	lin-10
mex-3	translational regulation	dpl-1	Genetic interaction	let-60	Genetic interaction	cgr-1
mex-3	translational regulation	dpl-1	Genetic interaction	let-60	Suppressing	lin-15B
mex-3	translational regulation	dpl-1	Genetic interaction	let-60	A phenotypic	let-23
mex-3	translational regulation	dpl-1	Genetic interaction	let-60	Masking	let-23
mex-3	translational regulation	dpl-1	Genetic interaction	let-60	A phenotypic	par-6
mex-3	translational regulation	dpl-1	Genetic interaction	let-60	Partial suppression	epi-1
mex-3	translational regulation	dpl-1	Genetic interaction	let-60	A phenotypic	vps-32.1
mex-3	translational regulation	dpl-1	Genetic interaction	let-60	A phenotypic	mom-5
mex-3	translational regulation	dpl-1	Genetic interaction	let-60	A phenotypic	sma-6
mex-3	translational regulation	dpl-1	Genetic interaction	let-60	A phenotypic	dpy-22
mex-3	translational regulation	dpl-1	Genetic interaction	let-60	A phenotypic	rme-2
mex-3	translational regulation	dpl-1	Genetic interaction	let-60	A phenotypic	icd-1
mex-3	translational regulation	dpl-1	Genetic interaction	let-60	A phenotypic	nid-1
mex-3	translational regulation	dpl-1	Genetic interaction	let-60	Genetic interaction	unc-83
mex-3	translational regulation	dpl-1	Change of expression level	csr-1	Change of expression level	gld-1
mex-3	translational regulation	dpl-1	Change of expression level	csr-1	Change of expression level	cdl-1
mex-3	translational regulation	dpl-1	Change of expression level	rme-2	A phenotypic	egl-15
mex-3	translational regulation	dpl-1	Change of expression level	rme-2	Change of localization	cav-1
mex-3	translational regulation	dpl-1	Change of expression level	rme-2	A phenotypic	let-756
mex-3	translational regulation	dpl-1	Change of expression level	rme-2	A phenotypic	sem-5
mex-3	translational regulation	dpl-1	Change of expression level	lip-1	Genetic interaction	let-23
mex-3	translational regulation	dpl-1	Genetic interaction	sem-5
mex-3	translational regulation	dpl-1	Regulatory	spn-4	Change of expression level	mom-2
mex-3	translational regulation	dpl-1	Regulatory	spn-4	Change of expression level	pal-1
mex-3	translational regulation	dpl-1	Regulatory	spn-4	Negatively Regulates	pal-1
mex-3	translational regulation	dpl-1	Regulatory	spn-4	Change of expression level	glp-1
mex-3	translational regulation	dpl-1	Regulatory	spn-4	A phenotypic	clk-2
mex-3	translational regulation	dpl-1	Change of expression level	ego-1	Enhancement	sel-12
mex-3	translational regulation	dpl-1	Change of expression level	ego-1	A phenotypic	let-60
mex-3	translational regulation	dpl-1	Change of expression level	ego-1	Enhancement	glp-1
mex-3	translational regulation	dpl-1	Change of expression level	ego-1	Genetic interaction	glp-1
mex-3	translational regulation	dpl-1	Change of expression level	ego-1	Change of localization	pgl-1
mex-3	translational regulation	dpl-1	Change of expression level	ego-1	Genetic interaction	gld-1
mex-3	translational regulation	dpl-1	Change of expression level	ego-1	Enhancement	lin-12
mex-3	translational regulation	dpl-1	Regulatory	rme-2	A phenotypic	egl-15
mex-3	translational regulation	dpl-1	Regulatory	rme-2	Change of localization	cav-1
mex-3	translational regulation	dpl-1	Regulatory	rme-2	A phenotypic	let-756
mex-3	translational regulation	dpl-1	Regulatory	rme-2	A phenotypic	sem-5
mex-3	translational regulation	dpl-1	Change of expression level	ced-4	Enhancement	egl-30
mex-3	translational regulation	dpl-1	Change of expression level	ced-4	Genetic interaction	ces-2
mex-3	translational regulation	dpl-1	Change of expression level	ced-4	Suppressing	dut-1
mex-3	translational regulation	dpl-1	Change of expression level	ced-4	Masking	dut-1
mex-3	translational regulation	dpl-1	Change of expression level	ced-4	Genetic interaction	crn-1
mex-3	translational regulation	dpl-1	Change of expression level	ced-4	Genetic interaction	ced-9
mex-3	translational regulation	dpl-1	Change of expression level	ced-4	Suppressing	cdl-1
mex-3	translational regulation	dpl-1	Change of expression level	ced-4	Genetic interaction	ced-7
mex-3	translational regulation	dpl-1	Change of expression level	ced-4	Suppressing	tfg-1
mex-3	translational regulation	dpl-1	Change of expression level	ced-4	Genetic interaction	ced-1
mex-3	translational regulation	dpl-1	Change of expression level	ced-4	Partial suppression	let-607
mex-3	translational regulation	dpl-1	Change of expression level	ced-4	Suppressing	ced-9
mex-3	translational regulation	dpl-1	Change of expression level	ced-4	All suppressing	sel-12
mex-3	translational regulation	dpl-1	Change of expression level	ced-4	Enhancement	unc-51
mex-3	translational regulation	dpl-1	Change of expression level	ced-4	Partial suppression	tfg-1
mex-3	translational regulation	hbl-1	Enhancement	sel-12	Suppressing	lin-12
mex-3	translational regulation	hbl-1	Enhancement	sel-12	Genetic interaction	spr-2
mex-3	translational regulation	hbl-1	Enhancement	sel-12	Change of expression level	lin-11
mex-3	translational regulation	hbl-1	Enhancement	sel-12	Genetic interaction	glp-1
mex-3	translational regulation	hbl-1	Enhancement	sel-12	Genetic interaction	spr-5
mex-3	translational regulation	hbl-1	Enhancement	sel-12	Regulatory	apl-1
mex-3	translational regulation	hbl-1	Enhancement	sel-12	Change of localization	aph-2
mex-3	translational regulation	hbl-1	Enhancement	sel-12	Genetic interaction	aph-2
mex-3	translational regulation	hbl-1	Enhancement	sel-12	Positively Regulates	aph-2
mex-3	translational regulation	hbl-1	Enhancement	sel-12	Genetic interaction	lin-12
mex-3	translational regulation	hbl-1	Suppressing	ain-1	Genetic interaction	ain-2
mex-3	translational regulation	hbl-1	Suppressing	ain-1	Enhancement	lin-31
mex-3	translational regulation	hbl-1	Suppressing	ain-1	Suppressing	lin-14
mex-3	translational regulation	hbl-1	Suppressing	ain-1	Physical	alg-1
mex-3	translational regulation	hbl-1	Suppressing	ain-1	Proteinrna	lin-28
mex-3	translational regulation	hbl-1	Suppressing	ain-1	Suppressing	lin-28
mex-3	translational regulation	hbl-1	Suppressing	ain-1	Suppressing	lin-31
mex-3	translational regulation	hbl-1	Suppressing	ain-1	Partial suppression	let-60
mex-3	translational regulation	hbl-1	Suppressing	ain-1	A phenotypic	lin-31
mex-3	translational regulation	hbl-1	Change of expression level	cth-2
mex-3	translational regulation	hbl-1	Genetic interaction	let-7	Enhancement	lin-28
mex-3	translational regulation	hbl-1	Genetic interaction	let-7	Genetic interaction	daf-12
mex-3	translational regulation	hbl-1	Genetic interaction	let-7	Change of expression level	mlt-10
mex-3	translational regulation	hbl-1	Genetic interaction	let-7	Genetic interaction	mir-48
mex-3	translational regulation	hbl-1	Genetic interaction	let-7	Genetic interaction	lin-14
mex-3	translational regulation	hbl-1	Genetic interaction	let-7	Change of expression level	prmt-1
mex-3	translational regulation	hbl-1	Genetic interaction	let-7	Genetic interaction	lin-42
mex-3	translational regulation	hbl-1	Genetic interaction	let-7	Genetic interaction	lin-28
mex-3	translational regulation	hbl-1	Genetic interaction	let-7	Genetic interaction	kin-20
mex-3	translational regulation	hbl-1	Genetic interaction	let-7	Regulatory	die-1
mex-3	translational regulation	hbl-1	Genetic interaction	let-7	Enhancement	pop-1
mex-3	translational regulation	hbl-1	Genetic interaction	let-7	Suppressing	lin-14
mex-3	translational regulation	hbl-1	Genetic interaction	let-7	Regulatory	let-60
mex-3	translational regulation	hbl-1	Genetic interaction	let-7	Regulatory	lin-28
mex-3	translational regulation	hbl-1	Genetic interaction	let-7	Genetic interaction	pop-1
mex-3	translational regulation	hbl-1	Genetic interaction	let-7	Change of expression level	pha-4
mex-3	translational regulation	hbl-1	Genetic interaction	let-7	Suppressing	lin-42
mex-3	translational regulation	hbl-1	Genetic interaction	let-7	Regulatory	pha-4
mex-3	translational regulation	hbl-1	Genetic interaction	let-7	Regulatory	daf-12
mex-3	translational regulation	hbl-1	Genetic interaction	let-7	Enhancement	atg-3
mex-3	translational regulation	hbl-1	Genetic interaction	let-7	Change of expression level	daf-12
mex-3	translational regulation	hbl-1	Genetic interaction	let-7	Masking	lin-12
mex-3	translational regulation	hbl-1	Genetic interaction	let-7	Partial suppression	lin-42
mex-3	translational regulation	hbl-1	Genetic interaction	let-7	Regulatory	alg-1
mex-3	translational regulation	hbl-1	Enhancement	daf-16	Masking	mafr-1
mex-3	translational regulation	hbl-1	Enhancement	daf-16	Suppressing	ifg-1
mex-3	translational regulation	hbl-1	Enhancement	daf-16	Suppressing	glp-1
mex-3	translational regulation	hbl-1	Enhancement	daf-16	Enhancement	unc-15
mex-3	translational regulation	hbl-1	Enhancement	daf-16	Genetic interaction	mel-11
mex-3	translational regulation	hbl-1	Enhancement	daf-16	Enhancement	let-60
mex-3	translational regulation	hbl-1	Enhancement	daf-16	ProteinProtein	T27A8.2
mex-3	translational regulation	hbl-1	Enhancement	daf-16	Suppressing	mafr-1
mex-3	translational regulation	hbl-1	Enhancement	daf-16	Change of expression level	dhs-21
mex-3	translational regulation	hbl-1	Enhancement	daf-16	Positively Regulates	pie-1
mex-3	translational regulation	hbl-1	Enhancement	daf-16	Change of expression level	cki-1
mex-3	translational regulation	hbl-1	Enhancement	daf-16	Proteindna	daf-3
mex-3	translational regulation	hbl-1	Enhancement	daf-16	Masking	tdp-1
mex-3	translational regulation	hbl-1	Enhancement	daf-16	ProteinProtein	ztf-2
mex-3	translational regulation	hbl-1	Enhancement	daf-16	ProteinProtein	tbx-39
mex-3	translational regulation	hbl-1	Enhancement	daf-16	Suppressing	eak-3
mex-3	translational regulation	hbl-1	Enhancement	daf-16	Genetic interaction	daf-1
mex-3	translational regulation	hbl-1	Enhancement	daf-16	Suppressing	nog-1
mex-3	translational regulation	hbl-1	Enhancement	daf-16	Change of expression level	ins-18
mex-3	translational regulation	hbl-1	Enhancement	daf-16	Suppressing	daf-18
mex-3	translational regulation	hbl-1	Enhancement	daf-16	Change of expression level	mir-71
mex-3	translational regulation	hbl-1	Enhancement	daf-16	Suppressing	nol-6
mex-3	translational regulation	hbl-1	Enhancement	daf-16	Partial suppression	abtm-1
mex-3	translational regulation	hbl-1	Enhancement	daf-16	Suppressing	C48B6.2
mex-3	translational regulation	hbl-1	Enhancement	daf-16	Regulatory	ctl-2
mex-3	translational regulation	hbl-1	Enhancement	daf-16	All suppressing	hif-1
mex-3	translational regulation	hbl-1	Enhancement	daf-16	Change of expression level	pak-1
mex-3	translational regulation	hbl-1	Enhancement	daf-16	Enhancement	skn-1
mex-3	translational regulation	hbl-1	Enhancement	daf-16	Change of expression level	hlh-13
mex-3	translational regulation	hbl-1	Enhancement	daf-16	ProteinProtein	sup-35
mex-3	translational regulation	hbl-1	Enhancement	daf-16	Genetic interaction	sir-2.1
mex-3	translational regulation	hbl-1	Enhancement	daf-16	Genetic interaction	mir-71
mex-3	translational regulation	hbl-1	Enhancement	daf-16	Suppressing	let-23
mex-3	translational regulation	hbl-1	Enhancement	daf-16	Genetic interaction	unc-64
mex-3	translational regulation	hbl-1	Enhancement	daf-16	Change of expression level	gpd-2
mex-3	translational regulation	hbl-1	Enhancement	daf-16	Genetic interaction	par-5
mex-3	translational regulation	hbl-1	Enhancement	daf-16	Genetic interaction	sgk-1
mex-3	translational regulation	hbl-1	Enhancement	daf-16	ProteinProtein	pha-4
mex-3	translational regulation	hbl-1	Enhancement	daf-16	Enhancement	dyn-1
mex-3	translational regulation	hbl-1	Enhancement	daf-16	All suppressing	glp-1
mex-3	translational regulation	hbl-1	Enhancement	daf-16	Genetic interaction	daf-3
mex-3	translational regulation	hbl-1	Enhancement	daf-16	Masking	skn-1
mex-3	translational regulation	hbl-1	Enhancement	daf-16	Change of expression level	ins-17
mex-3	translational regulation	hbl-1	Enhancement	daf-16	ProteinProtein	nurf-1
mex-3	translational regulation	hbl-1	Enhancement	daf-16	Partial suppression	hlh-29
mex-3	translational regulation	hbl-1	Enhancement	daf-16	Partial suppression	vhl-1
mex-3	translational regulation	hbl-1	Enhancement	daf-16	Suppressing	daf-14
mex-3	translational regulation	hbl-1	Enhancement	daf-16	Suppressing	daf-3
mex-3	translational regulation	hbl-1	Enhancement	daf-16	Suppressing	eak-7
mex-3	translational regulation	hbl-1	Enhancement	daf-16	Suppressing	hpl-2
mex-3	translational regulation	hbl-1	Enhancement	daf-16	Masking	prmt-1
mex-3	translational regulation	hbl-1	Enhancement	daf-16	Regulatory	ctl-1
mex-3	translational regulation	hbl-1	Enhancement	daf-16	Enhancement	abtm-1
mex-3	translational regulation	hbl-1	Enhancement	daf-16	Enhancement	egl-27
mex-3	translational regulation	hbl-1	Enhancement	daf-16	Suppressing	skn-1
mex-3	translational regulation	hbl-1	Enhancement	daf-16	Suppressing	ife-2
mex-3	translational regulation	hbl-1	Enhancement	daf-16	Genetic interaction	clk-1
mex-3	translational regulation	hbl-1	Enhancement	daf-16	Change of expression level	mtl-1
mex-3	translational regulation	hbl-1	Enhancement	daf-16	Change of expression level	nhr-49
mex-3	translational regulation	hbl-1	Enhancement	daf-16	Change of expression level	ZK742.4
mex-3	translational regulation	hbl-1	Enhancement	daf-16	Change of expression level	clec-85
mex-3	translational regulation	hbl-1	Enhancement	daf-16	ProteinProtein	egl-27
mex-3	translational regulation	hbl-1	Enhancement	daf-16	All suppressing	daf-12
mex-3	translational regulation	hbl-1	Enhancement	daf-16	Change of expression level	unc-13
mex-3	translational regulation	hbl-1	Enhancement	daf-16	Regulatory	mtl-1
mex-3	translational regulation	hbl-1	Enhancement	daf-16	ProteinProtein	pax-3
mex-3	translational regulation	hbl-1	Suppressing	mir-48	Genetic interaction	lin-42
mex-3	translational regulation	hbl-1	Change of expression level	apl-1	Partial suppression	let-7
mex-3	translational regulation	hbl-1	Change of expression level	apl-1	Regulatory	sdc-1
mex-3	translational regulation	hbl-1	Change of expression level	apl-1	A phenotypic	lin-42
mex-3	translational regulation	hbl-1	Change of expression level	apl-1	Change of localization	daf-16
mex-3	translational regulation	hbl-1	Change of expression level	apl-1	Suppressing	mir-48
mex-3	translational regulation	hbl-1	Change of expression level	apl-1	Suppressing	let-7
mex-3	translational regulation	hbl-1	Change of expression level	hsp-3	Partial suppression	gpa-12
mex-3	translational regulation	hbl-1	Change of expression level	hsp-3	Regulatory	crt-1
mex-3	translational regulation	hbl-1	Enhancement	daf-9	A phenotypic	glp-1
mex-3	translational regulation	hbl-1	Enhancement	daf-9	A phenotypic	let-756
mex-3	translational regulation	hbl-1	Enhancement	daf-9	Cis phenotypic	din-1
mex-3	translational regulation	hbl-1	Enhancement	daf-9	Genetic interaction	daf-3
mex-3	translational regulation	hbl-1	Enhancement	daf-9	A phenotypic	egl-15
mex-3	translational regulation	hbl-1	Enhancement	daf-9	A phenotypic	din-1
mex-3	translational regulation	hbl-1	Enhancement	daf-9	A phenotypic	daf-12
mex-3	translational regulation	hbl-1	Enhancement	daf-9	Genetic interaction	daf-16
mex-3	translational regulation	hbl-1	A phenotypic	daf-16	Masking	mafr-1
mex-3	translational regulation	hbl-1	A phenotypic	daf-16	Suppressing	ifg-1
mex-3	translational regulation	hbl-1	A phenotypic	daf-16	Suppressing	glp-1
mex-3	translational regulation	hbl-1	A phenotypic	daf-16	Enhancement	unc-15
mex-3	translational regulation	hbl-1	A phenotypic	daf-16	Genetic interaction	mel-11
mex-3	translational regulation	hbl-1	A phenotypic	daf-16	Enhancement	let-60
mex-3	translational regulation	hbl-1	A phenotypic	daf-16	ProteinProtein	T27A8.2
mex-3	translational regulation	hbl-1	A phenotypic	daf-16	Suppressing	mafr-1
mex-3	translational regulation	hbl-1	A phenotypic	daf-16	Change of expression level	dhs-21
mex-3	translational regulation	hbl-1	A phenotypic	daf-16	Positively Regulates	pie-1
mex-3	translational regulation	hbl-1	A phenotypic	daf-16	Change of expression level	cki-1
mex-3	translational regulation	hbl-1	A phenotypic	daf-16	Proteindna	daf-3
mex-3	translational regulation	hbl-1	A phenotypic	daf-16	Masking	tdp-1
mex-3	translational regulation	hbl-1	A phenotypic	daf-16	ProteinProtein	ztf-2
mex-3	translational regulation	hbl-1	A phenotypic	daf-16	ProteinProtein	tbx-39
mex-3	translational regulation	hbl-1	A phenotypic	daf-16	Suppressing	eak-3
mex-3	translational regulation	hbl-1	A phenotypic	daf-16	Genetic interaction	daf-1
mex-3	translational regulation	hbl-1	A phenotypic	daf-16	Suppressing	nog-1
mex-3	translational regulation	hbl-1	A phenotypic	daf-16	Change of expression level	ins-18
mex-3	translational regulation	hbl-1	A phenotypic	daf-16	Suppressing	daf-18
mex-3	translational regulation	hbl-1	A phenotypic	daf-16	Change of expression level	mir-71
mex-3	translational regulation	hbl-1	A phenotypic	daf-16	Suppressing	nol-6
mex-3	translational regulation	hbl-1	A phenotypic	daf-16	Partial suppression	abtm-1
mex-3	translational regulation	hbl-1	A phenotypic	daf-16	Suppressing	C48B6.2
mex-3	translational regulation	hbl-1	A phenotypic	daf-16	Regulatory	ctl-2
mex-3	translational regulation	hbl-1	A phenotypic	daf-16	All suppressing	hif-1
mex-3	translational regulation	hbl-1	A phenotypic	daf-16	Change of expression level	pak-1
mex-3	translational regulation	hbl-1	A phenotypic	daf-16	Enhancement	skn-1
mex-3	translational regulation	hbl-1	A phenotypic	daf-16	Change of expression level	hlh-13
mex-3	translational regulation	hbl-1	A phenotypic	daf-16	ProteinProtein	sup-35
mex-3	translational regulation	hbl-1	A phenotypic	daf-16	Genetic interaction	sir-2.1
mex-3	translational regulation	hbl-1	A phenotypic	daf-16	Genetic interaction	mir-71
mex-3	translational regulation	hbl-1	A phenotypic	daf-16	Suppressing	let-23
mex-3	translational regulation	hbl-1	A phenotypic	daf-16	Genetic interaction	unc-64
mex-3	translational regulation	hbl-1	A phenotypic	daf-16	Change of expression level	gpd-2
mex-3	translational regulation	hbl-1	A phenotypic	daf-16	Genetic interaction	par-5
mex-3	translational regulation	hbl-1	A phenotypic	daf-16	Genetic interaction	sgk-1
mex-3	translational regulation	hbl-1	A phenotypic	daf-16	ProteinProtein	pha-4
mex-3	translational regulation	hbl-1	A phenotypic	daf-16	Enhancement	dyn-1
mex-3	translational regulation	hbl-1	A phenotypic	daf-16	All suppressing	glp-1
mex-3	translational regulation	hbl-1	A phenotypic	daf-16	Genetic interaction	daf-3
mex-3	translational regulation	hbl-1	A phenotypic	daf-16	Masking	skn-1
mex-3	translational regulation	hbl-1	A phenotypic	daf-16	Change of expression level	ins-17
mex-3	translational regulation	hbl-1	A phenotypic	daf-16	ProteinProtein	nurf-1
mex-3	translational regulation	hbl-1	A phenotypic	daf-16	Partial suppression	hlh-29
mex-3	translational regulation	hbl-1	A phenotypic	daf-16	Partial suppression	vhl-1
mex-3	translational regulation	hbl-1	A phenotypic	daf-16	Suppressing	daf-14
mex-3	translational regulation	hbl-1	A phenotypic	daf-16	Suppressing	daf-3
mex-3	translational regulation	hbl-1	A phenotypic	daf-16	Suppressing	eak-7
mex-3	translational regulation	hbl-1	A phenotypic	daf-16	Suppressing	hpl-2
mex-3	translational regulation	hbl-1	A phenotypic	daf-16	Masking	prmt-1
mex-3	translational regulation	hbl-1	A phenotypic	daf-16	Regulatory	ctl-1
mex-3	translational regulation	hbl-1	A phenotypic	daf-16	Enhancement	abtm-1
mex-3	translational regulation	hbl-1	A phenotypic	daf-16	Enhancement	egl-27
mex-3	translational regulation	hbl-1	A phenotypic	daf-16	Suppressing	skn-1
mex-3	translational regulation	hbl-1	A phenotypic	daf-16	Suppressing	ife-2
mex-3	translational regulation	hbl-1	A phenotypic	daf-16	Genetic interaction	clk-1
mex-3	translational regulation	hbl-1	A phenotypic	daf-16	Change of expression level	mtl-1
mex-3	translational regulation	hbl-1	A phenotypic	daf-16	Change of expression level	nhr-49
mex-3	translational regulation	hbl-1	A phenotypic	daf-16	Change of expression level	ZK742.4
mex-3	translational regulation	hbl-1	A phenotypic	daf-16	Change of expression level	clec-85
mex-3	translational regulation	hbl-1	A phenotypic	daf-16	ProteinProtein	egl-27
mex-3	translational regulation	hbl-1	A phenotypic	daf-16	All suppressing	daf-12
mex-3	translational regulation	hbl-1	A phenotypic	daf-16	Change of expression level	unc-13
mex-3	translational regulation	hbl-1	A phenotypic	daf-16	Regulatory	mtl-1
mex-3	translational regulation	hbl-1	A phenotypic	daf-16	ProteinProtein	pax-3
mex-3	translational regulation	hbl-1	Change of expression level	nurf-1	Suppressing	let-418
mex-3	translational regulation	hbl-1	Change of expression level	nurf-1	Suppressing	let-23
mex-3	translational regulation	hbl-1	Change of expression level	nurf-1	Suppressing	let-60
mex-3	translational regulation	hbl-1	Change of expression level	nurf-1	Suppressing	lin-8
mex-3	translational regulation	hbl-1	Change of expression level	nurf-1	Suppressing	lin-35
mex-3	translational regulation	hbl-1	Change of expression level	nurf-1	Suppressing	lin-15A
mex-3	translational regulation	hbl-1	Change of expression level	nurf-1	Suppressing	mep-1
mex-3	translational regulation	hbl-1	Change of expression level	nurf-1	Suppressing	lin-53
mex-3	translational regulation	hbl-1	Change of expression level	nurf-1	All suppressing	lin-15A
mex-3	translational regulation	hbl-1	Change of expression level	nurf-1	Suppressing	lin-15B
mex-3	translational regulation	hbl-1	Change of expression level	nurf-1	All suppressing	lin-15B
mex-3	translational regulation	hbl-1	Change of expression level	nurf-1	Suppressing	lin-56
mex-3	translational regulation	hbl-1	Change of expression level	nurf-1	Suppressing	lin-37
mex-3	translational regulation	hbl-1	Change of expression level	nurf-1	Suppressing	trr-1
mex-3	translational regulation	hbl-1	Change of expression level	nurf-1	Suppressing	lin-31
mex-3	translational regulation	hbl-1	Suppressing	daf-12
mex-3	translational regulation	hbl-1	Proteinrna	lin-28	Partial suppression	let-7
mex-3	translational regulation	hbl-1	Proteinrna	lin-28	Change of expression level	let-7
mex-3	translational regulation	hbl-1	Proteinrna	lin-28	Enhancement	alg-1
mex-3	translational regulation	hbl-1	Proteinrna	lin-28	Suppressing	let-7
mex-3	translational regulation	hbl-1	Proteinrna	lin-28	All suppressing	let-7
mex-3	translational regulation	hbl-1	Proteinrna	lin-28	Proteinrna	ain-2
mex-3	translational regulation	hbl-1	Proteinrna	lin-28	Genetic interaction	daf-12
mex-3	translational regulation	hbl-1	Masking	mir-71	All suppressing	cdc-25.1
mex-3	translational regulation	hbl-1	Masking	mir-71	Change of expression level	lin-42
mex-3	translational regulation	hbl-1	Masking	mir-71	Change of expression level	cdc-25.1
mex-3	translational regulation	hbl-1	Masking	mir-71	Change of expression level	pha-4
mex-3	translational regulation	hbl-1	Masking	mir-71	Change of expression level	skn-1
mex-3	translational regulation	hbl-1	Change of expression level	mtl-1	Unilateral enhancement	mtl-2
mex-3	translational regulation	hbl-1	Change of expression level	mtl-1	Masking	mtl-2
mex-3	translational regulation	hbl-1	Proteinrna	lin-14	Genetic interaction	mir-48
mex-3	translational regulation	hbl-1	Proteinrna	lin-14	Regulatory	cki-1
mex-3	translational regulation	hbl-1	Proteinrna	lin-14	Suppressing	let-7
mex-3	translational regulation	hbl-1	Proteinrna	lin-14	Regulatory	lin-28
mex-3	translational regulation	hbl-1	Proteinrna	lin-14	Change of expression level	lin-28
mex-3	translational regulation	hbl-1	Proteinrna	lin-14	Genetic interaction	lin-28
mex-3	translational regulation	hbl-1	Proteinrna	lin-14	Change of expression level	oig-1
mex-3	translational regulation	hbl-1	Proteinrna	lin-14	Genetic interaction	dpy-26
mex-3	translational regulation	hbl-1	Proteinrna	lin-14	Proteinrna	lin-28
mex-3	translational regulation	hbl-1	Proteinrna	lin-14	Suppressing	alg-2
mex-3	translational regulation	hbl-1	Proteinrna	lin-14	Suppressing	alg-1
mex-3	translational regulation	hbl-1	Proteinrna	lin-14	Partial suppression	lin-35
mex-3	translational regulation	hbl-1	Proteinrna	lin-14	Proteinrna	ain-1
mex-3	translational regulation	hbl-1	Proteinrna	lin-14	Genetic interaction	lin-42
mex-3	translational regulation	hbl-1	Proteinrna	lin-14	Partial suppression	let-7
mex-3	translational regulation	hbl-1	Proteinrna	lin-14	Proteinrna	ain-2
mex-3	translational regulation	hbl-1	Proteinrna	lin-14	Genetic interaction	dpy-22
mex-3	translational regulation	hbl-1	Proteinrna	lin-14	Genetic interaction	daf-12
mex-3	translational regulation	hbl-1	Proteinrna	lin-14	Genetic interaction	dpy-27
mex-3	translational regulation	hbl-1	Proteinrna	lin-14	Partial suppression	alg-1
mex-3	translational regulation	hbl-1	Change of expression level	let-7	Enhancement	lin-28
mex-3	translational regulation	hbl-1	Change of expression level	let-7	Genetic interaction	daf-12
mex-3	translational regulation	hbl-1	Change of expression level	let-7	Change of expression level	mlt-10
mex-3	translational regulation	hbl-1	Change of expression level	let-7	Genetic interaction	mir-48
mex-3	translational regulation	hbl-1	Change of expression level	let-7	Genetic interaction	lin-14
mex-3	translational regulation	hbl-1	Change of expression level	let-7	Change of expression level	prmt-1
mex-3	translational regulation	hbl-1	Change of expression level	let-7	Genetic interaction	lin-42
mex-3	translational regulation	hbl-1	Change of expression level	let-7	Genetic interaction	lin-28
mex-3	translational regulation	hbl-1	Change of expression level	let-7	Genetic interaction	kin-20
mex-3	translational regulation	hbl-1	Change of expression level	let-7	Regulatory	die-1
mex-3	translational regulation	hbl-1	Change of expression level	let-7	Enhancement	pop-1
mex-3	translational regulation	hbl-1	Change of expression level	let-7	Suppressing	lin-14
mex-3	translational regulation	hbl-1	Change of expression level	let-7	Regulatory	let-60
mex-3	translational regulation	hbl-1	Change of expression level	let-7	Regulatory	lin-28
mex-3	translational regulation	hbl-1	Change of expression level	let-7	Genetic interaction	pop-1
mex-3	translational regulation	hbl-1	Change of expression level	let-7	Change of expression level	pha-4
mex-3	translational regulation	hbl-1	Change of expression level	let-7	Suppressing	lin-42
mex-3	translational regulation	hbl-1	Change of expression level	let-7	Regulatory	pha-4
mex-3	translational regulation	hbl-1	Change of expression level	let-7	Regulatory	daf-12
mex-3	translational regulation	hbl-1	Change of expression level	let-7	Enhancement	atg-3
mex-3	translational regulation	hbl-1	Change of expression level	let-7	Change of expression level	daf-12
mex-3	translational regulation	hbl-1	Change of expression level	let-7	Masking	lin-12
mex-3	translational regulation	hbl-1	Change of expression level	let-7	Partial suppression	lin-42
mex-3	translational regulation	hbl-1	Change of expression level	let-7	Regulatory	alg-1
mex-3	translational regulation	hbl-1	Suppressing	let-7	Enhancement	lin-28
mex-3	translational regulation	hbl-1	Suppressing	let-7	Genetic interaction	daf-12
mex-3	translational regulation	hbl-1	Suppressing	let-7	Change of expression level	mlt-10
mex-3	translational regulation	hbl-1	Suppressing	let-7	Genetic interaction	mir-48
mex-3	translational regulation	hbl-1	Suppressing	let-7	Genetic interaction	lin-14
mex-3	translational regulation	hbl-1	Suppressing	let-7	Change of expression level	prmt-1
mex-3	translational regulation	hbl-1	Suppressing	let-7	Genetic interaction	lin-42
mex-3	translational regulation	hbl-1	Suppressing	let-7	Genetic interaction	lin-28
mex-3	translational regulation	hbl-1	Suppressing	let-7	Genetic interaction	kin-20
mex-3	translational regulation	hbl-1	Suppressing	let-7	Regulatory	die-1
mex-3	translational regulation	hbl-1	Suppressing	let-7	Enhancement	pop-1
mex-3	translational regulation	hbl-1	Suppressing	let-7	Suppressing	lin-14
mex-3	translational regulation	hbl-1	Suppressing	let-7	Regulatory	let-60
mex-3	translational regulation	hbl-1	Suppressing	let-7	Regulatory	lin-28
mex-3	translational regulation	hbl-1	Suppressing	let-7	Genetic interaction	pop-1
mex-3	translational regulation	hbl-1	Suppressing	let-7	Change of expression level	pha-4
mex-3	translational regulation	hbl-1	Suppressing	let-7	Suppressing	lin-42
mex-3	translational regulation	hbl-1	Suppressing	let-7	Regulatory	pha-4
mex-3	translational regulation	hbl-1	Suppressing	let-7	Regulatory	daf-12
mex-3	translational regulation	hbl-1	Suppressing	let-7	Enhancement	atg-3
mex-3	translational regulation	hbl-1	Suppressing	let-7	Change of expression level	daf-12
mex-3	translational regulation	hbl-1	Suppressing	let-7	Masking	lin-12
mex-3	translational regulation	hbl-1	Suppressing	let-7	Partial suppression	lin-42
mex-3	translational regulation	hbl-1	Suppressing	let-7	Regulatory	alg-1
mex-3	translational regulation	hbl-1	Proteinrna	ain-1	Genetic interaction	ain-2
mex-3	translational regulation	hbl-1	Proteinrna	ain-1	Enhancement	lin-31
mex-3	translational regulation	hbl-1	Proteinrna	ain-1	Suppressing	lin-14
mex-3	translational regulation	hbl-1	Proteinrna	ain-1	Physical	alg-1
mex-3	translational regulation	hbl-1	Proteinrna	ain-1	Proteinrna	lin-28
mex-3	translational regulation	hbl-1	Proteinrna	ain-1	Suppressing	lin-28
mex-3	translational regulation	hbl-1	Proteinrna	ain-1	Suppressing	lin-31
mex-3	translational regulation	hbl-1	Proteinrna	ain-1	Partial suppression	let-60
mex-3	translational regulation	hbl-1	Proteinrna	ain-1	A phenotypic	lin-31
mex-3	translational regulation	hbl-1	Change of expression level	rop-1	A phenotypic	let-60
mex-3	translational regulation	aptf-4
mex-3	translational regulation	isw-1	Suppressing	lin-15B	A phenotypic	tpst-1
mex-3	translational regulation	isw-1	Suppressing	lin-15B	Change of expression level	lin-39
mex-3	translational regulation	isw-1	Suppressing	lin-15B	A phenotypic	pha-4
mex-3	translational regulation	isw-1	Suppressing	lin-15B	Suppressing	lin-44
mex-3	translational regulation	isw-1	Suppressing	lin-15B	A phenotypic	arx-7
mex-3	translational regulation	isw-1	Suppressing	lin-15B	A phenotypic	ced-10
mex-3	translational regulation	isw-1	Suppressing	lin-15B	A phenotypic	ceh-32
mex-3	translational regulation	isw-1	Suppressing	lin-15B	Genetic interaction	dpy-26
mex-3	translational regulation	isw-1	Suppressing	lin-15B	Change of expression level	ceh-13
mex-3	translational regulation	isw-1	Suppressing	lin-15B	A phenotypic	lin-15A
mex-3	translational regulation	isw-1	Suppressing	let-60	Regulatory	ces-2
mex-3	translational regulation	isw-1	Suppressing	let-60	A phenotypic	sem-5
mex-3	translational regulation	isw-1	Suppressing	let-60	Genetic interaction	sur-5
mex-3	translational regulation	isw-1	Suppressing	let-60	A phenotypic	lin-39
mex-3	translational regulation	isw-1	Suppressing	let-60	A phenotypic	unc-62
mex-3	translational regulation	isw-1	Suppressing	let-60	Genetic interaction	egl-27
mex-3	translational regulation	isw-1	Suppressing	let-60	Change of expression level	ceh-13
mex-3	translational regulation	isw-1	Suppressing	let-60	Suppressing	clk-1
mex-3	translational regulation	isw-1	Suppressing	let-60	Partial suppression	lin-36
mex-3	translational regulation	isw-1	Suppressing	let-60	A phenotypic	mel-11
mex-3	translational regulation	isw-1	Suppressing	let-60	Partial suppression	lin-61
mex-3	translational regulation	isw-1	Suppressing	let-60	Partial suppression	egl-15
mex-3	translational regulation	isw-1	Suppressing	let-60	Genetic interaction	sem-5
mex-3	translational regulation	isw-1	Suppressing	let-60	Genetic interaction	lin-12
mex-3	translational regulation	isw-1	Suppressing	let-60	A phenotypic	prx-5
mex-3	translational regulation	isw-1	Suppressing	let-60	Enhancement	sem-5
mex-3	translational regulation	isw-1	Suppressing	let-60	A phenotypic	gld-1
mex-3	translational regulation	isw-1	Suppressing	let-60	A phenotypic	unc-53
mex-3	translational regulation	isw-1	Suppressing	let-60	A phenotypic	scd-1
mex-3	translational regulation	isw-1	Suppressing	let-60	Genetic interaction	lin-8
mex-3	translational regulation	isw-1	Suppressing	let-60	Genetic interaction	lin-39
mex-3	translational regulation	isw-1	Suppressing	let-60	A phenotypic	par-5
mex-3	translational regulation	isw-1	Suppressing	let-60	Genetic interaction	let-7
mex-3	translational regulation	isw-1	Suppressing	let-60	Genetic interaction	dpy-22
mex-3	translational regulation	isw-1	Suppressing	let-60	A phenotypic	pha-4
mex-3	translational regulation	isw-1	Suppressing	let-60	A phenotypic	vps-20
mex-3	translational regulation	isw-1	Suppressing	let-60	Partial suppression	lin-15B
mex-3	translational regulation	isw-1	Suppressing	let-60	Enhancement	let-23
mex-3	translational regulation	isw-1	Suppressing	let-60	A phenotypic	itr-1
mex-3	translational regulation	isw-1	Suppressing	let-60	Genetic interaction	ect-2
mex-3	translational regulation	isw-1	Suppressing	let-60	Genetic interaction	mig-2
mex-3	translational regulation	isw-1	Suppressing	let-60	Suppressing	sem-5
mex-3	translational regulation	isw-1	Suppressing	let-60	Partial suppression	lin-15A
mex-3	translational regulation	isw-1	Suppressing	let-60	Change of expression level	lin-39
mex-3	translational regulation	isw-1	Suppressing	let-60	A phenotypic	cdc-25.1
mex-3	translational regulation	isw-1	Suppressing	let-60	Suppressing	ain-1
mex-3	translational regulation	isw-1	Suppressing	let-60	Suppressing	lin-15A
mex-3	translational regulation	isw-1	Suppressing	let-60	A phenotypic	mom-2
mex-3	translational regulation	isw-1	Suppressing	let-60	Genetic interaction	lin-10
mex-3	translational regulation	isw-1	Suppressing	let-60	Genetic interaction	cgr-1
mex-3	translational regulation	isw-1	Suppressing	let-60	Suppressing	lin-15B
mex-3	translational regulation	isw-1	Suppressing	let-60	A phenotypic	let-23
mex-3	translational regulation	isw-1	Suppressing	let-60	Masking	let-23
mex-3	translational regulation	isw-1	Suppressing	let-60	A phenotypic	par-6
mex-3	translational regulation	isw-1	Suppressing	let-60	Partial suppression	epi-1
mex-3	translational regulation	isw-1	Suppressing	let-60	A phenotypic	vps-32.1
mex-3	translational regulation	isw-1	Suppressing	let-60	A phenotypic	mom-5
mex-3	translational regulation	isw-1	Suppressing	let-60	A phenotypic	sma-6
mex-3	translational regulation	isw-1	Suppressing	let-60	A phenotypic	dpy-22
mex-3	translational regulation	isw-1	Suppressing	let-60	A phenotypic	rme-2
mex-3	translational regulation	isw-1	Suppressing	let-60	A phenotypic	icd-1
mex-3	translational regulation	isw-1	Suppressing	let-60	A phenotypic	nid-1
mex-3	translational regulation	isw-1	Suppressing	let-60	Genetic interaction	unc-83
mex-3	translational regulation	isw-1	Suppressing	lin-36	A phenotypic	lin-15A
mex-3	translational regulation	isw-1	Suppressing	lin-36	Genetic interaction	lin-53
mex-3	translational regulation	isw-1	Suppressing	lin-36	Genetic interaction	trr-1
mex-3	translational regulation	isw-1	Suppressing	lin-36	A phenotypic	lin-56
mex-3	translational regulation	isw-1	Suppressing	lin-36	A phenotypic	lin-8
mex-3	translational regulation	isw-1	Suppressing	lin-53	Change of expression level	pgl-1
mex-3	translational regulation	isw-1	Suppressing	lin-53	A phenotypic	pha-1
mex-3	translational regulation	isw-1	Suppressing	lin-53	A phenotypic	lin-15A
mex-3	translational regulation	isw-1	Suppressing	lin-53	Change of expression level	lin-37
mex-3	translational regulation	isw-1	Suppressing	lin-53	Change of expression level	pgl-3
mex-3	translational regulation	isw-1	Suppressing	lin-53	All suppressing	skn-1
mex-3	translational regulation	isw-1	Suppressing	lin-53	Enhancement	pha-4
mex-3	translational regulation	isw-1	Suppressing	lin-53	Change of expression level	lin-54
mex-3	translational regulation	isw-1	Suppressing	lin-56	A phenotypic	utx-1
mex-3	translational regulation	isw-1	Suppressing	lin-56	A phenotypic	lin-15B
mex-3	translational regulation	isw-1	Suppressing	lin-56	A phenotypic	lin-35
mex-3	translational regulation	isw-1	Suppressing	lin-31	Change of expression level	let-7
mex-3	translational regulation	isw-1	Suppressing	lin-31	Genetic interaction	lin-26
mex-3	translational regulation	isw-1	Suppressing	lin-31	Change of expression level	lin-39
mex-3	translational regulation	isw-1	Suppressing	lin-31	Change of expression level	cki-1
mex-3	translational regulation	isw-1	Change of expression level	hsp-16.1
mex-3	translational regulation	isw-1	Suppressing	lin-8	A phenotypic	utx-1
mex-3	translational regulation	isw-1	Suppressing	lin-8	A phenotypic	lin-15A
mex-3	translational regulation	isw-1	Suppressing	lin-8	Cis phenotypic	hpl-2
mex-3	translational regulation	isw-1	Suppressing	lin-8	A phenotypic	lin-15B
mex-3	translational regulation	isw-1	Suppressing	let-23
mex-3	translational regulation	isw-1	Suppressing	tam-1	Enhancement	pha-4
mex-3	translational regulation	isw-1	Suppressing	tam-1	Change of expression level	lin-26
mex-3	translational regulation	isw-1	Suppressing	tam-1	A phenotypic	pha-4
mex-3	translational regulation	isw-1	Suppressing	tam-1	Enhancement	sem-5
mex-3	translational regulation	isw-1	Suppressing	tam-1	ProteinProtein	pha-4
mex-3	translational regulation	isw-1	Suppressing	tam-1	ProteinProtein	vab-3
mex-3	translational regulation	isw-1	Suppressing	tam-1	Enhancement	mom-5
mex-3	translational regulation	isw-1	Suppressing	tam-1	Enhancement	mom-2
mex-3	translational regulation	isw-1	Suppressing	tam-1	Genetic interaction	let-2
mex-3	translational regulation	isw-1	Suppressing	trr-1	Enhancement	vab-1
mex-3	translational regulation	isw-1	Suppressing	trr-1	Genetic interaction	let-23
mex-3	translational regulation	isw-1	Suppressing	trr-1	Enhancement	lin-12
mex-3	translational regulation	isw-1	Suppressing	trr-1	Genetic interaction	let-60
mex-3	translational regulation	isw-1	Suppressing	trr-1	Enhancement	ced-10
mex-3	translational regulation	isw-1	Suppressing	trr-1	Enhancement	let-60
mex-3	translational regulation	isw-1	Suppressing	trr-1	Enhancement	sel-12
mex-3	translational regulation	isw-1	Suppressing	trr-1	A phenotypic	lin-15A
mex-3	translational regulation	isw-1	Suppressing	trr-1	Genetic interaction	dpl-1
mex-3	translational regulation	isw-1	Suppressing	trr-1	Genetic interaction	lin-35
mex-3	translational regulation	isw-1	Suppressing	trr-1	Change of expression level	ajm-1
mex-3	translational regulation	isw-1	Suppressing	mep-1	ProteinProtein	let-418
mex-3	translational regulation	isw-1	Suppressing	mep-1	Change of expression level	pgl-1
mex-3	translational regulation	isw-1	Suppressing	mep-1	ProteinProtein	egl-18
mex-3	translational regulation	isw-1	Suppressing	mep-1	Genetic interaction	mrg-1
mex-3	translational regulation	isw-1	Suppressing	mep-1	ProteinProtein	nurf-1
mex-3	translational regulation	isw-1	Suppressing	mep-1	Genetic interaction	trr-1
mex-3	translational regulation	isw-1	Suppressing	mep-1	Genetic interaction	lin-15A
mex-3	translational regulation	isw-1	Suppressing	mep-1	Change of expression level	hlh-2
mex-3	translational regulation	isw-1	Suppressing	mep-1	ProteinProtein	pie-1
mex-3	translational regulation	isw-1	Suppressing	mep-1	Genetic interaction	mes-3
mex-3	translational regulation	isw-1	Suppressing	mep-1	ProteinProtein	fkh-7
mex-3	translational regulation	isw-1	Suppressing	lin-13	Regulatory	lin-39
mex-3	translational regulation	isw-1	Suppressing	lin-13	Enhancement	pha-4
mex-3	translational regulation	isw-1	Suppressing	lin-37	ProteinProtein	lin-53
mex-3	translational regulation	isw-1	Suppressing	lin-37	A phenotypic	lin-8
mex-3	translational regulation	isw-1	Suppressing	lin-37	Cis phenotypic	lin-35
mex-3	translational regulation	isw-1	Suppressing	lin-37	A phenotypic	lsy-2
mex-3	translational regulation	isw-1	Suppressing	lin-37	Genetic interaction	xnp-1
mex-3	translational regulation	isw-1	Suppressing	lin-37	Genetic interaction	trr-1
mex-3	translational regulation	isw-1	Suppressing	lin-37	Physical	lin-54
mex-3	translational regulation	isw-1	Suppressing	lin-37	A phenotypic	C48B6.2
mex-3	translational regulation	isw-1	Suppressing	lin-37	A phenotypic	let-23
mex-3	translational regulation	isw-1	Suppressing	lin-37	Enhancement	mom-2
mex-3	translational regulation	isw-1	Suppressing	lin-37	A phenotypic	tpst-1
mex-3	translational regulation	isw-1	Suppressing	lin-37	A phenotypic	2019-06-01
mex-3	translational regulation	isw-1	Suppressing	lin-37	A phenotypic	skn-1
mex-3	translational regulation	isw-1	All suppressing	mep-1	ProteinProtein	let-418
mex-3	translational regulation	isw-1	All suppressing	mep-1	Change of expression level	pgl-1
mex-3	translational regulation	isw-1	All suppressing	mep-1	ProteinProtein	egl-18
mex-3	translational regulation	isw-1	All suppressing	mep-1	Genetic interaction	mrg-1
mex-3	translational regulation	isw-1	All suppressing	mep-1	ProteinProtein	nurf-1
mex-3	translational regulation	isw-1	All suppressing	mep-1	Genetic interaction	trr-1
mex-3	translational regulation	isw-1	All suppressing	mep-1	Genetic interaction	lin-15A
mex-3	translational regulation	isw-1	All suppressing	mep-1	Change of expression level	hlh-2
mex-3	translational regulation	isw-1	All suppressing	mep-1	ProteinProtein	pie-1
mex-3	translational regulation	isw-1	All suppressing	mep-1	Genetic interaction	mes-3
mex-3	translational regulation	isw-1	All suppressing	mep-1	ProteinProtein	fkh-7
mex-3	translational regulation	isw-1	Suppressing	lin-35	Change of expression level	sup-37
mex-3	translational regulation	isw-1	Suppressing	lin-35	Change of expression level	mes-4
mex-3	translational regulation	isw-1	Suppressing	lin-35	Change of expression level	lip-1
mex-3	translational regulation	isw-1	Suppressing	lin-35	A phenotypic	hpl-2
mex-3	translational regulation	isw-1	Suppressing	lin-35	Enhancement	cdc-14
mex-3	translational regulation	isw-1	Suppressing	lin-35	Enhancement	let-60
mex-3	translational regulation	isw-1	Suppressing	lin-35	Change of expression level	far-3
mex-3	translational regulation	isw-1	Suppressing	lin-35	A phenotypic	tpst-1
mex-3	translational regulation	isw-1	Suppressing	lin-35	Enhancement	lin-31
mex-3	translational regulation	isw-1	Suppressing	lin-35	Enhancement	mom-2
mex-3	translational regulation	isw-1	Suppressing	lin-35	A phenotypic	ceh-32
mex-3	translational regulation	isw-1	Suppressing	lin-35	A phenotypic	sma-6
mex-3	translational regulation	isw-1	Suppressing	lin-35	ProteinProtein	lin-53
mex-3	translational regulation	isw-1	Suppressing	lin-35	Change of expression level	cye-1
mex-3	translational regulation	isw-1	Suppressing	lin-35	Cis phenotypic	dpl-1
mex-3	translational regulation	isw-1	Suppressing	lin-35	Regulatory	cye-1
mex-3	translational regulation	isw-1	Suppressing	lin-35	A phenotypic	pha-1
mex-3	translational regulation	isw-1	Suppressing	lin-35	A phenotypic	lin-8
mex-3	translational regulation	isw-1	Suppressing	lin-35	A phenotypic	cdt-1
mex-3	translational regulation	isw-1	Suppressing	lin-35	Genetic interaction	alg-1
mex-3	translational regulation	isw-1	Suppressing	lin-35	Regulatory	let-711
mex-3	translational regulation	isw-1	Suppressing	lin-35	Regulatory	ced-9
mex-3	translational regulation	isw-1	Suppressing	lin-35	Regulatory	mes-3
mex-3	translational regulation	isw-1	Suppressing	lin-35	Change of expression level	pgl-1
mex-3	translational regulation	isw-1	Suppressing	lin-35	Enhancement	mdf-2
mex-3	translational regulation	isw-1	Suppressing	lin-35	All suppressing	dlc-1
mex-3	translational regulation	isw-1	Suppressing	lin-35	Genetic interaction	lin-53
mex-3	translational regulation	isw-1	Suppressing	lin-35	Cis phenotypic	lin-36
mex-3	translational regulation	isw-1	Suppressing	lin-35	Suppressing	misc-1
mex-3	translational regulation	isw-1	Suppressing	lin-35	A phenotypic	lin-15A
mex-3	translational regulation	isw-1	Suppressing	lin-35	A phenotypic	fzr-1
mex-3	translational regulation	isw-1	Suppressing	lin-35	Change of expression level	sur-5
mex-3	translational regulation	isw-1	Suppressing	lin-35	A phenotypic	Y55F3AM.3
mex-3	translational regulation	isw-1	Suppressing	lin-35	Genetic interaction	cdc-14
mex-3	translational regulation	isw-1	Suppressing	lin-35	A phenotypic	skn-1
mex-3	translational regulation	isw-1	Suppressing	lin-35	Genetic interaction	xnp-1
mex-3	translational regulation	isw-1	Suppressing	lin-35	Change of expression level	ced-9
mex-3	translational regulation	isw-1	Genetic interaction	lin-35	Change of expression level	sup-37
mex-3	translational regulation	isw-1	Genetic interaction	lin-35	Change of expression level	mes-4
mex-3	translational regulation	isw-1	Genetic interaction	lin-35	Change of expression level	lip-1
mex-3	translational regulation	isw-1	Genetic interaction	lin-35	A phenotypic	hpl-2
mex-3	translational regulation	isw-1	Genetic interaction	lin-35	Enhancement	cdc-14
mex-3	translational regulation	isw-1	Genetic interaction	lin-35	Enhancement	let-60
mex-3	translational regulation	isw-1	Genetic interaction	lin-35	Change of expression level	far-3
mex-3	translational regulation	isw-1	Genetic interaction	lin-35	A phenotypic	tpst-1
mex-3	translational regulation	isw-1	Genetic interaction	lin-35	Enhancement	lin-31
mex-3	translational regulation	isw-1	Genetic interaction	lin-35	Enhancement	mom-2
mex-3	translational regulation	isw-1	Genetic interaction	lin-35	A phenotypic	ceh-32
mex-3	translational regulation	isw-1	Genetic interaction	lin-35	A phenotypic	sma-6
mex-3	translational regulation	isw-1	Genetic interaction	lin-35	ProteinProtein	lin-53
mex-3	translational regulation	isw-1	Genetic interaction	lin-35	Change of expression level	cye-1
mex-3	translational regulation	isw-1	Genetic interaction	lin-35	Cis phenotypic	dpl-1
mex-3	translational regulation	isw-1	Genetic interaction	lin-35	Regulatory	cye-1
mex-3	translational regulation	isw-1	Genetic interaction	lin-35	A phenotypic	pha-1
mex-3	translational regulation	isw-1	Genetic interaction	lin-35	A phenotypic	lin-8
mex-3	translational regulation	isw-1	Genetic interaction	lin-35	A phenotypic	cdt-1
mex-3	translational regulation	isw-1	Genetic interaction	lin-35	Genetic interaction	alg-1
mex-3	translational regulation	isw-1	Genetic interaction	lin-35	Regulatory	let-711
mex-3	translational regulation	isw-1	Genetic interaction	lin-35	Regulatory	ced-9
mex-3	translational regulation	isw-1	Genetic interaction	lin-35	Regulatory	mes-3
mex-3	translational regulation	isw-1	Genetic interaction	lin-35	Change of expression level	pgl-1
mex-3	translational regulation	isw-1	Genetic interaction	lin-35	Enhancement	mdf-2
mex-3	translational regulation	isw-1	Genetic interaction	lin-35	All suppressing	dlc-1
mex-3	translational regulation	isw-1	Genetic interaction	lin-35	Genetic interaction	lin-53
mex-3	translational regulation	isw-1	Genetic interaction	lin-35	Cis phenotypic	lin-36
mex-3	translational regulation	isw-1	Genetic interaction	lin-35	Suppressing	misc-1
mex-3	translational regulation	isw-1	Genetic interaction	lin-35	A phenotypic	lin-15A
mex-3	translational regulation	isw-1	Genetic interaction	lin-35	A phenotypic	fzr-1
mex-3	translational regulation	isw-1	Genetic interaction	lin-35	Change of expression level	sur-5
mex-3	translational regulation	isw-1	Genetic interaction	lin-35	A phenotypic	Y55F3AM.3
mex-3	translational regulation	isw-1	Genetic interaction	lin-35	Genetic interaction	cdc-14
mex-3	translational regulation	isw-1	Genetic interaction	lin-35	A phenotypic	skn-1
mex-3	translational regulation	isw-1	Genetic interaction	lin-35	Genetic interaction	xnp-1
mex-3	translational regulation	isw-1	Genetic interaction	lin-35	Change of expression level	ced-9
mex-3	translational regulation	isw-1	Suppressing	lin-15A	A phenotypic	hpl-2
mex-3	translational regulation	isw-1	Suppressing	lin-15A	Change of expression level	lin-56
mex-3	translational regulation	isw-1	Suppressing	lin-15A	Suppressing	lin-15B
mex-3	translational regulation	isw-1	Suppressing	lin-15A	Suppressing	lin-44
mex-3	translational regulation	isw-1	Suppressing	lin-15A	A phenotypic	lin-37
mex-3	translational regulation	isw-1	Suppressing	lin-15A	Genetic interaction	dpy-26
mex-3	translational regulation	isw-1	Suppressing	lin-15A	Genetic interaction	dpy-22
mex-3	translational regulation	isw-1	Suppressing	lin-15A	ProteinProtein	lin-56
mex-3	translational regulation	isw-1	Suppressing	lin-15A	A phenotypic	snr-3
mex-3	translational regulation	isw-1	Suppressing	lin-15A	A phenotypic	mep-1
mex-3	translational regulation	isw-1	Suppressing	lin-15A	Cis phenotypic	hpl-2
mex-3	translational regulation	sex-1	Enhancement	sel-12	Suppressing	lin-12
mex-3	translational regulation	sex-1	Enhancement	sel-12	Genetic interaction	spr-2
mex-3	translational regulation	sex-1	Enhancement	sel-12	Change of expression level	lin-11
mex-3	translational regulation	sex-1	Enhancement	sel-12	Genetic interaction	glp-1
mex-3	translational regulation	sex-1	Enhancement	sel-12	Genetic interaction	spr-5
mex-3	translational regulation	sex-1	Enhancement	sel-12	Regulatory	apl-1
mex-3	translational regulation	sex-1	Enhancement	sel-12	Change of localization	aph-2
mex-3	translational regulation	sex-1	Enhancement	sel-12	Genetic interaction	aph-2
mex-3	translational regulation	sex-1	Enhancement	sel-12	Positively Regulates	aph-2
mex-3	translational regulation	sex-1	Enhancement	sel-12	Genetic interaction	lin-12
mex-3	translational regulation	sex-1	Genetic interaction	fox-1	Change of expression level	egl-15
mex-3	translational regulation	sex-1	Genetic interaction	fox-1	Genetic interaction	her-1
mex-3	translational regulation	sex-1	Genetic interaction	fox-1	Change of expression level	dpy-27
mex-3	translational regulation	sex-1	Genetic interaction	fox-1	ProteinProtein	pha-4
mex-3	translational regulation	sex-1	Enhancement	lin-12	Genetic interaction	hlh-2
mex-3	translational regulation	sex-1	Enhancement	lin-12	Enhancement	vab-1
mex-3	translational regulation	sex-1	Enhancement	lin-12	Regulatory	hlh-2
mex-3	translational regulation	sex-1	Enhancement	lin-12	Regulatory	egl-43
mex-3	translational regulation	sex-1	Enhancement	lin-12	Regulatory	lip-1
mex-3	translational regulation	sex-1	Enhancement	lin-12	A phenotypic	glp-1
mex-3	translational regulation	sex-1	Enhancement	lin-12	Genetic interaction	sel-12
mex-3	translational regulation	sex-1	Enhancement	lin-12	Genetic interaction	aph-2
mex-3	translational regulation	sex-1	Enhancement	lin-12	Partial suppression	osm-11
mex-3	translational regulation	sex-1	Enhancement	lin-12	Enhancement	pop-1
mex-3	translational regulation	sex-1	Enhancement	lin-12	Suppressing	osm-11
mex-3	translational regulation	sex-1	Enhancement	lin-12	Suppressing	glp-1
mex-3	translational regulation	sex-1	Enhancement	lin-12	Regulatory	lin-11
mex-3	translational regulation	sex-1	Enhancement	lin-12	Suppressing	let-60
mex-3	translational regulation	sex-1	Enhancement	lin-12	Change of expression level	hlh-29
mex-3	translational regulation	sex-1	Enhancement	lin-12	Suppressing	let-7
mex-3	translational regulation	sex-1	Enhancement	lin-12	Change of expression level	let-7
mex-3	translational regulation	sex-1	Change of expression level	her-1	Suppressing	sop-2
mex-3	translational regulation	sex-1	Change of expression level	her-1	Genetic interaction	dpy-30
mex-3	translational regulation	sex-1	Change of expression level	her-1	Genetic interaction	fem-3
mex-3	translational regulation	sex-1	Change of expression level	her-1	Regulatory	sdc-1
mex-3	translational regulation	sex-1	Change of expression level	her-1	Genetic interaction	sdc-1
mex-3	translational regulation	sex-1	Change of expression level	her-1	Change of expression level	pkd-2
mex-3	translational regulation	sex-1	Genetic interaction	sea-1
mex-3	translational regulation	sex-1	Enhancement	mig-2	A phenotypic	ced-10
mex-3	translational regulation	sex-1	Enhancement	mig-2	Masking	mtm-1
mex-3	translational regulation	sex-1	Enhancement	mig-2	Change of localization	ani-1
mex-3	translational regulation	sex-1	Enhancement	mig-2	Genetic interaction	cdc-42
mex-3	translational regulation	sex-1	Enhancement	mig-2	Suppressing	ced-1
mex-3	translational regulation	sex-1	Enhancement	mig-2	Genetic interaction	mel-11
mex-3	translational regulation	sex-1	Enhancement	mig-2	Genetic interaction	let-502
mex-3	translational regulation	sex-1	Enhancement	mig-2	Change of expression level	ina-1
mex-3	translational regulation	sex-1	Enhancement	mig-2	Suppressing	ced-7
mex-3	translational regulation	sex-1	Enhancement	mig-2	Genetic interaction	unc-115
mex-3	translational regulation	sex-1	Enhancement	mig-2	Suppressing	ced-10
mex-3	translational regulation	sex-1	Change of expression level	hsp-3	Partial suppression	gpa-12
mex-3	translational regulation	sex-1	Change of expression level	hsp-3	Regulatory	crt-1
mex-3	translational regulation	sex-1	A phenotypic	alg-2	Enhancement	alg-1
mex-3	translational regulation	sex-1	A phenotypic	alg-2	A phenotypic	alg-1
mex-3	translational regulation	sex-1	A phenotypic	alg-2	A phenotypic	dcs-1
mex-3	translational regulation	sex-1	A phenotypic	alg-2	Change of expression level	let-7
mex-3	translational regulation	sex-1	A phenotypic	alg-2	ProteinProtein	ain-2
mex-3	translational regulation	sex-1	A phenotypic	alg-2	ProteinProtein	ain-1
mex-3	translational regulation	sex-1	A phenotypic	alg-2	Change of expression level	cye-1
mex-3	translational regulation	sex-1	Change of expression level	dpy-27	A phenotypic	egl-15
mex-3	translational regulation	sex-1	Change of expression level	dpy-27	Regulatory	her-1
mex-3	translational regulation	sex-1	Change of expression level	dpy-27	Regulatory	myo-2
mex-3	translational regulation	sex-1	Change of expression level	dpy-27	Suppressing	lin-14
mex-3	translational regulation	sex-1	Change of expression level	dpy-27	A phenotypic	let-756
mex-3	translational regulation	sex-1	Change of expression level	dpy-27	Regulatory	lin-14
mex-3	translational regulation	pos-1	Change of expression level	glp-1	ProteinProtein	cyk-4
mex-3	translational regulation	pos-1	Change of expression level	glp-1	Change of localization	daf-16
mex-3	translational regulation	pos-1	Change of expression level	glp-1	A phenotypic	sel-12
mex-3	translational regulation	pos-1	Change of expression level	glp-1	Genetic interaction	gld-1
mex-3	translational regulation	pos-1	Change of expression level	glp-1	A phenotypic	rme-2
mex-3	translational regulation	pos-1	Change of expression level	glp-1	A phenotypic	ten-1
mex-3	translational regulation	pos-1	Change of expression level	glp-1	Regulatory	spn-4
mex-3	translational regulation	pos-1	Change of expression level	glp-1	A phenotypic	mel-11
mex-3	translational regulation	pos-1	Change of expression level	glp-1	Change of expression level	bec-1
mex-3	translational regulation	pos-1	Change of expression level	glp-1	Partial suppression	osm-11
mex-3	translational regulation	pos-1	Change of expression level	glp-1	A phenotypic	vps-32.1
mex-3	translational regulation	pos-1	Change of expression level	glp-1	Suppressing	gld-1
mex-3	translational regulation	pos-1	Change of expression level	glp-1	A phenotypic	pal-1
mex-3	translational regulation	pos-1	Change of expression level	glp-1	A phenotypic	cdc-25.1
mex-3	translational regulation	pos-1	Change of expression level	glp-1	A phenotypic	daf-4
mex-3	translational regulation	pos-1	Change of expression level	glp-1	A phenotypic	lin-12
mex-3	translational regulation	pos-1	Change of expression level	glp-1	A phenotypic	gld-1
mex-3	translational regulation	pos-1	Change of expression level	glp-1	Regulatory	lin-12
mex-3	translational regulation	pos-1	Change of expression level	glp-1	Change of expression level	unc-51
mex-3	translational regulation	pos-1	Change of expression level	glp-1	A phenotypic	ego-1
mex-3	translational regulation	pos-1	Change of expression level	glp-1	Suppressing	osm-11
mex-3	translational regulation	pos-1	Change of expression level	glp-1	A phenotypic	rop-1
mex-3	translational regulation	pos-1	Change of expression level	glp-1	A phenotypic	pie-1
mex-3	translational regulation	pos-1	Change of expression level	glp-1	Suppressing	cav-1
mex-3	translational regulation	pos-1	Change of expression level	glp-1	A phenotypic	epi-1
mex-3	translational regulation	pos-1	Change of expression level	glp-1	A phenotypic	egl-27
mex-3	translational regulation	pos-1	Change of expression level	glp-1	A phenotypic	lin-44
mex-3	translational regulation	pos-1	Change of expression level	glp-1	Genetic interaction	kri-1
mex-3	translational regulation	pos-1	Change of expression level	glp-1	A phenotypic	hmp-2
mex-3	translational regulation	pos-1	Change of expression level	glp-1	Enhancement	sel-12
mex-3	translational regulation	pos-1	Change of expression level	glp-1	Genetic interaction	lin-12
mex-3	translational regulation	pos-1	Change of expression level	glp-1	Genetic interaction	nos-3
mex-3	translational regulation	pos-1	Change of expression level	glp-1	Genetic interaction	sup-17
mex-3	translational regulation	pos-1	Change of expression level	glp-1	Change of expression level	hlh-29
mex-3	translational regulation	pos-1	Change of expression level	glp-1	Suppressing	jmjd-2
mex-3	translational regulation	pos-1	Change of expression level	glp-1	Change of expression level	gld-1
mex-3	translational regulation	pos-1	Change of expression level	glp-1	Genetic interaction	dpy-7
mex-3	translational regulation	pos-1	Change of expression level	glp-1	Change of expression level	lin-14
mex-3	translational regulation	pos-1	Change of expression level	glp-1	Regulatory	iffb-1
mex-3	translational regulation	pos-1	Change of expression level	glp-1	A phenotypic	itr-1
mex-3	translational regulation	pos-1	Change of expression level	glp-1	Genetic interaction	gld-2
mex-3	translational regulation	pos-1	Change of expression level	glp-1	Change of expression level	pha-4
mex-3	translational regulation	pos-1	Physical	mex-6	ProteinProtein	vab-3
mex-3	translational regulation	pos-1	Physical	mex-6	A phenotypic	let-756
mex-3	translational regulation	pos-1	Physical	mex-6	Change of expression level	pal-1
mex-3	translational regulation	pos-1	Physical	mex-6	Negatively Regulates	pal-1
mex-3	translational regulation	pos-1	Physical	mex-6	Change of expression level	cdc-25.1
mex-3	translational regulation	pos-1	Physical	mex-6	Change of expression level	mom-2
mex-3	translational regulation	pos-1	Physical	mex-6	Change of expression level	plk-1
mex-3	translational regulation	pos-1	Physical	mex-6	A phenotypic	egl-15
mex-3	translational regulation	pos-1	Physical	mex-6	ProteinProtein	tbx-39
mex-3	translational regulation	pos-1	A phenotypic	egl-15
mex-3	translational regulation	pos-1	Change of expression level	mom-2	A phenotypic	sem-5
mex-3	translational regulation	pos-1	Change of expression level	mom-2	Genetic interaction	let-23
mex-3	translational regulation	pos-1	Change of expression level	mom-2	Cis phenotypic	2019-04-01
mex-3	translational regulation	pos-1	Change of expression level	mom-2	A phenotypic	glp-1
mex-3	translational regulation	pos-1	Change of expression level	mom-2	Change of localization	2019-04-01
mex-3	translational regulation	pos-1	Change of expression level	mom-2	Change of expression level	wee-1.1
mex-3	translational regulation	pos-1	Change of expression level	mom-2	Cis phenotypic	plp-1
mex-3	translational regulation	pos-1	Change of expression level	mom-2	Genetic interaction	2019-04-01
mex-3	translational regulation	pos-1	Change of expression level	mom-2	Cis phenotypic	lin-44
mex-3	translational regulation	pos-1	Change of expression level	mom-2	A phenotypic	sma-6
mex-3	translational regulation	pos-1	Change of expression level	mom-2	A phenotypic	let-23
mex-3	translational regulation	pos-1	Change of expression level	mom-2	Genetic interaction	egl-20
mex-3	translational regulation	pos-1	Change of expression level	mom-2	Unilateral enhancement	lin-17
mex-3	translational regulation	pos-1	Change of expression level	mom-2	Genetic interaction	vab-8
mex-3	translational regulation	pos-1	Change of expression level	mom-2	A phenotypic	egl-15
mex-3	translational regulation	pos-1	Change of expression level	mom-2	Enhancement	lin-17
mex-3	translational regulation	pie-1	Partial suppression	mom-2	A phenotypic	sem-5
mex-3	translational regulation	pie-1	Partial suppression	mom-2	Genetic interaction	let-23
mex-3	translational regulation	pie-1	Partial suppression	mom-2	Cis phenotypic	2019-04-01
mex-3	translational regulation	pie-1	Partial suppression	mom-2	A phenotypic	glp-1
mex-3	translational regulation	pie-1	Partial suppression	mom-2	Change of localization	2019-04-01
mex-3	translational regulation	pie-1	Partial suppression	mom-2	Change of expression level	wee-1.1
mex-3	translational regulation	pie-1	Partial suppression	mom-2	Cis phenotypic	plp-1
mex-3	translational regulation	pie-1	Partial suppression	mom-2	Genetic interaction	2019-04-01
mex-3	translational regulation	pie-1	Partial suppression	mom-2	Cis phenotypic	lin-44
mex-3	translational regulation	pie-1	Partial suppression	mom-2	A phenotypic	sma-6
mex-3	translational regulation	pie-1	Partial suppression	mom-2	A phenotypic	let-23
mex-3	translational regulation	pie-1	Partial suppression	mom-2	Genetic interaction	egl-20
mex-3	translational regulation	pie-1	Partial suppression	mom-2	Unilateral enhancement	lin-17
mex-3	translational regulation	pie-1	Partial suppression	mom-2	Genetic interaction	vab-8
mex-3	translational regulation	pie-1	Partial suppression	mom-2	A phenotypic	egl-15
mex-3	translational regulation	pie-1	Partial suppression	mom-2	Enhancement	lin-17
mex-3	translational regulation	pie-1	Change of expression level	nos-2	Enhancement	spr-5
mex-3	translational regulation	pie-1	Change of expression level	nos-2	Genetic interaction	nos-3
mex-3	translational regulation	pie-1	A phenotypic	let-756	A phenotypic	par-5
mex-3	translational regulation	pie-1	A phenotypic	let-756	A phenotypic	spd-2
mex-3	translational regulation	pie-1	A phenotypic	let-756	A phenotypic	lin-12
mex-3	translational regulation	pie-1	A phenotypic	let-756	A phenotypic	let-502
mex-3	translational regulation	pie-1	A phenotypic	let-756	A phenotypic	cdc-25.1
mex-3	translational regulation	pie-1	A phenotypic	let-756	A phenotypic	let-60
mex-3	translational regulation	pie-1	A phenotypic	let-756	A phenotypic	spr-3
mex-3	translational regulation	pie-1	A phenotypic	let-756	A phenotypic	ins-17
mex-3	translational regulation	pie-1	A phenotypic	let-756	A phenotypic	sel-8
mex-3	translational regulation	pie-1	A phenotypic	let-756	A phenotypic	nid-1
mex-3	translational regulation	pie-1	A phenotypic	let-756	A phenotypic	egl-18
mex-3	translational regulation	pie-1	A phenotypic	let-756	A phenotypic	vps-20
mex-3	translational regulation	pie-1	A phenotypic	let-756	A phenotypic	unc-62
mex-3	translational regulation	pie-1	A phenotypic	let-756	A phenotypic	pal-1
mex-3	translational regulation	pie-1	A phenotypic	let-756	A phenotypic	prx-5
mex-3	translational regulation	pie-1	A phenotypic	let-756	A phenotypic	mom-2
mex-3	translational regulation	pie-1	A phenotypic	let-756	A phenotypic	hda-1
mex-3	translational regulation	pie-1	A phenotypic	let-756	A phenotypic	dbl-1
mex-3	translational regulation	pie-1	A phenotypic	let-756	A phenotypic	gld-1
mex-3	translational regulation	pie-1	A phenotypic	let-756	A phenotypic	dpy-22
mex-3	translational regulation	pie-1	A phenotypic	let-756	A phenotypic	mtm-3
mex-3	translational regulation	pie-1	A phenotypic	let-756	Change of expression level	klo-1
mex-3	translational regulation	pie-1	A phenotypic	let-756	A phenotypic	rop-1
mex-3	translational regulation	pie-1	ProteinProtein	unc-130	Genetic interaction	dbl-1
mex-3	translational regulation	pie-1	ProteinProtein	unc-130	Regulatory	unc-129
mex-3	translational regulation	pie-1	ProteinProtein	unc-130	ProteinProtein	unc-37
mex-3	translational regulation	pie-1	ProteinProtein	unc-130	A phenotypic	let-60
mex-3	translational regulation	pie-1	ProteinProtein	mex-1	A phenotypic	med-1
mex-3	translational regulation	pie-1	ProteinProtein	mex-1	Change of expression level	mom-2
mex-3	translational regulation	pie-1	ProteinProtein	mex-1	A phenotypic	med-2
mex-3	translational regulation	pie-1	A phenotypic	let-23
mex-3	translational regulation	pie-1	ProteinProtein	mab-3	ProteinProtein	klf-1
mex-3	translational regulation	pie-1	ProteinProtein	mab-3	ProteinProtein	zip-10
mex-3	translational regulation	pie-1	ProteinProtein	mab-3	ProteinProtein	Y55F3AM.14
mex-3	translational regulation	pie-1	ProteinProtein	mab-3	ProteinProtein	pha-4
mex-3	translational regulation	pie-1	ProteinProtein	mab-3	ProteinProtein	rbr-2
mex-3	translational regulation	pie-1	ProteinProtein	mab-3	ProteinProtein	pax-3
mex-3	translational regulation	pie-1	ProteinProtein	mab-3	Genetic interaction	mes-3
mex-3	translational regulation	pie-1	ProteinProtein	mab-3	ProteinProtein	fozi-1
mex-3	translational regulation	pie-1	ProteinProtein	mab-3	ProteinProtein	pop-1
mex-3	translational regulation	pie-1	ProteinProtein	mab-3	ProteinProtein	ceh-36
mex-3	translational regulation	pie-1	ProteinProtein	mab-3	ProteinProtein	ztf-2
mex-3	translational regulation	pie-1	ProteinProtein	mab-3	ProteinProtein	unc-62
mex-3	translational regulation	pie-1	ProteinProtein	mab-3	ProteinProtein	ceh-14
mex-3	translational regulation	pie-1	ProteinProtein	mab-3	ProteinProtein	irx-1
mex-3	translational regulation	pie-1	ProteinProtein	mab-3	ProteinProtein	tbx-39
mex-3	translational regulation	pie-1	ProteinProtein	mab-3	ProteinProtein	eyg-1
mex-3	translational regulation	pie-1	ProteinProtein	mab-3	ProteinProtein	tra-4
mex-3	translational regulation	pie-1	ProteinProtein	mab-3	ProteinProtein	unc-130
mex-3	translational regulation	pie-1	ProteinProtein	mab-3	ProteinProtein	vab-3
mex-3	translational regulation	pie-1	ProteinProtein	mab-3	ProteinProtein	lsy-22
mex-3	translational regulation	pie-1	ProteinProtein	mab-3	ProteinProtein	nhr-49
mex-3	translational regulation	pie-1	ProteinProtein	mab-3	ProteinProtein	peb-1
mex-3	translational regulation	pie-1	ProteinProtein	mab-3	ProteinProtein	mls-2
mex-3	translational regulation	pie-1	ProteinProtein	mab-3	ProteinProtein	ceh-30
mex-3	translational regulation	pie-1	ProteinProtein	mab-3	ProteinProtein	lsy-2
mex-3	translational regulation	pie-1	ProteinProtein	mab-3	ProteinProtein	fkh-7
mex-3	translational regulation	pie-1	ProteinProtein	mab-3	Change of expression level	pkd-2
mex-3	translational regulation	pie-1	ProteinProtein	mab-3	ProteinProtein	mml-1
mex-3	translational regulation	pie-1	Regulatory	nos-2	Enhancement	spr-5
mex-3	translational regulation	pie-1	Regulatory	nos-2	Genetic interaction	nos-3
mex-3	translational regulation	pie-1	A phenotypic	let-60	Regulatory	ces-2
mex-3	translational regulation	pie-1	A phenotypic	let-60	A phenotypic	sem-5
mex-3	translational regulation	pie-1	A phenotypic	let-60	Genetic interaction	sur-5
mex-3	translational regulation	pie-1	A phenotypic	let-60	A phenotypic	lin-39
mex-3	translational regulation	pie-1	A phenotypic	let-60	A phenotypic	unc-62
mex-3	translational regulation	pie-1	A phenotypic	let-60	Genetic interaction	egl-27
mex-3	translational regulation	pie-1	A phenotypic	let-60	Change of expression level	ceh-13
mex-3	translational regulation	pie-1	A phenotypic	let-60	Suppressing	clk-1
mex-3	translational regulation	pie-1	A phenotypic	let-60	Partial suppression	lin-36
mex-3	translational regulation	pie-1	A phenotypic	let-60	A phenotypic	mel-11
mex-3	translational regulation	pie-1	A phenotypic	let-60	Partial suppression	lin-61
mex-3	translational regulation	pie-1	A phenotypic	let-60	Partial suppression	egl-15
mex-3	translational regulation	pie-1	A phenotypic	let-60	Genetic interaction	sem-5
mex-3	translational regulation	pie-1	A phenotypic	let-60	Genetic interaction	lin-12
mex-3	translational regulation	pie-1	A phenotypic	let-60	A phenotypic	prx-5
mex-3	translational regulation	pie-1	A phenotypic	let-60	Enhancement	sem-5
mex-3	translational regulation	pie-1	A phenotypic	let-60	A phenotypic	gld-1
mex-3	translational regulation	pie-1	A phenotypic	let-60	A phenotypic	unc-53
mex-3	translational regulation	pie-1	A phenotypic	let-60	A phenotypic	scd-1
mex-3	translational regulation	pie-1	A phenotypic	let-60	Genetic interaction	lin-8
mex-3	translational regulation	pie-1	A phenotypic	let-60	Genetic interaction	lin-39
mex-3	translational regulation	pie-1	A phenotypic	let-60	A phenotypic	par-5
mex-3	translational regulation	pie-1	A phenotypic	let-60	Genetic interaction	let-7
mex-3	translational regulation	pie-1	A phenotypic	let-60	Genetic interaction	dpy-22
mex-3	translational regulation	pie-1	A phenotypic	let-60	A phenotypic	pha-4
mex-3	translational regulation	pie-1	A phenotypic	let-60	A phenotypic	vps-20
mex-3	translational regulation	pie-1	A phenotypic	let-60	Partial suppression	lin-15B
mex-3	translational regulation	pie-1	A phenotypic	let-60	Enhancement	let-23
mex-3	translational regulation	pie-1	A phenotypic	let-60	Genetic interaction	isw-1
mex-3	translational regulation	pie-1	A phenotypic	let-60	A phenotypic	itr-1
mex-3	translational regulation	pie-1	A phenotypic	let-60	Genetic interaction	ect-2
mex-3	translational regulation	pie-1	A phenotypic	let-60	Genetic interaction	mig-2
mex-3	translational regulation	pie-1	A phenotypic	let-60	Suppressing	sem-5
mex-3	translational regulation	pie-1	A phenotypic	let-60	Partial suppression	lin-15A
mex-3	translational regulation	pie-1	A phenotypic	let-60	Change of expression level	lin-39
mex-3	translational regulation	pie-1	A phenotypic	let-60	A phenotypic	cdc-25.1
mex-3	translational regulation	pie-1	A phenotypic	let-60	Suppressing	ain-1
mex-3	translational regulation	pie-1	A phenotypic	let-60	Suppressing	lin-15A
mex-3	translational regulation	pie-1	A phenotypic	let-60	A phenotypic	mom-2
mex-3	translational regulation	pie-1	A phenotypic	let-60	Genetic interaction	lin-10
mex-3	translational regulation	pie-1	A phenotypic	let-60	Genetic interaction	cgr-1
mex-3	translational regulation	pie-1	A phenotypic	let-60	Suppressing	lin-15B
mex-3	translational regulation	pie-1	A phenotypic	let-60	A phenotypic	let-23
mex-3	translational regulation	pie-1	A phenotypic	let-60	Masking	let-23
mex-3	translational regulation	pie-1	A phenotypic	let-60	A phenotypic	par-6
mex-3	translational regulation	pie-1	A phenotypic	let-60	Partial suppression	epi-1
mex-3	translational regulation	pie-1	A phenotypic	let-60	A phenotypic	vps-32.1
mex-3	translational regulation	pie-1	A phenotypic	let-60	A phenotypic	mom-5
mex-3	translational regulation	pie-1	A phenotypic	let-60	A phenotypic	sma-6
mex-3	translational regulation	pie-1	A phenotypic	let-60	A phenotypic	dpy-22
mex-3	translational regulation	pie-1	A phenotypic	let-60	A phenotypic	rme-2
mex-3	translational regulation	pie-1	A phenotypic	let-60	A phenotypic	icd-1
mex-3	translational regulation	pie-1	A phenotypic	let-60	A phenotypic	nid-1
mex-3	translational regulation	pie-1	A phenotypic	let-60	Genetic interaction	unc-83
mex-3	translational regulation	pie-1	A phenotypic	glp-1	ProteinProtein	cyk-4
mex-3	translational regulation	pie-1	A phenotypic	glp-1	Change of localization	daf-16
mex-3	translational regulation	pie-1	A phenotypic	glp-1	A phenotypic	sel-12
mex-3	translational regulation	pie-1	A phenotypic	glp-1	Genetic interaction	gld-1
mex-3	translational regulation	pie-1	A phenotypic	glp-1	A phenotypic	rme-2
mex-3	translational regulation	pie-1	A phenotypic	glp-1	A phenotypic	ten-1
mex-3	translational regulation	pie-1	A phenotypic	glp-1	Regulatory	spn-4
mex-3	translational regulation	pie-1	A phenotypic	glp-1	A phenotypic	mel-11
mex-3	translational regulation	pie-1	A phenotypic	glp-1	Change of expression level	bec-1
mex-3	translational regulation	pie-1	A phenotypic	glp-1	Partial suppression	osm-11
mex-3	translational regulation	pie-1	A phenotypic	glp-1	A phenotypic	vps-32.1
mex-3	translational regulation	pie-1	A phenotypic	glp-1	Suppressing	gld-1
mex-3	translational regulation	pie-1	A phenotypic	glp-1	A phenotypic	pal-1
mex-3	translational regulation	pie-1	A phenotypic	glp-1	A phenotypic	cdc-25.1
mex-3	translational regulation	pie-1	A phenotypic	glp-1	A phenotypic	daf-4
mex-3	translational regulation	pie-1	A phenotypic	glp-1	A phenotypic	lin-12
mex-3	translational regulation	pie-1	A phenotypic	glp-1	A phenotypic	gld-1
mex-3	translational regulation	pie-1	A phenotypic	glp-1	Regulatory	lin-12
mex-3	translational regulation	pie-1	A phenotypic	glp-1	Change of expression level	unc-51
mex-3	translational regulation	pie-1	A phenotypic	glp-1	A phenotypic	ego-1
mex-3	translational regulation	pie-1	A phenotypic	glp-1	Suppressing	osm-11
mex-3	translational regulation	pie-1	A phenotypic	glp-1	A phenotypic	rop-1
mex-3	translational regulation	pie-1	A phenotypic	glp-1	Suppressing	cav-1
mex-3	translational regulation	pie-1	A phenotypic	glp-1	A phenotypic	epi-1
mex-3	translational regulation	pie-1	A phenotypic	glp-1	A phenotypic	egl-27
mex-3	translational regulation	pie-1	A phenotypic	glp-1	A phenotypic	lin-44
mex-3	translational regulation	pie-1	A phenotypic	glp-1	Genetic interaction	kri-1
mex-3	translational regulation	pie-1	A phenotypic	glp-1	A phenotypic	hmp-2
mex-3	translational regulation	pie-1	A phenotypic	glp-1	Enhancement	sel-12
mex-3	translational regulation	pie-1	A phenotypic	glp-1	Genetic interaction	lin-12
mex-3	translational regulation	pie-1	A phenotypic	glp-1	Genetic interaction	nos-3
mex-3	translational regulation	pie-1	A phenotypic	glp-1	Genetic interaction	sup-17
mex-3	translational regulation	pie-1	A phenotypic	glp-1	Change of expression level	hlh-29
mex-3	translational regulation	pie-1	A phenotypic	glp-1	Suppressing	jmjd-2
mex-3	translational regulation	pie-1	A phenotypic	glp-1	Change of expression level	gld-1
mex-3	translational regulation	pie-1	A phenotypic	glp-1	Genetic interaction	dpy-7
mex-3	translational regulation	pie-1	A phenotypic	glp-1	Change of expression level	lin-14
mex-3	translational regulation	pie-1	A phenotypic	glp-1	Regulatory	iffb-1
mex-3	translational regulation	pie-1	A phenotypic	glp-1	A phenotypic	itr-1
mex-3	translational regulation	pie-1	A phenotypic	glp-1	Genetic interaction	gld-2
mex-3	translational regulation	pie-1	A phenotypic	glp-1	Change of expression level	pha-4
mex-3	translational regulation	pie-1	ProteinProtein	pha-4	Change of expression level	lin-26
mex-3	translational regulation	pie-1	ProteinProtein	pha-4	A phenotypic	glp-1
mex-3	translational regulation	pie-1	ProteinProtein	pha-4	Change of expression level	unc-51
mex-3	translational regulation	pie-1	ProteinProtein	pha-4	Change of expression level	bec-1
mex-3	translational regulation	pie-1	ProteinProtein	pha-4	A phenotypic	chd-3
mex-3	translational regulation	pie-1	ProteinProtein	pha-4	Suppressing	glp-1
mex-3	translational regulation	pie-1	ProteinProtein	pha-4	A phenotypic	egl-27
mex-3	translational regulation	pie-1	ProteinProtein	pha-4	Physical	peb-1
mex-3	translational regulation	pie-1	ProteinProtein	pha-4	Regulatory	elt-2
mex-3	translational regulation	pie-1	ProteinProtein	pha-4	A phenotypic	sem-5
mex-3	translational regulation	pie-1	ProteinProtein	pha-4	Regulatory	ama-1
mex-3	translational regulation	pie-1	ProteinProtein	pha-4	Cis phenotypic	ubc-9
mex-3	translational regulation	pie-1	ProteinProtein	pha-4	Enhancement	eaf-1
mex-3	translational regulation	pie-1	ProteinProtein	pha-4	A phenotypic	tam-1
mex-3	translational regulation	pie-1	ProteinProtein	pha-4	A phenotypic	sma-6
mex-3	translational regulation	pie-1	ProteinProtein	pha-4	A phenotypic	let-23
mex-3	translational regulation	pie-1	ProteinProtein	pha-4	Partial suppression	glp-1
mex-3	translational regulation	pie-1	ProteinProtein	pha-4	Positively Regulates	peb-1
mex-3	translational regulation	pie-1	ProteinProtein	pha-4	A phenotypic	lin-35
mex-3	translational regulation	pie-1	ProteinProtein	pha-4	Change of expression level	hsp-3
mex-3	translational regulation	pie-1	ProteinProtein	pha-4	A phenotypic	lin-37
mex-3	translational regulation	pie-1	ProteinProtein	pha-4	Change of expression level	daf-21
mex-3	translational regulation	pie-1	ProteinProtein	pha-4	A phenotypic	let-756
mex-3	translational regulation	pie-1	ProteinProtein	pha-4	Change of expression level	lev-11
mex-3	translational regulation	pie-1	Change of expression level	mom-2	A phenotypic	sem-5
mex-3	translational regulation	pie-1	Change of expression level	mom-2	Genetic interaction	let-23
mex-3	translational regulation	pie-1	Change of expression level	mom-2	Cis phenotypic	2019-04-01
mex-3	translational regulation	pie-1	Change of expression level	mom-2	A phenotypic	glp-1
mex-3	translational regulation	pie-1	Change of expression level	mom-2	Change of localization	2019-04-01
mex-3	translational regulation	pie-1	Change of expression level	mom-2	Change of expression level	wee-1.1
mex-3	translational regulation	pie-1	Change of expression level	mom-2	Cis phenotypic	plp-1
mex-3	translational regulation	pie-1	Change of expression level	mom-2	Genetic interaction	2019-04-01
mex-3	translational regulation	pie-1	Change of expression level	mom-2	Cis phenotypic	lin-44
mex-3	translational regulation	pie-1	Change of expression level	mom-2	A phenotypic	sma-6
mex-3	translational regulation	pie-1	Change of expression level	mom-2	A phenotypic	let-23
mex-3	translational regulation	pie-1	Change of expression level	mom-2	Genetic interaction	egl-20
mex-3	translational regulation	pie-1	Change of expression level	mom-2	Unilateral enhancement	lin-17
mex-3	translational regulation	pie-1	Change of expression level	mom-2	Genetic interaction	vab-8
mex-3	translational regulation	pie-1	Change of expression level	mom-2	A phenotypic	egl-15
mex-3	translational regulation	pie-1	Change of expression level	mom-2	Enhancement	lin-17
mex-3	translational regulation	aptf-2	ProteinProtein	pha-4	Change of expression level	lin-26
mex-3	translational regulation	aptf-2	ProteinProtein	pha-4	A phenotypic	glp-1
mex-3	translational regulation	aptf-2	ProteinProtein	pha-4	Change of expression level	unc-51
mex-3	translational regulation	aptf-2	ProteinProtein	pha-4	Change of expression level	bec-1
mex-3	translational regulation	aptf-2	ProteinProtein	pha-4	A phenotypic	chd-3
mex-3	translational regulation	aptf-2	ProteinProtein	pha-4	Suppressing	glp-1
mex-3	translational regulation	aptf-2	ProteinProtein	pha-4	A phenotypic	egl-27
mex-3	translational regulation	aptf-2	ProteinProtein	pha-4	Physical	peb-1
mex-3	translational regulation	aptf-2	ProteinProtein	pha-4	Regulatory	elt-2
mex-3	translational regulation	aptf-2	ProteinProtein	pha-4	A phenotypic	sem-5
mex-3	translational regulation	aptf-2	ProteinProtein	pha-4	Regulatory	ama-1
mex-3	translational regulation	aptf-2	ProteinProtein	pha-4	Cis phenotypic	ubc-9
mex-3	translational regulation	aptf-2	ProteinProtein	pha-4	Enhancement	eaf-1
mex-3	translational regulation	aptf-2	ProteinProtein	pha-4	A phenotypic	tam-1
mex-3	translational regulation	aptf-2	ProteinProtein	pha-4	A phenotypic	sma-6
mex-3	translational regulation	aptf-2	ProteinProtein	pha-4	A phenotypic	let-23
mex-3	translational regulation	aptf-2	ProteinProtein	pha-4	Partial suppression	glp-1
mex-3	translational regulation	aptf-2	ProteinProtein	pha-4	Positively Regulates	peb-1
mex-3	translational regulation	aptf-2	ProteinProtein	pha-4	A phenotypic	lin-35
mex-3	translational regulation	aptf-2	ProteinProtein	pha-4	Change of expression level	hsp-3
mex-3	translational regulation	aptf-2	ProteinProtein	pha-4	A phenotypic	lin-37
mex-3	translational regulation	aptf-2	ProteinProtein	pha-4	Change of expression level	daf-21
mex-3	translational regulation	aptf-2	ProteinProtein	pha-4	A phenotypic	let-756
mex-3	translational regulation	aptf-2	ProteinProtein	pha-4	Change of expression level	lev-11
mex-3	translational regulation	aptf-2	ProteinProtein	aptf-4
mex-3	translational regulation	aptf-2	ProteinProtein	sex-1	Enhancement	sel-12
mex-3	translational regulation	aptf-2	ProteinProtein	sex-1	Genetic interaction	fox-1
mex-3	translational regulation	aptf-2	ProteinProtein	sex-1	ProteinProtein	R02D3.7
mex-3	translational regulation	aptf-2	ProteinProtein	sex-1	Enhancement	lin-12
mex-3	translational regulation	aptf-2	ProteinProtein	sex-1	Change of expression level	her-1
mex-3	translational regulation	aptf-2	ProteinProtein	sex-1	Genetic interaction	sea-1
mex-3	translational regulation	aptf-2	ProteinProtein	sex-1	Enhancement	mig-2
mex-3	translational regulation	aptf-2	ProteinProtein	sex-1	Change of expression level	hsp-3
mex-3	translational regulation	aptf-2	ProteinProtein	sex-1	A phenotypic	alg-2
mex-3	translational regulation	aptf-2	ProteinProtein	sex-1	Change of expression level	dpy-27
mex-3	translational regulation	aptf-2	Change of localization	die-1	Proteindna	ceh-13
mex-3	translational regulation	aptf-2	Change of localization	die-1	Proteindna	nhr-68
mex-3	translational regulation	aptf-2	Change of localization	die-1	Proteindna	sma-3
mex-3	translational regulation	aptf-2	Change of localization	die-1	Proteindna	unc-86
mex-3	translational regulation	aptf-2	Change of localization	die-1	ProteinProtein	nhr-111
mex-3	translational regulation	aptf-2	Change of localization	die-1	Proteindna	daf-3
mex-3	translational regulation	aptf-2	Change of localization	die-1	Proteindna	unc-62
mex-3	translational regulation	aptf-2	Change of localization	die-1	Proteindna	mef-2
mex-3	translational regulation	aptf-2	Change of localization	die-1	Regulatory	fozi-1
mex-3	translational regulation	aptf-2	Change of localization	die-1	Proteindna	ztf-4
mex-3	translational regulation	aptf-2	Change of localization	die-1	Proteindna	ceh-62
mex-3	translational regulation	aptf-2	ProteinProtein	pax-3	ProteinProtein	unc-37
mex-3	translational regulation	aptf-2	ProteinProtein	pax-3	A phenotypic	let-756
mex-3	translational regulation	aptf-2	ProteinProtein	pax-3	A phenotypic	egl-15
mex-3	translational regulation	aptf-2	ProteinProtein	pax-3	A phenotypic	sem-5
mex-3	translational regulation	aptf-2	ProteinProtein	pax-3	Change of expression level	gpd-3
mex-3	translational regulation	aptf-2	ProteinProtein	ztf-2	ProteinProtein	ceh-36
mex-3	translational regulation	aptf-2	ProteinProtein	ztf-2	ProteinProtein	zip-10
mex-3	translational regulation	aptf-2	ProteinProtein	ztf-2	ProteinProtein	dxbp-1
mex-3	translational regulation	aptf-2	ProteinProtein	ztf-2	ProteinProtein	set-1
mex-3	translational regulation	aptf-2	ProteinProtein	ztf-2	ProteinProtein	attf-4
mex-3	translational regulation	aptf-2	ProteinProtein	ztf-2	ProteinProtein	lsy-22
mex-3	translational regulation	aptf-2	ProteinProtein	ztf-2	ProteinProtein	T27A8.2
mex-3	translational regulation	aptf-2	ProteinProtein	ztf-2	ProteinProtein	nhr-46
mex-3	translational regulation	aptf-2	ProteinProtein	ztf-2	ProteinProtein	mep-1
mex-3	translational regulation	aptf-2	ProteinProtein	ztf-2	ProteinProtein	rbr-2
mex-3	translational regulation	aptf-2	ProteinProtein	ztf-2	ProteinProtein	pha-4
mex-3	translational regulation	aptf-2	ProteinProtein	ztf-2	ProteinProtein	sma-3
mex-3	translational regulation	aptf-2	ProteinProtein	ztf-2	ProteinProtein	tra-4
mex-3	translational regulation	aptf-2	ProteinProtein	ztf-2	ProteinProtein	ceh-91
mex-3	translational regulation	aptf-2	ProteinProtein	ztf-2	ProteinProtein	nhr-67
mex-3	translational regulation	aptf-2	ProteinProtein	ztf-2	ProteinProtein	nhr-239
mex-3	translational regulation	aptf-2	ProteinProtein	ztf-2	ProteinProtein	eyg-1
mex-3	translational regulation	aptf-2	ProteinProtein	ztf-2	ProteinProtein	odd-2
mex-3	translational regulation	aptf-2	ProteinProtein	ztf-2	ProteinProtein	lin-15A
mex-3	translational regulation	aptf-2	ProteinProtein	ztf-2	ProteinProtein	hnd-1
mex-3	translational regulation	aptf-2	ProteinProtein	ztf-2	ProteinProtein	lin-36
mex-3	translational regulation	aptf-2	ProteinProtein	ztf-2	ProteinProtein	ces-2
mex-3	translational regulation	aptf-2	ProteinProtein	ztf-2	ProteinProtein	ceh-100
mex-3	translational regulation	aptf-2	ProteinProtein	ztf-2	ProteinProtein	lin-11
mex-3	translational regulation	aptf-2	ProteinProtein	ztf-2	ProteinProtein	ccch-2
mex-3	translational regulation	aptf-2	ProteinProtein	ztf-2	Proteindna	B0507.1
mex-3	translational regulation	aptf-2	ProteinProtein	ztf-2	ProteinProtein	lsy-2
mex-3	translational regulation	aptf-2	ProteinProtein	ztf-2	ProteinProtein	magu-1
mex-3	translational regulation	aptf-2	ProteinProtein	ztf-2	Proteindna	lron-2
mex-3	translational regulation	aptf-2	ProteinProtein	ztf-2	ProteinProtein	irx-1
mex-3	translational regulation	aptf-2	ProteinProtein	ztf-2	ProteinProtein	ceh-14
mex-3	translational regulation	aptf-2	ProteinProtein	ztf-2	ProteinProtein	ceh-49
mex-3	translational regulation	aptf-2	ProteinProtein	ztf-2	ProteinProtein	ceh-88
mex-3	translational regulation	aptf-2	ProteinProtein	ztf-2	ProteinProtein	nhr-256
mex-3	translational regulation	aptf-2	ProteinProtein	ztf-2	ProteinProtein	unc-130
mex-3	translational regulation	aptf-2	ProteinProtein	ztf-2	ProteinProtein	hmbx-1
mex-3	translational regulation	aptf-2	ProteinProtein	ztf-2	ProteinProtein	nfi-1
mex-3	translational regulation	aptf-2	ProteinProtein	ztf-2	ProteinProtein	rpy-1
mex-3	translational regulation	aptf-2	ProteinProtein	ztf-2	ProteinProtein	nfyc-1
mex-3	translational regulation	aptf-2	ProteinProtein	ztf-2	ProteinProtein	vab-3
mex-3	translational regulation	aptf-2	ProteinProtein	ztf-2	ProteinProtein	nhr-62
mex-3	translational regulation	aptf-2	ProteinProtein	ztf-2	ProteinProtein	lin-28
mex-3	translational regulation	aptf-2	ProteinProtein	ztf-2	ProteinProtein	mml-1
mex-3	translational regulation	aptf-2	ProteinProtein	ztf-2	ProteinProtein	cnd-1
mex-3	translational regulation	aptf-2	ProteinProtein	ztf-2	ProteinProtein	med-2
mex-3	translational regulation	aptf-2	ProteinProtein	ztf-2	ProteinProtein	tab-1
mex-3	translational regulation	aptf-2	ProteinProtein	ztf-2	ProteinProtein	flh-2
mex-3	translational regulation	aptf-2	ProteinProtein	ztf-2	ProteinProtein	atf-7
mex-3	translational regulation	aptf-2	ProteinProtein	ztf-2	ProteinProtein	fkh-7
mex-3	translational regulation	aptf-2	ProteinProtein	ztf-2	ProteinProtein	mls-2
mex-3	translational regulation	aptf-2	ProteinProtein	ztf-2	ProteinProtein	ceh-20
mex-3	translational regulation	aptf-2	ProteinProtein	ztf-2	ProteinProtein	sup-35
mex-3	translational regulation	aptf-2	ProteinProtein	ztf-2	ProteinProtein	Y55F3AM.14
mex-3	translational regulation	aptf-2	ProteinProtein	ztf-2	ProteinProtein	lep-2
mex-3	translational regulation	aptf-2	ProteinProtein	ztf-2	ProteinProtein	ham-2
mex-3	translational regulation	aptf-2	ProteinProtein	ztf-2	ProteinProtein	pax-3
mex-3	translational regulation	aptf-2	ProteinProtein	ztf-2	ProteinProtein	klf-3
mex-3	translational regulation	aptf-2	ProteinProtein	lsy-2	Proteindna	unc-86
mex-3	translational regulation	aptf-2	ProteinProtein	lsy-2	ProteinProtein	pha-4
mex-3	translational regulation	aptf-2	ProteinProtein	lsy-2	ProteinProtein	nhr-239
mex-3	translational regulation	aptf-2	ProteinProtein	lsy-2	Change of expression level	pgl-1
mex-3	translational regulation	aptf-2	ProteinProtein	lsy-2	ProteinProtein	set-1
mex-3	translational regulation	aptf-2	ProteinProtein	lsy-2	ProteinProtein	pax-3
mex-3	translational regulation	aptf-2	ProteinProtein	lsy-2	ProteinProtein	unc-130
mex-3	translational regulation	aptf-2	ProteinProtein	lsy-2	A phenotypic	lin-35
mex-3	translational regulation	aptf-2	ProteinProtein	lsy-2	A phenotypic	lin-15B
mex-3	translational regulation	aptf-2	ProteinProtein	lsy-2	ProteinProtein	tra-4
mex-3	translational regulation	aptf-2	ProteinProtein	flh-1	ProteinProtein	nhr-67
mex-3	translational regulation	aptf-2	ProteinProtein	flh-1	ProteinProtein	fozi-1
mex-3	translational regulation	aptf-2	ProteinProtein	flh-1	ProteinProtein	ceh-30
mex-3	translational regulation	aptf-2	ProteinProtein	flh-1	A phenotypic	flh-2
mex-3	translational regulation	aptf-2	ProteinProtein	flh-1	ProteinProtein	mls-2
mex-3	translational regulation	aptf-2	ProteinProtein	flh-1	ProteinProtein	flh-2
mex-3	translational regulation	aptf-2	ProteinProtein	flh-1	ProteinProtein	T27A8.2
mex-3	translational regulation	aptf-2	ProteinProtein	flh-1	Change of expression level	mir-48
mex-3	translational regulation	aptf-2	ProteinProtein	flh-1	ProteinProtein	nhr-111
mex-3	translational regulation	aptf-2	ProteinProtein	flh-1	ProteinProtein	ztf-2
mex-3	translational regulation	aptf-2	ProteinProtein	klf-1	ProteinProtein	unc-37
mex-3	translational regulation	aptf-2	ProteinProtein	fozi-1	Genetic interaction	die-1
mex-3	translational regulation	aptf-2	ProteinProtein	fozi-1	ProteinProtein	tbx-9
mex-3	translational regulation	aptf-2	ProteinProtein	fozi-1	ProteinProtein	swsn-1
mex-3	translational regulation	aptf-2	ProteinProtein	fozi-1	ProteinProtein	ztf-2
mex-3	translational regulation	aptf-2	ProteinProtein	fozi-1	ProteinProtein	nhr-111
mex-3	translational regulation	aptf-2	ProteinProtein	fozi-1	Proteindna	mef-2
mex-3	translational regulation	aptf-2	ProteinProtein	fozi-1	ProteinProtein	unc-130
mex-3	translational regulation	aptf-2	ProteinProtein	fozi-1	Change of expression level	ceh-34
mex-3	translational regulation	aptf-2	ProteinProtein	fozi-1	ProteinProtein	tbx-39
mex-3	translational regulation	aptf-2	ProteinProtein	fozi-1	ProteinProtein	T27A8.2
mex-3	translational regulation	aptf-2	ProteinProtein	fozi-1	ProteinProtein	pha-4
mex-3	translational regulation	aptf-2	ProteinProtein	nhr-67	Change of expression level	hda-1
mex-3	translational regulation	aptf-2	ProteinProtein	nhr-67	Regulatory	lin-11
mex-3	translational regulation	aptf-2	ProteinProtein	nhr-67	Change of localization	mig-2
mex-3	translational regulation	aptf-2	ProteinProtein	nhr-67	Suppressing	lin-12
mex-3	translational regulation	aptf-2	ProteinProtein	nhr-67	Change of expression level	unc-5
mex-3	translational regulation	aptf-2	ProteinProtein	nhr-67	Change of expression level	cki-1
mex-3	translational regulation	hlh-13	ProteinProtein	hlh-2	Change of expression level	gon-1
mex-3	translational regulation	hlh-13	ProteinProtein	hlh-2	Change of expression level	egl-15
mex-3	translational regulation	hlh-13	ProteinProtein	hlh-2	Change of expression level	ttx-3
mex-3	translational regulation	hlh-13	ProteinProtein	hlh-2	ProteinProtein	cye-1
mex-3	translational regulation	hlh-13	ProteinProtein	hlh-2	Regulatory	bir-1
mex-3	translational regulation	hlh-13	ProteinProtein	hlh-2	Regulatory	gon-1
mex-3	translational regulation	hlh-13	ProteinProtein	hlh-2	Change of expression level	mig-6
mex-3	translational regulation	hlh-13	ProteinProtein	hlh-2	Change of expression level	hlh-8
mex-3	translational regulation	hlh-13	ProteinProtein	hlh-2	Change of expression level	ina-1
mex-3	translational regulation	rhgf-2	Enhancement	fem-2	Partial suppression	mel-11
mex-3	translational regulation	rhgf-2	Enhancement	fem-2	Regulatory	par-5
mex-3	translational regulation	rhgf-2	Enhancement	fem-2	ProteinProtein	fem-1
mex-3	translational regulation	rhgf-2	Enhancement	fem-2	ProteinProtein	par-6
mex-3	translational regulation	rhgf-2	Enhancement	fem-2	Change of expression level	set-2
mex-3	translational regulation	rhgf-2	Enhancement	fem-2	Genetic interaction	fem-3
mex-3	translational regulation	rhgf-2	Masking	mel-11	Genetic interaction	spc-1
mex-3	translational regulation	rhgf-2	Masking	mel-11	Masking	fem-1
mex-3	translational regulation	rhgf-2	Masking	mel-11	Genetic interaction	let-502
mex-3	translational regulation	rhgf-2	Masking	mel-11	Genetic interaction	sma-1
mex-3	translational regulation	rhgf-2	Masking	mel-11	Genetic interaction	fem-2
mex-3	translational regulation	rhgf-2	Masking	mel-11	Suppressing	let-502
mex-3	translational regulation	rhgf-2	Masking	mel-11	A phenotypic	sma-6
mex-3	translational regulation	rhgf-2	Masking	mel-11	Masking	fem-3
mex-3	translational regulation	rhgf-2	Masking	mel-11	ProteinProtein	uaf-1
mex-3	translational regulation	rhgf-2	Masking	mel-11	A phenotypic	let-756
mex-3	translational regulation	rhgf-2	Suppressing	mel-11	Genetic interaction	spc-1
mex-3	translational regulation	rhgf-2	Suppressing	mel-11	Masking	fem-1
mex-3	translational regulation	rhgf-2	Suppressing	mel-11	Genetic interaction	let-502
mex-3	translational regulation	rhgf-2	Suppressing	mel-11	Genetic interaction	sma-1
mex-3	translational regulation	rhgf-2	Suppressing	mel-11	Genetic interaction	fem-2
mex-3	translational regulation	rhgf-2	Suppressing	mel-11	Suppressing	let-502
mex-3	translational regulation	rhgf-2	Suppressing	mel-11	A phenotypic	sma-6
mex-3	translational regulation	rhgf-2	Suppressing	mel-11	Masking	fem-3
mex-3	translational regulation	rhgf-2	Suppressing	mel-11	ProteinProtein	uaf-1
mex-3	translational regulation	rhgf-2	Suppressing	mel-11	A phenotypic	let-756
mex-3	translational regulation	rhgf-2	ProteinProtein	rho-1	Change of expression level	par-6
mex-3	translational regulation	rhgf-2	ProteinProtein	rho-1	Change of localization	rga-3
mex-3	translational regulation	rhgf-2	ProteinProtein	rho-1	Change of expression level	cdc-42
mex-3	translational regulation	rhgf-2	ProteinProtein	rho-1	Change of expression level	pop-1
mex-3	translational regulation	rhgf-2	ProteinProtein	rho-1	Suppressing	par-5
mex-3	translational regulation	rhgf-2	ProteinProtein	rho-1	Cis phenotypic	cyk-4
mex-3	translational regulation	lin-35	Change of expression level	sup-37	ProteinProtein	sup-35
mex-3	translational regulation	lin-35	Change of expression level	sup-37	Change of expression level	pha-1
mex-3	translational regulation	lin-35	Change of expression level	sup-37	Suppressing	pha-1
mex-3	translational regulation	lin-35	Change of expression level	mes-4	Suppressing	par-2
mex-3	translational regulation	lin-35	Change of expression level	mes-4	Enhancement	set-2
mex-3	translational regulation	lin-35	Change of expression level	mes-4	Suppressing	mep-1
mex-3	translational regulation	lin-35	Change of expression level	mes-4	Suppressing	lin-37
mex-3	translational regulation	lin-35	Change of expression level	mes-4	Change of localization	his-24
mex-3	translational regulation	lin-35	Change of expression level	mes-4	Suppressing	lin-15B
mex-3	translational regulation	lin-35	Change of expression level	mes-4	Suppressing	lin-36
mex-3	translational regulation	lin-35	Change of expression level	mes-4	All suppressing	mep-1
mex-3	translational regulation	lin-35	Change of expression level	mes-4	Suppressing	lin-8
mex-3	translational regulation	lin-35	Change of expression level	mes-4	Suppressing	mom-2
mex-3	translational regulation	lin-35	Change of expression level	mes-4	Suppressing	hmp-2
mex-3	translational regulation	lin-35	Change of expression level	mes-4	Genetic interaction	mep-1
mex-3	translational regulation	lin-35	Change of expression level	mes-4	Suppressing	lin-13
mex-3	translational regulation	lin-35	Change of expression level	mes-4	Suppressing	lin-15A
mex-3	translational regulation	lin-35	Change of expression level	mes-4	Regulatory	mes-6
mex-3	translational regulation	lin-35	Change of expression level	mes-4	Suppressing	tam-1
mex-3	translational regulation	lin-35	Change of expression level	lip-1	Genetic interaction	let-23
mex-3	translational regulation	lin-35	A phenotypic	hpl-2	A phenotypic	ced-10
mex-3	translational regulation	lin-35	A phenotypic	hpl-2	Change of expression level	egl-5
mex-3	translational regulation	lin-35	A phenotypic	hpl-2	Change of expression level	cdh-3
mex-3	translational regulation	lin-35	A phenotypic	hpl-2	Regulatory	lin-39
mex-3	translational regulation	lin-35	A phenotypic	hpl-2	A phenotypic	htz-1
mex-3	translational regulation	lin-35	A phenotypic	hpl-2	A phenotypic	pha-4
mex-3	translational regulation	lin-35	A phenotypic	hpl-2	A phenotypic	lsy-2
mex-3	translational regulation	lin-35	A phenotypic	hpl-2	A phenotypic	trr-1
mex-3	translational regulation	lin-35	A phenotypic	hpl-2	A phenotypic	tpst-1
mex-3	translational regulation	lin-35	A phenotypic	hpl-2	Change of expression level	lim-7
mex-3	translational regulation	lin-35	A phenotypic	hpl-2	Genetic interaction	xnp-1
mex-3	translational regulation	lin-35	A phenotypic	hpl-2	A phenotypic	arx-7
mex-3	translational regulation	lin-35	A phenotypic	hpl-2	Genetic interaction	lin-13
mex-3	translational regulation	lin-35	Enhancement	cdc-14	Enhancement	let-60
mex-3	translational regulation	lin-35	Enhancement	cdc-14	Enhancement	cdc-48.2
mex-3	translational regulation	lin-35	Enhancement	cdc-14	Positively Regulates	cki-1
mex-3	translational regulation	lin-35	Enhancement	cdc-14	Cis phenotypic	cki-1
mex-3	translational regulation	lin-35	Enhancement	cdc-14	Enhancement	lin-12
mex-3	translational regulation	lin-35	Enhancement	let-60	Regulatory	ces-2
mex-3	translational regulation	lin-35	Enhancement	let-60	A phenotypic	sem-5
mex-3	translational regulation	lin-35	Enhancement	let-60	Genetic interaction	sur-5
mex-3	translational regulation	lin-35	Enhancement	let-60	A phenotypic	lin-39
mex-3	translational regulation	lin-35	Enhancement	let-60	A phenotypic	unc-62
mex-3	translational regulation	lin-35	Enhancement	let-60	Genetic interaction	egl-27
mex-3	translational regulation	lin-35	Enhancement	let-60	Change of expression level	ceh-13
mex-3	translational regulation	lin-35	Enhancement	let-60	Suppressing	clk-1
mex-3	translational regulation	lin-35	Enhancement	let-60	Partial suppression	lin-36
mex-3	translational regulation	lin-35	Enhancement	let-60	A phenotypic	mel-11
mex-3	translational regulation	lin-35	Enhancement	let-60	Partial suppression	lin-61
mex-3	translational regulation	lin-35	Enhancement	let-60	Partial suppression	egl-15
mex-3	translational regulation	lin-35	Enhancement	let-60	Genetic interaction	sem-5
mex-3	translational regulation	lin-35	Enhancement	let-60	Genetic interaction	lin-12
mex-3	translational regulation	lin-35	Enhancement	let-60	A phenotypic	prx-5
mex-3	translational regulation	lin-35	Enhancement	let-60	Enhancement	sem-5
mex-3	translational regulation	lin-35	Enhancement	let-60	A phenotypic	gld-1
mex-3	translational regulation	lin-35	Enhancement	let-60	A phenotypic	unc-53
mex-3	translational regulation	lin-35	Enhancement	let-60	A phenotypic	scd-1
mex-3	translational regulation	lin-35	Enhancement	let-60	Genetic interaction	lin-8
mex-3	translational regulation	lin-35	Enhancement	let-60	Genetic interaction	lin-39
mex-3	translational regulation	lin-35	Enhancement	let-60	A phenotypic	par-5
mex-3	translational regulation	lin-35	Enhancement	let-60	Genetic interaction	let-7
mex-3	translational regulation	lin-35	Enhancement	let-60	Genetic interaction	dpy-22
mex-3	translational regulation	lin-35	Enhancement	let-60	A phenotypic	pha-4
mex-3	translational regulation	lin-35	Enhancement	let-60	A phenotypic	vps-20
mex-3	translational regulation	lin-35	Enhancement	let-60	Partial suppression	lin-15B
mex-3	translational regulation	lin-35	Enhancement	let-60	Enhancement	let-23
mex-3	translational regulation	lin-35	Enhancement	let-60	Genetic interaction	isw-1
mex-3	translational regulation	lin-35	Enhancement	let-60	A phenotypic	itr-1
mex-3	translational regulation	lin-35	Enhancement	let-60	Genetic interaction	ect-2
mex-3	translational regulation	lin-35	Enhancement	let-60	Genetic interaction	mig-2
mex-3	translational regulation	lin-35	Enhancement	let-60	Suppressing	sem-5
mex-3	translational regulation	lin-35	Enhancement	let-60	Partial suppression	lin-15A
mex-3	translational regulation	lin-35	Enhancement	let-60	Change of expression level	lin-39
mex-3	translational regulation	lin-35	Enhancement	let-60	A phenotypic	cdc-25.1
mex-3	translational regulation	lin-35	Enhancement	let-60	Suppressing	ain-1
mex-3	translational regulation	lin-35	Enhancement	let-60	Suppressing	lin-15A
mex-3	translational regulation	lin-35	Enhancement	let-60	A phenotypic	mom-2
mex-3	translational regulation	lin-35	Enhancement	let-60	Genetic interaction	lin-10
mex-3	translational regulation	lin-35	Enhancement	let-60	Genetic interaction	cgr-1
mex-3	translational regulation	lin-35	Enhancement	let-60	Suppressing	lin-15B
mex-3	translational regulation	lin-35	Enhancement	let-60	A phenotypic	let-23
mex-3	translational regulation	lin-35	Enhancement	let-60	Masking	let-23
mex-3	translational regulation	lin-35	Enhancement	let-60	A phenotypic	par-6
mex-3	translational regulation	lin-35	Enhancement	let-60	Partial suppression	epi-1
mex-3	translational regulation	lin-35	Enhancement	let-60	A phenotypic	vps-32.1
mex-3	translational regulation	lin-35	Enhancement	let-60	A phenotypic	mom-5
mex-3	translational regulation	lin-35	Enhancement	let-60	A phenotypic	sma-6
mex-3	translational regulation	lin-35	Enhancement	let-60	A phenotypic	dpy-22
mex-3	translational regulation	lin-35	Enhancement	let-60	A phenotypic	rme-2
mex-3	translational regulation	lin-35	Enhancement	let-60	A phenotypic	icd-1
mex-3	translational regulation	lin-35	Enhancement	let-60	A phenotypic	nid-1
mex-3	translational regulation	lin-35	Enhancement	let-60	Genetic interaction	unc-83
mex-3	translational regulation	lin-35	A phenotypic	tpst-1
mex-3	translational regulation	lin-35	Enhancement	lin-31	Change of expression level	let-7
mex-3	translational regulation	lin-35	Enhancement	lin-31	Genetic interaction	lin-26
mex-3	translational regulation	lin-35	Enhancement	lin-31	Change of expression level	lin-39
mex-3	translational regulation	lin-35	Enhancement	lin-31	Change of expression level	cki-1
mex-3	translational regulation	lin-35	Enhancement	mom-2	A phenotypic	sem-5
mex-3	translational regulation	lin-35	Enhancement	mom-2	Genetic interaction	let-23
mex-3	translational regulation	lin-35	Enhancement	mom-2	Cis phenotypic	2019-04-01
mex-3	translational regulation	lin-35	Enhancement	mom-2	A phenotypic	glp-1
mex-3	translational regulation	lin-35	Enhancement	mom-2	Change of localization	2019-04-01
mex-3	translational regulation	lin-35	Enhancement	mom-2	Change of expression level	wee-1.1
mex-3	translational regulation	lin-35	Enhancement	mom-2	Cis phenotypic	plp-1
mex-3	translational regulation	lin-35	Enhancement	mom-2	Genetic interaction	2019-04-01
mex-3	translational regulation	lin-35	Enhancement	mom-2	Cis phenotypic	lin-44
mex-3	translational regulation	lin-35	Enhancement	mom-2	A phenotypic	sma-6
mex-3	translational regulation	lin-35	Enhancement	mom-2	A phenotypic	let-23
mex-3	translational regulation	lin-35	Enhancement	mom-2	Genetic interaction	egl-20
mex-3	translational regulation	lin-35	Enhancement	mom-2	Unilateral enhancement	lin-17
mex-3	translational regulation	lin-35	Enhancement	mom-2	Genetic interaction	vab-8
mex-3	translational regulation	lin-35	Enhancement	mom-2	A phenotypic	egl-15
mex-3	translational regulation	lin-35	Enhancement	mom-2	Enhancement	lin-17
mex-3	translational regulation	lin-35	A phenotypic	ceh-32	Suppressing	let-7
mex-3	translational regulation	lin-35	A phenotypic	ceh-32	Enhancement	let-23
mex-3	translational regulation	lin-35	A phenotypic	ceh-32	Enhancement	vab-1
mex-3	translational regulation	lin-35	A phenotypic	ceh-32	Enhancement	sel-12
mex-3	translational regulation	lin-35	A phenotypic	ceh-32	Change of expression level	let-7
mex-3	translational regulation	lin-35	A phenotypic	ceh-32	ProteinProtein	unc-37
mex-3	translational regulation	lin-35	A phenotypic	sma-6	A phenotypic	dpy-22
mex-3	translational regulation	lin-35	A phenotypic	sma-6	A phenotypic	vps-20
mex-3	translational regulation	lin-35	A phenotypic	sma-6	A phenotypic	mom-5
mex-3	translational regulation	lin-35	A phenotypic	sma-6	A phenotypic	prx-5
mex-3	translational regulation	lin-35	A phenotypic	sma-6	Masking	dbl-1
mex-3	translational regulation	lin-35	A phenotypic	sma-6	A phenotypic	unc-62
mex-3	translational regulation	lin-35	A phenotypic	sma-6	A phenotypic	pax-3
mex-3	translational regulation	lin-35	A phenotypic	sma-6	A phenotypic	par-5
mex-3	translational regulation	lin-35	A phenotypic	sma-6	A phenotypic	egl-18
mex-3	translational regulation	lin-35	A phenotypic	sma-6	A phenotypic	rme-2
mex-3	translational regulation	lin-35	A phenotypic	sma-6	A phenotypic	sem-5
mex-3	translational regulation	lin-35	A phenotypic	sma-6	A phenotypic	vps-32.1
mex-3	translational regulation	lin-35	A phenotypic	sma-6	A phenotypic	skn-1
mex-3	translational regulation	lin-35	A phenotypic	sma-6	A phenotypic	itr-1
mex-3	translational regulation	lin-35	A phenotypic	sma-6	A phenotypic	gld-1
mex-3	translational regulation	lin-35	A phenotypic	sma-6	A phenotypic	icd-1
mex-3	translational regulation	lin-35	A phenotypic	sma-6	A phenotypic	hmp-2
mex-3	translational regulation	lin-35	ProteinProtein	lin-53	Change of expression level	pgl-1
mex-3	translational regulation	lin-35	ProteinProtein	lin-53	A phenotypic	pha-1
mex-3	translational regulation	lin-35	ProteinProtein	lin-53	A phenotypic	lin-15A
mex-3	translational regulation	lin-35	ProteinProtein	lin-53	Change of expression level	lin-37
mex-3	translational regulation	lin-35	ProteinProtein	lin-53	Change of expression level	pgl-3
mex-3	translational regulation	lin-35	ProteinProtein	lin-53	All suppressing	skn-1
mex-3	translational regulation	lin-35	ProteinProtein	lin-53	Enhancement	pha-4
mex-3	translational regulation	lin-35	ProteinProtein	lin-53	Change of expression level	lin-54
mex-3	translational regulation	lin-35	Change of expression level	cye-1	Suppressing	cki-2
mex-3	translational regulation	lin-35	Change of expression level	cye-1	A phenotypic	sem-5
mex-3	translational regulation	lin-35	Change of expression level	cye-1	Genetic interaction	alg-1
mex-3	translational regulation	lin-35	Change of expression level	cye-1	A phenotypic	let-60
mex-3	translational regulation	lin-35	Change of expression level	cye-1	A phenotypic	let-23
mex-3	translational regulation	lin-35	Change of expression level	cye-1	Suppressing	gld-1
mex-3	translational regulation	lin-35	Change of expression level	cye-1	A phenotypic	sma-6
mex-3	translational regulation	lin-35	Change of expression level	cye-1	A phenotypic	let-756
mex-3	translational regulation	lin-35	Change of expression level	cye-1	Suppressing	cdc-14
mex-3	translational regulation	lin-35	Cis phenotypic	dpl-1	Change of expression level	daf-12
mex-3	translational regulation	lin-35	Cis phenotypic	dpl-1	Genetic interaction	let-60
mex-3	translational regulation	lin-35	Cis phenotypic	dpl-1	Change of expression level	csr-1
mex-3	translational regulation	lin-35	Cis phenotypic	dpl-1	Change of expression level	rme-2
mex-3	translational regulation	lin-35	Cis phenotypic	dpl-1	Change of expression level	lip-1
mex-3	translational regulation	lin-35	Cis phenotypic	dpl-1	Genetic interaction	sem-5
mex-3	translational regulation	lin-35	Cis phenotypic	dpl-1	Regulatory	spn-4
mex-3	translational regulation	lin-35	Cis phenotypic	dpl-1	Change of expression level	ego-1
mex-3	translational regulation	lin-35	Cis phenotypic	dpl-1	Regulatory	rme-2
mex-3	translational regulation	lin-35	Cis phenotypic	dpl-1	Change of expression level	ced-4
mex-3	translational regulation	lin-35	Regulatory	cye-1	Suppressing	cki-2
mex-3	translational regulation	lin-35	Regulatory	cye-1	A phenotypic	sem-5
mex-3	translational regulation	lin-35	Regulatory	cye-1	Genetic interaction	alg-1
mex-3	translational regulation	lin-35	Regulatory	cye-1	A phenotypic	let-60
mex-3	translational regulation	lin-35	Regulatory	cye-1	A phenotypic	let-23
mex-3	translational regulation	lin-35	Regulatory	cye-1	Suppressing	gld-1
mex-3	translational regulation	lin-35	Regulatory	cye-1	A phenotypic	sma-6
mex-3	translational regulation	lin-35	Regulatory	cye-1	A phenotypic	let-756
mex-3	translational regulation	lin-35	Regulatory	cye-1	Suppressing	cdc-14
mex-3	translational regulation	lin-35	A phenotypic	pha-1	Positively Regulates	myo-2
mex-3	translational regulation	lin-35	A phenotypic	pha-1	Change of expression level	dlg-1
mex-3	translational regulation	lin-35	A phenotypic	pha-1	Change of expression level	ajm-1
mex-3	translational regulation	lin-35	A phenotypic	pha-1	A phenotypic	lin-37
mex-3	translational regulation	lin-35	A phenotypic	pha-1	Change of expression level	hmr-1
mex-3	translational regulation	lin-35	A phenotypic	pha-1	A phenotypic	lin-15B
mex-3	translational regulation	lin-35	A phenotypic	lin-8	A phenotypic	utx-1
mex-3	translational regulation	lin-35	A phenotypic	lin-8	A phenotypic	lin-15A
mex-3	translational regulation	lin-35	A phenotypic	lin-8	Cis phenotypic	hpl-2
mex-3	translational regulation	lin-35	A phenotypic	lin-8	A phenotypic	lin-15B
mex-3	translational regulation	lin-35	A phenotypic	cdt-1	Suppressing	rbx-1
mex-3	translational regulation	lin-35	A phenotypic	cdt-1	A phenotypic	hpl-2
mex-3	translational regulation	lin-35	A phenotypic	cdt-1	A phenotypic	lin-37
mex-3	translational regulation	lin-35	A phenotypic	cdt-1	Cis phenotypic	rbx-1
mex-3	translational regulation	lin-35	A phenotypic	cdt-1	A phenotypic	lin-15B
mex-3	translational regulation	lin-35	A phenotypic	cdt-1	Genetic interaction	cul-4
mex-3	translational regulation	lin-35	Genetic interaction	alg-1	Change of expression level	lin-14
mex-3	translational regulation	lin-35	Genetic interaction	alg-1	A phenotypic	alg-2
mex-3	translational regulation	lin-35	Genetic interaction	alg-1	Suppressing	lin-28
mex-3	translational regulation	lin-35	Genetic interaction	alg-1	Change of expression level	mir-71
mex-3	translational regulation	lin-35	Genetic interaction	alg-1	Physical	ain-2
mex-3	translational regulation	lin-35	Genetic interaction	alg-1	Change of expression level	let-7
mex-3	translational regulation	lin-35	Genetic interaction	alg-1	Suppressing	ain-1
mex-3	translational regulation	lin-35	Genetic interaction	alg-1	ProteinProtein	ain-1
mex-3	translational regulation	lin-35	Genetic interaction	alg-1	All suppressing	sop-2
mex-3	translational regulation	lin-35	Genetic interaction	alg-1	A phenotypic	ubc-9
mex-3	translational regulation	lin-35	Genetic interaction	alg-1	Change of expression level	cye-1
mex-3	translational regulation	lin-35	Regulatory	let-711	Suppressing	ifg-1
mex-3	translational regulation	lin-35	Regulatory	let-711	Genetic interaction	ifg-1
mex-3	translational regulation	lin-35	Regulatory	ced-9	Suppressing	cdl-1
mex-3	translational regulation	lin-35	Regulatory	ced-9	Genetic interaction	icd-1
mex-3	translational regulation	lin-35	Regulatory	ced-9	Genetic interaction	ces-2
mex-3	translational regulation	lin-35	Regulatory	ced-9	Suppressing	bec-1
mex-3	translational regulation	lin-35	Regulatory	ced-9	Partial suppression	dlc-1
mex-3	translational regulation	lin-35	Regulatory	ced-9	Cis phenotypic	ced-4
mex-3	translational regulation	lin-35	Regulatory	mes-3	Suppressing	lin-15A
mex-3	translational regulation	lin-35	Regulatory	mes-3	Enhancement	set-2
mex-3	translational regulation	lin-35	Regulatory	mes-3	Regulatory	mes-6
mex-3	translational regulation	lin-35	Regulatory	mes-3	Suppressing	lin-15B
mex-3	translational regulation	lin-35	Regulatory	mes-3	Partial suppression	mep-1
mex-3	translational regulation	lin-35	Regulatory	mes-3	Suppressing	hmp-2
mex-3	translational regulation	lin-35	Regulatory	mes-3	Change of expression level	his-24
mex-3	translational regulation	lin-35	Regulatory	mes-3	ProteinProtein	mes-6
mex-3	translational regulation	lin-35	Regulatory	mes-3	Suppressing	mom-2
mex-3	translational regulation	lin-35	Regulatory	mes-3	Suppressing	par-2
mex-3	translational regulation	lin-35	Regulatory	mes-3	Genetic interaction	set-2
mex-3	translational regulation	lin-35	Regulatory	mes-3	Suppressing	lin-37
mex-3	translational regulation	lin-35	Regulatory	mes-3	Suppressing	lin-13
mex-3	translational regulation	lin-35	Change of expression level	pgl-1
mex-3	translational regulation	lin-35	Enhancement	mdf-2
mex-3	translational regulation	lin-35	All suppressing	dlc-1	Cis phenotypic	gla-3
mex-3	translational regulation	lin-35	All suppressing	dlc-1	Change of expression level	kri-1
mex-3	translational regulation	lin-35	All suppressing	dlc-1	ProteinProtein	rsa-2
mex-3	translational regulation	lin-35	Genetic interaction	lin-53	Change of expression level	pgl-1
mex-3	translational regulation	lin-35	Genetic interaction	lin-53	A phenotypic	pha-1
mex-3	translational regulation	lin-35	Genetic interaction	lin-53	A phenotypic	lin-15A
mex-3	translational regulation	lin-35	Genetic interaction	lin-53	Change of expression level	lin-37
mex-3	translational regulation	lin-35	Genetic interaction	lin-53	Change of expression level	pgl-3
mex-3	translational regulation	lin-35	Genetic interaction	lin-53	All suppressing	skn-1
mex-3	translational regulation	lin-35	Genetic interaction	lin-53	Enhancement	pha-4
mex-3	translational regulation	lin-35	Genetic interaction	lin-53	Change of expression level	lin-54
mex-3	translational regulation	lin-35	Cis phenotypic	lin-36	A phenotypic	lin-15A
mex-3	translational regulation	lin-35	Cis phenotypic	lin-36	Genetic interaction	lin-53
mex-3	translational regulation	lin-35	Cis phenotypic	lin-36	Genetic interaction	trr-1
mex-3	translational regulation	lin-35	Cis phenotypic	lin-36	A phenotypic	lin-56
mex-3	translational regulation	lin-35	Cis phenotypic	lin-36	A phenotypic	lin-8
mex-3	translational regulation	lin-35	Suppressing	misc-1
mex-3	translational regulation	lin-35	A phenotypic	lin-15A	A phenotypic	hpl-2
mex-3	translational regulation	lin-35	A phenotypic	lin-15A	Change of expression level	lin-56
mex-3	translational regulation	lin-35	A phenotypic	lin-15A	Suppressing	lin-15B
mex-3	translational regulation	lin-35	A phenotypic	lin-15A	Suppressing	lin-44
mex-3	translational regulation	lin-35	A phenotypic	lin-15A	A phenotypic	lin-37
mex-3	translational regulation	lin-35	A phenotypic	lin-15A	Genetic interaction	dpy-26
mex-3	translational regulation	lin-35	A phenotypic	lin-15A	Genetic interaction	dpy-22
mex-3	translational regulation	lin-35	A phenotypic	lin-15A	ProteinProtein	lin-56
mex-3	translational regulation	lin-35	A phenotypic	lin-15A	A phenotypic	snr-3
mex-3	translational regulation	lin-35	A phenotypic	lin-15A	A phenotypic	mep-1
mex-3	translational regulation	lin-35	A phenotypic	lin-15A	Cis phenotypic	hpl-2
mex-3	translational regulation	lin-35	A phenotypic	fzr-1	A phenotypic	lin-36
mex-3	translational regulation	lin-35	A phenotypic	fzr-1	Enhancement	mdf-2
mex-3	translational regulation	lin-35	Change of expression level	sur-5	Genetic interaction	let-60
mex-3	translational regulation	lin-35	A phenotypic	Y55F3AM.3	A phenotypic	lin-37
mex-3	translational regulation	lin-35	A phenotypic	Y55F3AM.3	A phenotypic	hpl-2
mex-3	translational regulation	lin-35	Genetic interaction	cdc-14	Enhancement	let-60
mex-3	translational regulation	lin-35	Genetic interaction	cdc-14	Enhancement	cdc-48.2
mex-3	translational regulation	lin-35	Genetic interaction	cdc-14	Positively Regulates	cki-1
mex-3	translational regulation	lin-35	Genetic interaction	cdc-14	Cis phenotypic	cki-1
mex-3	translational regulation	lin-35	Genetic interaction	cdc-14	Enhancement	lin-12
mex-3	translational regulation	lin-35	A phenotypic	skn-1
mex-3	translational regulation	lin-35	Genetic interaction	xnp-1	Genetic interaction	lin-53
mex-3	translational regulation	lin-35	Genetic interaction	xnp-1	Change of expression level	sur-5
mex-3	translational regulation	lin-35	Change of expression level	ced-9	Suppressing	cdl-1
mex-3	translational regulation	lin-35	Change of expression level	ced-9	Genetic interaction	icd-1
mex-3	translational regulation	lin-35	Change of expression level	ced-9	Genetic interaction	ces-2
mex-3	translational regulation	lin-35	Change of expression level	ced-9	Suppressing	bec-1
mex-3	translational regulation	lin-35	Change of expression level	ced-9	Partial suppression	dlc-1
mex-3	translational regulation	lin-35	Change of expression level	ced-9	Cis phenotypic	ced-4
mex-3	translational regulation	lin-54	Proteindna	ztf-4	ProteinProtein	nhr-111
mex-3	translational regulation	lin-54	A phenotypic	lin-15A	A phenotypic	hpl-2
mex-3	translational regulation	lin-54	A phenotypic	lin-15A	Change of expression level	lin-56
mex-3	translational regulation	lin-54	A phenotypic	lin-15A	Suppressing	lin-15B
mex-3	translational regulation	lin-54	A phenotypic	lin-15A	Suppressing	lin-44
mex-3	translational regulation	lin-54	A phenotypic	lin-15A	A phenotypic	lin-37
mex-3	translational regulation	lin-54	A phenotypic	lin-15A	Genetic interaction	dpy-26
mex-3	translational regulation	lin-54	A phenotypic	lin-15A	Genetic interaction	dpy-22
mex-3	translational regulation	lin-54	A phenotypic	lin-15A	ProteinProtein	lin-56
mex-3	translational regulation	lin-54	A phenotypic	lin-15A	A phenotypic	snr-3
mex-3	translational regulation	lin-54	A phenotypic	lin-15A	A phenotypic	mep-1
mex-3	translational regulation	lin-54	A phenotypic	lin-15A	Cis phenotypic	hpl-2
mex-3	translational regulation	lin-54	Cis phenotypic	lin-35	Change of expression level	sup-37
mex-3	translational regulation	lin-54	Cis phenotypic	lin-35	Change of expression level	mes-4
mex-3	translational regulation	lin-54	Cis phenotypic	lin-35	Change of expression level	lip-1
mex-3	translational regulation	lin-54	Cis phenotypic	lin-35	A phenotypic	hpl-2
mex-3	translational regulation	lin-54	Cis phenotypic	lin-35	Enhancement	cdc-14
mex-3	translational regulation	lin-54	Cis phenotypic	lin-35	Enhancement	let-60
mex-3	translational regulation	lin-54	Cis phenotypic	lin-35	Change of expression level	far-3
mex-3	translational regulation	lin-54	Cis phenotypic	lin-35	A phenotypic	tpst-1
mex-3	translational regulation	lin-54	Cis phenotypic	lin-35	Enhancement	lin-31
mex-3	translational regulation	lin-54	Cis phenotypic	lin-35	Enhancement	mom-2
mex-3	translational regulation	lin-54	Cis phenotypic	lin-35	A phenotypic	ceh-32
mex-3	translational regulation	lin-54	Cis phenotypic	lin-35	A phenotypic	sma-6
mex-3	translational regulation	lin-54	Cis phenotypic	lin-35	ProteinProtein	lin-53
mex-3	translational regulation	lin-54	Cis phenotypic	lin-35	Change of expression level	cye-1
mex-3	translational regulation	lin-54	Cis phenotypic	lin-35	Cis phenotypic	dpl-1
mex-3	translational regulation	lin-54	Cis phenotypic	lin-35	Regulatory	cye-1
mex-3	translational regulation	lin-54	Cis phenotypic	lin-35	A phenotypic	pha-1
mex-3	translational regulation	lin-54	Cis phenotypic	lin-35	A phenotypic	lin-8
mex-3	translational regulation	lin-54	Cis phenotypic	lin-35	A phenotypic	cdt-1
mex-3	translational regulation	lin-54	Cis phenotypic	lin-35	Genetic interaction	alg-1
mex-3	translational regulation	lin-54	Cis phenotypic	lin-35	Regulatory	let-711
mex-3	translational regulation	lin-54	Cis phenotypic	lin-35	Regulatory	ced-9
mex-3	translational regulation	lin-54	Cis phenotypic	lin-35	Regulatory	mes-3
mex-3	translational regulation	lin-54	Cis phenotypic	lin-35	Change of expression level	pgl-1
mex-3	translational regulation	lin-54	Cis phenotypic	lin-35	Enhancement	mdf-2
mex-3	translational regulation	lin-54	Cis phenotypic	lin-35	All suppressing	dlc-1
mex-3	translational regulation	lin-54	Cis phenotypic	lin-35	Genetic interaction	lin-53
mex-3	translational regulation	lin-54	Cis phenotypic	lin-35	Cis phenotypic	lin-36
mex-3	translational regulation	lin-54	Cis phenotypic	lin-35	Suppressing	misc-1
mex-3	translational regulation	lin-54	Cis phenotypic	lin-35	A phenotypic	lin-15A
mex-3	translational regulation	lin-54	Cis phenotypic	lin-35	A phenotypic	fzr-1
mex-3	translational regulation	lin-54	Cis phenotypic	lin-35	Change of expression level	sur-5
mex-3	translational regulation	lin-54	Cis phenotypic	lin-35	A phenotypic	Y55F3AM.3
mex-3	translational regulation	lin-54	Cis phenotypic	lin-35	Genetic interaction	cdc-14
mex-3	translational regulation	lin-54	Cis phenotypic	lin-35	A phenotypic	skn-1
mex-3	translational regulation	lin-54	Cis phenotypic	lin-35	Genetic interaction	xnp-1
mex-3	translational regulation	lin-54	Cis phenotypic	lin-35	Change of expression level	ced-9
mex-3	translational regulation	lin-54	Enhancement	pha-4	Change of expression level	lin-26
mex-3	translational regulation	lin-54	Enhancement	pha-4	A phenotypic	glp-1
mex-3	translational regulation	lin-54	Enhancement	pha-4	Change of expression level	unc-51
mex-3	translational regulation	lin-54	Enhancement	pha-4	Change of expression level	bec-1
mex-3	translational regulation	lin-54	Enhancement	pha-4	A phenotypic	chd-3
mex-3	translational regulation	lin-54	Enhancement	pha-4	Suppressing	glp-1
mex-3	translational regulation	lin-54	Enhancement	pha-4	A phenotypic	egl-27
mex-3	translational regulation	lin-54	Enhancement	pha-4	Physical	peb-1
mex-3	translational regulation	lin-54	Enhancement	pha-4	Regulatory	elt-2
mex-3	translational regulation	lin-54	Enhancement	pha-4	A phenotypic	sem-5
mex-3	translational regulation	lin-54	Enhancement	pha-4	Regulatory	ama-1
mex-3	translational regulation	lin-54	Enhancement	pha-4	Cis phenotypic	ubc-9
mex-3	translational regulation	lin-54	Enhancement	pha-4	Enhancement	eaf-1
mex-3	translational regulation	lin-54	Enhancement	pha-4	A phenotypic	tam-1
mex-3	translational regulation	lin-54	Enhancement	pha-4	A phenotypic	sma-6
mex-3	translational regulation	lin-54	Enhancement	pha-4	A phenotypic	let-23
mex-3	translational regulation	lin-54	Enhancement	pha-4	Partial suppression	glp-1
mex-3	translational regulation	lin-54	Enhancement	pha-4	Positively Regulates	peb-1
mex-3	translational regulation	lin-54	Enhancement	pha-4	A phenotypic	lin-35
mex-3	translational regulation	lin-54	Enhancement	pha-4	Change of expression level	hsp-3
mex-3	translational regulation	lin-54	Enhancement	pha-4	A phenotypic	lin-37
mex-3	translational regulation	lin-54	Enhancement	pha-4	Change of expression level	daf-21
mex-3	translational regulation	lin-54	Enhancement	pha-4	A phenotypic	let-756
mex-3	translational regulation	lin-54	Enhancement	pha-4	Change of expression level	lev-11
mex-3	translational regulation	lin-54	ProteinProtein	hpl-2	A phenotypic	ced-10
mex-3	translational regulation	lin-54	ProteinProtein	hpl-2	Change of expression level	egl-5
mex-3	translational regulation	lin-54	ProteinProtein	hpl-2	A phenotypic	lin-35
mex-3	translational regulation	lin-54	ProteinProtein	hpl-2	Change of expression level	cdh-3
mex-3	translational regulation	lin-54	ProteinProtein	hpl-2	Enhancement	lin-35
mex-3	translational regulation	lin-54	ProteinProtein	hpl-2	Regulatory	lin-39
mex-3	translational regulation	lin-54	ProteinProtein	hpl-2	A phenotypic	htz-1
mex-3	translational regulation	lin-54	ProteinProtein	hpl-2	A phenotypic	pha-4
mex-3	translational regulation	lin-54	ProteinProtein	hpl-2	A phenotypic	lsy-2
mex-3	translational regulation	lin-54	ProteinProtein	hpl-2	A phenotypic	trr-1
mex-3	translational regulation	lin-54	ProteinProtein	hpl-2	A phenotypic	tpst-1
mex-3	translational regulation	lin-54	ProteinProtein	hpl-2	Change of expression level	lim-7
mex-3	translational regulation	lin-54	ProteinProtein	hpl-2	Genetic interaction	xnp-1
mex-3	translational regulation	lin-54	ProteinProtein	hpl-2	A phenotypic	arx-7
mex-3	translational regulation	lin-54	ProteinProtein	hpl-2	Genetic interaction	lin-13
mex-3	translational regulation	lin-54	Proteindna	unc-62	ProteinProtein	nhr-67
mex-3	translational regulation	lin-54	Proteindna	unc-62	ProteinProtein	nhr-111
mex-3	translational regulation	lin-54	Proteindna	unc-62	Change of expression level	ida-1
mex-3	translational regulation	lin-54	Proteindna	unc-62	ProteinProtein	zip-10
mex-3	translational regulation	lin-54	Proteindna	unc-62	ProteinProtein	cnd-1
mex-3	translational regulation	lin-54	Proteindna	unc-62	ProteinProtein	vab-3
mex-3	translational regulation	lin-54	Proteindna	unc-62	Suppressing	let-7
mex-3	translational regulation	lin-54	Proteindna	unc-62	ProteinProtein	klf-1
mex-3	translational regulation	lin-54	Proteindna	unc-62	ProteinProtein	nhr-239
mex-3	translational regulation	lin-54	Proteindna	unc-62	ProteinProtein	eyg-1
mex-3	translational regulation	lin-54	Proteindna	unc-62	ProteinProtein	zfp-1
mex-3	translational regulation	lin-54	Proteindna	unc-62	A phenotypic	sem-5
mex-3	translational regulation	lin-54	Proteindna	unc-62	ProteinProtein	ztf-2
mex-3	translational regulation	lin-54	Proteindna	unc-62	ProteinProtein	fozi-1
mex-3	translational regulation	lin-54	Proteindna	unc-62	Change of expression level	ftn-2
mex-3	translational regulation	lin-54	Proteindna	unc-62	Change of expression level	ceh-20
mex-3	translational regulation	lin-54	Proteindna	unc-62	ProteinProtein	pha-4
mex-3	translational regulation	lin-54	Proteindna	unc-62	A phenotypic	let-23
mex-3	translational regulation	lin-54	Proteindna	unc-62	ProteinProtein	unc-130
mex-3	translational regulation	lin-54	Proteindna	unc-62	ProteinProtein	pop-1
mex-3	translational regulation	lin-54	Proteindna	unc-62	ProteinProtein	T27A8.2
mex-3	translational regulation	lin-54	Proteindna	unc-62	ProteinProtein	lsy-2
mex-3	translational regulation	lin-54	Proteindna	unc-62	ProteinProtein	odd-2
mex-3	translational regulation	lin-54	Proteindna	unc-62	ProteinProtein	pax-3
mex-3	translational regulation	lin-54	Proteindna	unc-62	ProteinProtein	ceh-49
mex-3	translational regulation	lin-54	Proteindna	unc-62	ProteinProtein	lin-15A
mex-3	translational regulation	lin-54	Proteindna	unc-62	Change of localization	ceh-20
mex-3	translational regulation	lin-54	Proteindna	unc-62	A phenotypic	lin-59
mex-3	translational regulation	lin-54	Proteindna	unc-62	Change of expression level	hsp-3
mex-3	translational regulation	lin-54	Proteindna	unc-62	ProteinProtein	moe-3
mex-3	translational regulation	lin-54	Proteindna	unc-62	ProteinProtein	set-1
mex-3	translational regulation	lin-54	Proteindna	nhr-68
mex-3	translational regulation	tbx-8	A phenotypic	tbx-9	ProteinProtein	pha-4
mex-3	translational regulation	tbx-8	A phenotypic	tbx-9	ProteinProtein	nhr-148
mex-3	translational regulation	tbx-8	A phenotypic	tbx-9	ProteinProtein	eyg-1
mex-3	translational regulation	tbx-8	A phenotypic	tbx-9	ProteinProtein	mab-3
mex-3	translational regulation	tbx-8	A phenotypic	tbx-9	ProteinProtein	bir-1
mex-3	translational regulation	tbx-8	A phenotypic	tbx-9	ProteinProtein	lin-59
mex-3	translational regulation	tbx-8	A phenotypic	tbx-9	ProteinProtein	dxbp-1
mex-3	translational regulation	tbx-8	A phenotypic	tbx-9	ProteinProtein	nhr-81
mex-3	translational regulation	tbx-8	A phenotypic	tbx-9	ProteinProtein	let-19
mex-3	translational regulation	tbx-8	A phenotypic	tbx-9	ProteinProtein	lin-15A
mex-3	translational regulation	tbx-8	A phenotypic	tbx-9	ProteinProtein	unc-130
mex-3	translational regulation	tbx-8	A phenotypic	tbx-9	ProteinProtein	odd-2
mex-3	translational regulation	tbx-8	A phenotypic	tbx-9	ProteinProtein	nhr-111
mex-3	translational regulation	tbx-8	A phenotypic	tbx-9	ProteinProtein	unc-37
mex-3	translational regulation	tbx-8	A phenotypic	tbx-9	ProteinProtein	fkh-2
mex-3	translational regulation	tbx-8	A phenotypic	tbx-9	ProteinProtein	lin-11
mex-3	translational regulation	tbx-8	A phenotypic	tbx-9	ProteinProtein	sup-37
mex-3	translational regulation	tbx-8	A phenotypic	tbx-9	ProteinProtein	ztf-2
mex-3	translational regulation	tbx-8	A phenotypic	tbx-9	Change of expression level	daf-21
mex-3	translational regulation	tbx-8	A phenotypic	tbx-9	ProteinProtein	tab-1
mex-3	translational regulation	tbx-8	A phenotypic	tbx-9	ProteinProtein	egl-27
mex-3	translational regulation	tbx-8	A phenotypic	tbx-9	ProteinProtein	pes-1
mex-3	translational regulation	tbx-8	A phenotypic	tbx-9	ProteinProtein	hmg-5
mex-3	translational regulation	tbx-8	A phenotypic	tbx-9	Change of expression level	lin-39
mex-3	translational regulation	tbx-8	A phenotypic	tbx-9	ProteinProtein	C16C10.4
mex-3	translational regulation	tbx-8	A phenotypic	tbx-9	ProteinProtein	set-29
mex-3	translational regulation	tbx-8	A phenotypic	tbx-9	ProteinProtein	nhr-67
mex-3	translational regulation	tbx-8	A phenotypic	tbx-9	ProteinProtein	nhr-168
mex-3	translational regulation	tbx-8	A phenotypic	tbx-9	ProteinProtein	vab-3
mex-3	translational regulation	tbx-8	A phenotypic	tbx-9	ProteinProtein	lsy-22
mex-3	translational regulation	tbx-8	A phenotypic	tbx-9	ProteinProtein	flh-2
mex-3	translational regulation	tbx-8	A phenotypic	tbx-9	ProteinProtein	mep-1
mex-3	translational regulation	tbx-8	A phenotypic	tbx-9	ProteinProtein	set-1
mex-3	translational regulation	tbx-8	A phenotypic	tbx-9	ProteinProtein	nhr-239
mex-3	translational regulation	tbx-8	A phenotypic	tbx-9	ProteinProtein	ceh-37
mex-3	translational regulation	tbx-8	A phenotypic	tbx-9	ProteinProtein	zip-10
mex-3	translational regulation	tbx-8	A phenotypic	tbx-9	ProteinProtein	peb-1
mex-3	translational regulation	tbx-8	A phenotypic	tbx-9	ProteinProtein	sma-3
mex-3	translational regulation	tbx-8	A phenotypic	tbx-9	ProteinProtein	rbr-2
mex-3	translational regulation	tbx-8	A phenotypic	tbx-9	ProteinProtein	ceh-14
mex-3	translational regulation	tbx-8	A phenotypic	tbx-9	Negatively Regulates	mab-9
mex-3	translational regulation	tbx-8	A phenotypic	tbx-9	ProteinProtein	flh-1
mex-3	translational regulation	tbx-8	A phenotypic	tbx-9	ProteinProtein	pax-3
mex-3	translational regulation	tbx-8	Genetic interaction	tbx-9	ProteinProtein	pha-4
mex-3	translational regulation	tbx-8	Genetic interaction	tbx-9	ProteinProtein	nhr-148
mex-3	translational regulation	tbx-8	Genetic interaction	tbx-9	ProteinProtein	eyg-1
mex-3	translational regulation	tbx-8	Genetic interaction	tbx-9	ProteinProtein	mab-3
mex-3	translational regulation	tbx-8	Genetic interaction	tbx-9	ProteinProtein	bir-1
mex-3	translational regulation	tbx-8	Genetic interaction	tbx-9	ProteinProtein	lin-59
mex-3	translational regulation	tbx-8	Genetic interaction	tbx-9	ProteinProtein	dxbp-1
mex-3	translational regulation	tbx-8	Genetic interaction	tbx-9	ProteinProtein	nhr-81
mex-3	translational regulation	tbx-8	Genetic interaction	tbx-9	ProteinProtein	let-19
mex-3	translational regulation	tbx-8	Genetic interaction	tbx-9	ProteinProtein	lin-15A
mex-3	translational regulation	tbx-8	Genetic interaction	tbx-9	ProteinProtein	unc-130
mex-3	translational regulation	tbx-8	Genetic interaction	tbx-9	ProteinProtein	odd-2
mex-3	translational regulation	tbx-8	Genetic interaction	tbx-9	ProteinProtein	nhr-111
mex-3	translational regulation	tbx-8	Genetic interaction	tbx-9	ProteinProtein	unc-37
mex-3	translational regulation	tbx-8	Genetic interaction	tbx-9	ProteinProtein	fkh-2
mex-3	translational regulation	tbx-8	Genetic interaction	tbx-9	ProteinProtein	lin-11
mex-3	translational regulation	tbx-8	Genetic interaction	tbx-9	ProteinProtein	sup-37
mex-3	translational regulation	tbx-8	Genetic interaction	tbx-9	ProteinProtein	ztf-2
mex-3	translational regulation	tbx-8	Genetic interaction	tbx-9	Change of expression level	daf-21
mex-3	translational regulation	tbx-8	Genetic interaction	tbx-9	ProteinProtein	tab-1
mex-3	translational regulation	tbx-8	Genetic interaction	tbx-9	ProteinProtein	egl-27
mex-3	translational regulation	tbx-8	Genetic interaction	tbx-9	ProteinProtein	pes-1
mex-3	translational regulation	tbx-8	Genetic interaction	tbx-9	ProteinProtein	hmg-5
mex-3	translational regulation	tbx-8	Genetic interaction	tbx-9	Change of expression level	lin-39
mex-3	translational regulation	tbx-8	Genetic interaction	tbx-9	ProteinProtein	C16C10.4
mex-3	translational regulation	tbx-8	Genetic interaction	tbx-9	ProteinProtein	set-29
mex-3	translational regulation	tbx-8	Genetic interaction	tbx-9	ProteinProtein	nhr-67
mex-3	translational regulation	tbx-8	Genetic interaction	tbx-9	ProteinProtein	nhr-168
mex-3	translational regulation	tbx-8	Genetic interaction	tbx-9	ProteinProtein	vab-3
mex-3	translational regulation	tbx-8	Genetic interaction	tbx-9	ProteinProtein	lsy-22
mex-3	translational regulation	tbx-8	Genetic interaction	tbx-9	ProteinProtein	flh-2
mex-3	translational regulation	tbx-8	Genetic interaction	tbx-9	ProteinProtein	mep-1
mex-3	translational regulation	tbx-8	Genetic interaction	tbx-9	ProteinProtein	set-1
mex-3	translational regulation	tbx-8	Genetic interaction	tbx-9	ProteinProtein	nhr-239
mex-3	translational regulation	tbx-8	Genetic interaction	tbx-9	ProteinProtein	ceh-37
mex-3	translational regulation	tbx-8	Genetic interaction	tbx-9	ProteinProtein	zip-10
mex-3	translational regulation	tbx-8	Genetic interaction	tbx-9	ProteinProtein	peb-1
mex-3	translational regulation	tbx-8	Genetic interaction	tbx-9	ProteinProtein	sma-3
mex-3	translational regulation	tbx-8	Genetic interaction	tbx-9	ProteinProtein	rbr-2
mex-3	translational regulation	tbx-8	Genetic interaction	tbx-9	ProteinProtein	ceh-14
mex-3	translational regulation	tbx-8	Genetic interaction	tbx-9	Negatively Regulates	mab-9
mex-3	translational regulation	tbx-8	Genetic interaction	tbx-9	ProteinProtein	flh-1
mex-3	translational regulation	tbx-8	Genetic interaction	tbx-9	ProteinProtein	pax-3
mex-3	translational regulation	tbx-8	ProteinProtein	mls-2	Change of expression level	hlh-17
mex-3	translational regulation	tbx-8	ProteinProtein	mls-2	Genetic interaction	cye-1
mex-3	translational regulation	tbx-8	ProteinProtein	mls-2	Change of expression level	hlh-1
mex-3	translational regulation	tbx-8	ProteinProtein	mls-2	ProteinProtein	tbx-9
mex-3	translational regulation	tbx-8	ProteinProtein	mls-2	Change of expression level	ceh-36
mex-3	translational regulation	tbx-8	ProteinProtein	mls-2	Proteindna	daf-3
mex-3	translational regulation	tbx-8	ProteinProtein	pha-4	Change of expression level	lin-26
mex-3	translational regulation	tbx-8	ProteinProtein	pha-4	A phenotypic	glp-1
mex-3	translational regulation	tbx-8	ProteinProtein	pha-4	Change of expression level	unc-51
mex-3	translational regulation	tbx-8	ProteinProtein	pha-4	Change of expression level	bec-1
mex-3	translational regulation	tbx-8	ProteinProtein	pha-4	A phenotypic	chd-3
mex-3	translational regulation	tbx-8	ProteinProtein	pha-4	Suppressing	glp-1
mex-3	translational regulation	tbx-8	ProteinProtein	pha-4	A phenotypic	egl-27
mex-3	translational regulation	tbx-8	ProteinProtein	pha-4	Physical	peb-1
mex-3	translational regulation	tbx-8	ProteinProtein	pha-4	Regulatory	elt-2
mex-3	translational regulation	tbx-8	ProteinProtein	pha-4	A phenotypic	sem-5
mex-3	translational regulation	tbx-8	ProteinProtein	pha-4	Regulatory	ama-1
mex-3	translational regulation	tbx-8	ProteinProtein	pha-4	Cis phenotypic	ubc-9
mex-3	translational regulation	tbx-8	ProteinProtein	pha-4	Enhancement	eaf-1
mex-3	translational regulation	tbx-8	ProteinProtein	pha-4	A phenotypic	tam-1
mex-3	translational regulation	tbx-8	ProteinProtein	pha-4	A phenotypic	sma-6
mex-3	translational regulation	tbx-8	ProteinProtein	pha-4	A phenotypic	let-23
mex-3	translational regulation	tbx-8	ProteinProtein	pha-4	Partial suppression	glp-1
mex-3	translational regulation	tbx-8	ProteinProtein	pha-4	Positively Regulates	peb-1
mex-3	translational regulation	tbx-8	ProteinProtein	pha-4	A phenotypic	lin-35
mex-3	translational regulation	tbx-8	ProteinProtein	pha-4	Change of expression level	hsp-3
mex-3	translational regulation	tbx-8	ProteinProtein	pha-4	A phenotypic	lin-37
mex-3	translational regulation	tbx-8	ProteinProtein	pha-4	Change of expression level	daf-21
mex-3	translational regulation	tbx-8	ProteinProtein	pha-4	A phenotypic	let-756
mex-3	translational regulation	tbx-8	ProteinProtein	pha-4	Change of expression level	lev-11
mex-3	translational regulation	tbx-8	ProteinProtein	vab-3	Change of expression level	hlh-17
mex-3	translational regulation	tbx-8	ProteinProtein	vab-3	Regulatory	ceh-32
mex-3	translational regulation	tbx-8	ProteinProtein	vab-3	Positively Regulates	ceh-32
mex-3	translational regulation	tbx-8	ProteinProtein	vab-3	ProteinProtein	gei-18
mex-3	translational regulation	tbx-8	ProteinProtein	vab-3	Change of expression level	ina-1
mex-3	translational regulation	tbx-8	ProteinProtein	vab-3	Genetic interaction	egl-5
mex-3	translational regulation	tbx-8	ProteinProtein	vab-3	ProteinProtein	abl-1
mex-3	translational regulation	tbx-8	ProteinProtein	vab-3	ProteinProtein	mel-28
mex-3	translational regulation	tbx-8	ProteinProtein	vab-3	ProteinProtein	magu-1
mex-3	translational regulation	tbx-8	ProteinProtein	lsy-22	Partial suppression	bcl-7
mex-3	translational regulation	tbx-8	ProteinProtein	lsy-22	ProteinProtein	unc-37
mex-3	translational regulation	tbx-8	ProteinProtein	tbx-9	ProteinProtein	pha-4
mex-3	translational regulation	tbx-8	ProteinProtein	tbx-9	ProteinProtein	nhr-148
mex-3	translational regulation	tbx-8	ProteinProtein	tbx-9	ProteinProtein	eyg-1
mex-3	translational regulation	tbx-8	ProteinProtein	tbx-9	ProteinProtein	mab-3
mex-3	translational regulation	tbx-8	ProteinProtein	tbx-9	ProteinProtein	bir-1
mex-3	translational regulation	tbx-8	ProteinProtein	tbx-9	ProteinProtein	lin-59
mex-3	translational regulation	tbx-8	ProteinProtein	tbx-9	ProteinProtein	dxbp-1
mex-3	translational regulation	tbx-8	ProteinProtein	tbx-9	ProteinProtein	nhr-81
mex-3	translational regulation	tbx-8	ProteinProtein	tbx-9	ProteinProtein	let-19
mex-3	translational regulation	tbx-8	ProteinProtein	tbx-9	ProteinProtein	lin-15A
mex-3	translational regulation	tbx-8	ProteinProtein	tbx-9	ProteinProtein	unc-130
mex-3	translational regulation	tbx-8	ProteinProtein	tbx-9	ProteinProtein	odd-2
mex-3	translational regulation	tbx-8	ProteinProtein	tbx-9	ProteinProtein	nhr-111
mex-3	translational regulation	tbx-8	ProteinProtein	tbx-9	ProteinProtein	unc-37
mex-3	translational regulation	tbx-8	ProteinProtein	tbx-9	ProteinProtein	fkh-2
mex-3	translational regulation	tbx-8	ProteinProtein	tbx-9	ProteinProtein	lin-11
mex-3	translational regulation	tbx-8	ProteinProtein	tbx-9	ProteinProtein	sup-37
mex-3	translational regulation	tbx-8	ProteinProtein	tbx-9	ProteinProtein	ztf-2
mex-3	translational regulation	tbx-8	ProteinProtein	tbx-9	Change of expression level	daf-21
mex-3	translational regulation	tbx-8	ProteinProtein	tbx-9	ProteinProtein	tab-1
mex-3	translational regulation	tbx-8	ProteinProtein	tbx-9	ProteinProtein	egl-27
mex-3	translational regulation	tbx-8	ProteinProtein	tbx-9	ProteinProtein	pes-1
mex-3	translational regulation	tbx-8	ProteinProtein	tbx-9	ProteinProtein	hmg-5
mex-3	translational regulation	tbx-8	ProteinProtein	tbx-9	Change of expression level	lin-39
mex-3	translational regulation	tbx-8	ProteinProtein	tbx-9	ProteinProtein	C16C10.4
mex-3	translational regulation	tbx-8	ProteinProtein	tbx-9	ProteinProtein	set-29
mex-3	translational regulation	tbx-8	ProteinProtein	tbx-9	ProteinProtein	nhr-67
mex-3	translational regulation	tbx-8	ProteinProtein	tbx-9	ProteinProtein	nhr-168
mex-3	translational regulation	tbx-8	ProteinProtein	tbx-9	ProteinProtein	vab-3
mex-3	translational regulation	tbx-8	ProteinProtein	tbx-9	ProteinProtein	lsy-22
mex-3	translational regulation	tbx-8	ProteinProtein	tbx-9	ProteinProtein	flh-2
mex-3	translational regulation	tbx-8	ProteinProtein	tbx-9	ProteinProtein	mep-1
mex-3	translational regulation	tbx-8	ProteinProtein	tbx-9	ProteinProtein	set-1
mex-3	translational regulation	tbx-8	ProteinProtein	tbx-9	ProteinProtein	nhr-239
mex-3	translational regulation	tbx-8	ProteinProtein	tbx-9	ProteinProtein	ceh-37
mex-3	translational regulation	tbx-8	ProteinProtein	tbx-9	ProteinProtein	zip-10
mex-3	translational regulation	tbx-8	ProteinProtein	tbx-9	ProteinProtein	peb-1
mex-3	translational regulation	tbx-8	ProteinProtein	tbx-9	ProteinProtein	sma-3
mex-3	translational regulation	tbx-8	ProteinProtein	tbx-9	ProteinProtein	rbr-2
mex-3	translational regulation	tbx-8	ProteinProtein	tbx-9	ProteinProtein	ceh-14
mex-3	translational regulation	tbx-8	ProteinProtein	tbx-9	Negatively Regulates	mab-9
mex-3	translational regulation	tbx-8	ProteinProtein	tbx-9	ProteinProtein	flh-1
mex-3	translational regulation	tbx-8	ProteinProtein	tbx-9	ProteinProtein	pax-3
mex-3	translational regulation	tbx-8	ProteinProtein	lin-59	Enhancement	vab-1
mex-3	translational regulation	tbx-8	ProteinProtein	lin-59	Change of expression level	lin-39
mex-3	translational regulation	tbx-8	Suppressing	tbx-9	ProteinProtein	pha-4
mex-3	translational regulation	tbx-8	Suppressing	tbx-9	ProteinProtein	nhr-148
mex-3	translational regulation	tbx-8	Suppressing	tbx-9	ProteinProtein	eyg-1
mex-3	translational regulation	tbx-8	Suppressing	tbx-9	ProteinProtein	mab-3
mex-3	translational regulation	tbx-8	Suppressing	tbx-9	ProteinProtein	bir-1
mex-3	translational regulation	tbx-8	Suppressing	tbx-9	ProteinProtein	lin-59
mex-3	translational regulation	tbx-8	Suppressing	tbx-9	ProteinProtein	dxbp-1
mex-3	translational regulation	tbx-8	Suppressing	tbx-9	ProteinProtein	nhr-81
mex-3	translational regulation	tbx-8	Suppressing	tbx-9	ProteinProtein	let-19
mex-3	translational regulation	tbx-8	Suppressing	tbx-9	ProteinProtein	lin-15A
mex-3	translational regulation	tbx-8	Suppressing	tbx-9	ProteinProtein	unc-130
mex-3	translational regulation	tbx-8	Suppressing	tbx-9	ProteinProtein	odd-2
mex-3	translational regulation	tbx-8	Suppressing	tbx-9	ProteinProtein	nhr-111
mex-3	translational regulation	tbx-8	Suppressing	tbx-9	ProteinProtein	unc-37
mex-3	translational regulation	tbx-8	Suppressing	tbx-9	ProteinProtein	fkh-2
mex-3	translational regulation	tbx-8	Suppressing	tbx-9	ProteinProtein	lin-11
mex-3	translational regulation	tbx-8	Suppressing	tbx-9	ProteinProtein	sup-37
mex-3	translational regulation	tbx-8	Suppressing	tbx-9	ProteinProtein	ztf-2
mex-3	translational regulation	tbx-8	Suppressing	tbx-9	Change of expression level	daf-21
mex-3	translational regulation	tbx-8	Suppressing	tbx-9	ProteinProtein	tab-1
mex-3	translational regulation	tbx-8	Suppressing	tbx-9	ProteinProtein	egl-27
mex-3	translational regulation	tbx-8	Suppressing	tbx-9	ProteinProtein	pes-1
mex-3	translational regulation	tbx-8	Suppressing	tbx-9	ProteinProtein	hmg-5
mex-3	translational regulation	tbx-8	Suppressing	tbx-9	Change of expression level	lin-39
mex-3	translational regulation	tbx-8	Suppressing	tbx-9	ProteinProtein	C16C10.4
mex-3	translational regulation	tbx-8	Suppressing	tbx-9	ProteinProtein	set-29
mex-3	translational regulation	tbx-8	Suppressing	tbx-9	ProteinProtein	nhr-67
mex-3	translational regulation	tbx-8	Suppressing	tbx-9	ProteinProtein	nhr-168
mex-3	translational regulation	tbx-8	Suppressing	tbx-9	ProteinProtein	vab-3
mex-3	translational regulation	tbx-8	Suppressing	tbx-9	ProteinProtein	lsy-22
mex-3	translational regulation	tbx-8	Suppressing	tbx-9	ProteinProtein	flh-2
mex-3	translational regulation	tbx-8	Suppressing	tbx-9	ProteinProtein	mep-1
mex-3	translational regulation	tbx-8	Suppressing	tbx-9	ProteinProtein	set-1
mex-3	translational regulation	tbx-8	Suppressing	tbx-9	ProteinProtein	nhr-239
mex-3	translational regulation	tbx-8	Suppressing	tbx-9	ProteinProtein	ceh-37
mex-3	translational regulation	tbx-8	Suppressing	tbx-9	ProteinProtein	zip-10
mex-3	translational regulation	tbx-8	Suppressing	tbx-9	ProteinProtein	peb-1
mex-3	translational regulation	tbx-8	Suppressing	tbx-9	ProteinProtein	sma-3
mex-3	translational regulation	tbx-8	Suppressing	tbx-9	ProteinProtein	rbr-2
mex-3	translational regulation	tbx-8	Suppressing	tbx-9	ProteinProtein	ceh-14
mex-3	translational regulation	tbx-8	Suppressing	tbx-9	Negatively Regulates	mab-9
mex-3	translational regulation	tbx-8	Suppressing	tbx-9	ProteinProtein	flh-1
mex-3	translational regulation	tbx-8	Suppressing	tbx-9	ProteinProtein	pax-3
mex-3	translational regulation	tbx-8	Negatively Regulates	mab-9	ProteinProtein	unc-37
mex-3	translational regulation	tbx-8	ProteinProtein	zip-7	ProteinProtein	unc-130
mex-3	translational regulation	tbx-8	ProteinProtein	zip-7	ProteinProtein	nhr-239
mex-3	translational regulation	tbx-8	ProteinProtein	zip-7	ProteinProtein	eyg-1
mex-3	translational regulation	tbx-8	ProteinProtein	zip-7	ProteinProtein	set-1
mex-3	translational regulation	tbx-8	ProteinProtein	zip-7	ProteinProtein	fozi-1
mex-3	translational regulation	tbx-8	ProteinProtein	zip-7	ProteinProtein	tbx-9
mex-3	translational regulation	tbx-8	ProteinProtein	zip-7	ProteinProtein	irx-1
mex-3	translational regulation	tbx-8	ProteinProtein	zip-7	ProteinProtein	pax-3
mex-3	translational regulation	tbx-8	ProteinProtein	zip-7	ProteinProtein	oma-2
mex-3	translational regulation	tbx-8	ProteinProtein	zip-7	ProteinProtein	ceh-14
mex-3	translational regulation	tbx-8	ProteinProtein	zip-7	ProteinProtein	pop-1
mex-3	translational regulation	tbx-8	ProteinProtein	zip-7	ProteinProtein	nhr-67
mex-3	translational regulation	tbx-8	ProteinProtein	zip-7	ProteinProtein	ces-2
[truncated: 1,047 more rows]
