# Supplementary material for: Gene Cascade Finder: A tool for identification of gene cascades and its application in Caenorhabditis elegans
Source: PLoS One. 2019 Sep 10;14(9):e0215187. doi: 10.1371/journal.pone.0215187 (PMC6736238; doi:10.1371/journal.pone.0215187)
Supplement: S7 Table — (XLSX) [file pone.0215187.s007.xlsx]

## Sheet: Sheet1
GCF output data of cascade specific domain and its cascade (mutant gene: spn-4)
gene	interaction	gene	interaction	gene	interaction	gene	PfamID	Domain name	PfamID	Domain name	PfamID	Domain name	PfamID	Domain name	PfamID	Domain name	PfamID	Domain name
spn-4	translational regulation	mab-9	ProteinProtein	unc-37	Genetic interaction	dpy-22	PF09497	Transcription mediator complex subunit Med12	PF12145	Eukaryotic Mediator 12 subunit domain
spn-4	translational regulation	nhr-2	Change of expression level	let-7	Enhancement	atg-3	PF03986	Autophagocytosis associated protein (Atg3)
spn-4	translational regulation	nhr-2	ProteinProtein	unc-37	Genetic interaction	dpy-22	PF09497	Transcription mediator complex subunit Med12	PF12145	Eukaryotic Mediator 12 subunit domain
spn-4	translational regulation	hbl-1	Enhancement	sel-12	Regulatory	apl-1	PF10515	beta-amyloid precursor protein C-terminus	PF12924	Copper-binding of amyloid precursor	PF12925	E2 domain of amyloid precursor protein	PF02177	Amyloid A4 N-terminal heparin-binding
spn-4	translational regulation	hbl-1	Genetic interaction	let-7	Enhancement	atg-3	PF03986	Autophagocytosis associated protein (Atg3)
spn-4	translational regulation	hbl-1	Enhancement	daf-16	Masking	mafr-1	PF09174	Maf1 regulator
spn-4	translational regulation	hbl-1	Enhancement	daf-16	Suppressing	mafr-1	PF09174	Maf1 regulator
spn-4	translational regulation	hbl-1	Enhancement	daf-16	Suppressing	nog-1	PF06858	Nucleolar GTP-binding protein 1 (NOG1)	PF08155	NOGCT (NUC087) domain
spn-4	translational regulation	hbl-1	Enhancement	daf-16	Suppressing	daf-18	PF10409	C2 domain of PTEN tumour-suppressor protein
spn-4	translational regulation	hbl-1	Enhancement	daf-16	Suppressing	nol-6	PF03813	Nrap protein domain 1	PF17403	Nrap protein PAP/OAS-like domain	PF17404	Nrap protein domain 3	PF17405	Nrap protein nucleotidyltransferase domain 4	PF17406	Nrap protein PAP/OAS1-like domain 5	PF17407	Nrap protein domain 6
spn-4	translational regulation	hbl-1	Enhancement	daf-16	Partial suppression	vhl-1	PF01847	VHL beta domain
spn-4	translational regulation	hbl-1	Enhancement	daf-16	Genetic interaction	clk-1	PF03232	Ubiquinone biosynthesis protein COQ7
spn-4	translational regulation	hbl-1	A phenotypic	daf-16	Masking	mafr-1	PF09174	Maf1 regulator
spn-4	translational regulation	hbl-1	A phenotypic	daf-16	Suppressing	mafr-1	PF09174	Maf1 regulator
spn-4	translational regulation	hbl-1	A phenotypic	daf-16	Suppressing	nog-1	PF06858	Nucleolar GTP-binding protein 1 (NOG1)	PF08155	NOGCT (NUC087) domain
spn-4	translational regulation	hbl-1	A phenotypic	daf-16	Suppressing	daf-18	PF10409	C2 domain of PTEN tumour-suppressor protein
spn-4	translational regulation	hbl-1	A phenotypic	daf-16	Suppressing	nol-6	PF03813	Nrap protein domain 1	PF17403	Nrap protein PAP/OAS-like domain	PF17404	Nrap protein domain 3	PF17405	Nrap protein nucleotidyltransferase domain 4	PF17406	Nrap protein PAP/OAS1-like domain 5	PF17407	Nrap protein domain 6
spn-4	translational regulation	hbl-1	A phenotypic	daf-16	Partial suppression	vhl-1	PF01847	VHL beta domain
spn-4	translational regulation	hbl-1	A phenotypic	daf-16	Genetic interaction	clk-1	PF03232	Ubiquinone biosynthesis protein COQ7
spn-4	translational regulation	hbl-1	Change of expression level	nurf-1	Suppressing	lin-35	PF11934	Domain of unknown function (DUF3452)	PF01858	Retinoblastoma-associated protein A domain	PF01857	Retinoblastoma-associated protein B domain
spn-4	translational regulation	hbl-1	Change of expression level	nurf-1	Suppressing	lin-37	PF15306	LIN37
spn-4	translational regulation	hbl-1	Proteinrna	lin-14	Partial suppression	lin-35	PF11934	Domain of unknown function (DUF3452)	PF01858	Retinoblastoma-associated protein A domain	PF01857	Retinoblastoma-associated protein B domain
spn-4	translational regulation	hbl-1	Proteinrna	lin-14	Genetic interaction	dpy-22	PF09497	Transcription mediator complex subunit Med12	PF12145	Eukaryotic Mediator 12 subunit domain
spn-4	translational regulation	hbl-1	Change of expression level	let-7	Enhancement	atg-3	PF03986	Autophagocytosis associated protein (Atg3)
spn-4	translational regulation	hbl-1	Suppressing	let-7	Enhancement	atg-3	PF03986	Autophagocytosis associated protein (Atg3)
spn-4	translational regulation	aptf-2	ProteinProtein	pha-4	Change of expression level	unc-51	PF12063	Domain of unknown function (DUF3543)
spn-4	translational regulation	aptf-2	ProteinProtein	pha-4	Change of expression level	bec-1	PF04111	Autophagy protein Apg6
spn-4	translational regulation	aptf-2	ProteinProtein	pha-4	Regulatory	ama-1	PF04992	RNA polymerase Rpb1	PF04990	RNA polymerase Rpb1	PF05001	RNA polymerase Rpb1 C-terminal repeat
spn-4	translational regulation	aptf-2	ProteinProtein	pha-4	Enhancement	eaf-1	PF09816	RNA polymerase II transcription elongation factor
spn-4	translational regulation	aptf-2	ProteinProtein	pha-4	A phenotypic	lin-35	PF11934	Domain of unknown function (DUF3452)	PF01858	Retinoblastoma-associated protein A domain	PF01857	Retinoblastoma-associated protein B domain
spn-4	translational regulation	aptf-2	ProteinProtein	pha-4	A phenotypic	lin-37	PF15306	LIN37
spn-4	translational regulation	aptf-2	ProteinProtein	pax-3	ProteinProtein	unc-37	PF03920	Groucho/TLE N-terminal Q-rich domain
spn-4	translational regulation	aptf-2	ProteinProtein	ztf-2	ProteinProtein	dxbp-1	PF10357	Domain of Kin17 curved DNA-binding protein
spn-4	translational regulation	aptf-2	ProteinProtein	ztf-2	ProteinProtein	hmbx-1	PF04814	Hepatocyte nuclear factor 1 (HNF-1)
spn-4	translational regulation	aptf-2	ProteinProtein	ztf-2	ProteinProtein	rpy-1	PF10579	Rapsyn N-terminal myristoylation and linker region
spn-4	translational regulation	aptf-2	ProteinProtein	ztf-2	ProteinProtein	cnd-1	PF12533	Neuronal helix-loop-helix transcription factor
spn-4	translational regulation	aptf-2	ProteinProtein	lsy-2	A phenotypic	lin-35	PF11934	Domain of unknown function (DUF3452)	PF01858	Retinoblastoma-associated protein A domain	PF01857	Retinoblastoma-associated protein B domain
spn-4	translational regulation	aptf-2	ProteinProtein	klf-1	ProteinProtein	unc-37	PF03920	Groucho/TLE N-terminal Q-rich domain
spn-4	translational regulation	hlh-13	ProteinProtein	hlh-2	Change of expression level	mig-6	PF08686	PLAC (protease and lacunin) domain
spn-4	translational regulation	tbx-9	ProteinProtein	pha-4	Change of expression level	unc-51	PF12063	Domain of unknown function (DUF3543)
spn-4	translational regulation	tbx-9	ProteinProtein	pha-4	Change of expression level	bec-1	PF04111	Autophagy protein Apg6
spn-4	translational regulation	tbx-9	ProteinProtein	pha-4	Regulatory	ama-1	PF04992	RNA polymerase Rpb1	PF04990	RNA polymerase Rpb1	PF05001	RNA polymerase Rpb1 C-terminal repeat
spn-4	translational regulation	tbx-9	ProteinProtein	pha-4	Enhancement	eaf-1	PF09816	RNA polymerase II transcription elongation factor
spn-4	translational regulation	tbx-9	ProteinProtein	pha-4	A phenotypic	lin-35	PF11934	Domain of unknown function (DUF3452)	PF01858	Retinoblastoma-associated protein A domain	PF01857	Retinoblastoma-associated protein B domain
spn-4	translational regulation	tbx-9	ProteinProtein	pha-4	A phenotypic	lin-37	PF15306	LIN37
spn-4	translational regulation	tbx-9	ProteinProtein	lin-59	Enhancement	vab-1	PF14575	Ephrin type-A receptor 2 transmembrane domain	PF01404	Ephrin receptor ligand binding domain
spn-4	translational regulation	tbx-9	ProteinProtein	let-19	A phenotypic	dpy-22	PF09497	Transcription mediator complex subunit Med12	PF12145	Eukaryotic Mediator 12 subunit domain
spn-4	translational regulation	tbx-9	ProteinProtein	lin-15A	A phenotypic	lin-37	PF15306	LIN37
spn-4	translational regulation	tbx-9	ProteinProtein	lin-15A	Genetic interaction	dpy-22	PF09497	Transcription mediator complex subunit Med12	PF12145	Eukaryotic Mediator 12 subunit domain
spn-4	translational regulation	tbx-9	ProteinProtein	unc-130	Genetic interaction	dbl-1	PF00688	TGF-beta propeptide
spn-4	translational regulation	tbx-9	ProteinProtein	unc-130	ProteinProtein	unc-37	PF03920	Groucho/TLE N-terminal Q-rich domain
spn-4	translational regulation	tbx-9	ProteinProtein	unc-37	Genetic interaction	dpy-22	PF09497	Transcription mediator complex subunit Med12	PF12145	Eukaryotic Mediator 12 subunit domain
spn-4	translational regulation	tbx-9	ProteinProtein	fkh-2	ProteinProtein	unc-37	PF03920	Groucho/TLE N-terminal Q-rich domain
spn-4	translational regulation	tbx-9	ProteinProtein	ztf-2	ProteinProtein	dxbp-1	PF10357	Domain of Kin17 curved DNA-binding protein
spn-4	translational regulation	tbx-9	ProteinProtein	ztf-2	ProteinProtein	hmbx-1	PF04814	Hepatocyte nuclear factor 1 (HNF-1)
spn-4	translational regulation	tbx-9	ProteinProtein	ztf-2	ProteinProtein	rpy-1	PF10579	Rapsyn N-terminal myristoylation and linker region
spn-4	translational regulation	tbx-9	ProteinProtein	ztf-2	ProteinProtein	cnd-1	PF12533	Neuronal helix-loop-helix transcription factor
spn-4	translational regulation	tbx-9	ProteinProtein	egl-27	Enhancement	vab-1	PF14575	Ephrin type-A receptor 2 transmembrane domain	PF01404	Ephrin receptor ligand binding domain
spn-4	translational regulation	tbx-9	Change of expression level	lin-39	Regulatory	lin-35	PF11934	Domain of unknown function (DUF3452)	PF01858	Retinoblastoma-associated protein A domain	PF01857	Retinoblastoma-associated protein B domain
spn-4	translational regulation	tbx-9	Change of expression level	lin-39	Regulatory	lin-37	PF15306	LIN37
spn-4	translational regulation	tbx-9	ProteinProtein	vab-3	ProteinProtein	abl-1	PF08919	F-actin binding
spn-4	translational regulation	tbx-9	ProteinProtein	lsy-22	Partial suppression	bcl-7	PF04714	BCL7
spn-4	translational regulation	tbx-9	ProteinProtein	lsy-22	ProteinProtein	unc-37	PF03920	Groucho/TLE N-terminal Q-rich domain
spn-4	translational regulation	tbx-9	ProteinProtein	flh-2	ProteinProtein	unc-37	PF03920	Groucho/TLE N-terminal Q-rich domain
spn-4	translational regulation	tbx-9	ProteinProtein	sma-3	Masking	dbl-1	PF00688	TGF-beta propeptide
spn-4	translational regulation	tbx-9	ProteinProtein	rbr-2	A phenotypic	clk-2	PF10193	Telomere length regulation protein
spn-4	translational regulation	tbx-9	Negatively Regulates	mab-9	ProteinProtein	unc-37	PF03920	Groucho/TLE N-terminal Q-rich domain
spn-4	translational regulation	tbx-9	ProteinProtein	pax-3	ProteinProtein	unc-37	PF03920	Groucho/TLE N-terminal Q-rich domain
spn-4	translational regulation	nhr-8	ProteinProtein	lin-15A	A phenotypic	lin-37	PF15306	LIN37
spn-4	translational regulation	nhr-8	ProteinProtein	lin-15A	Genetic interaction	dpy-22	PF09497	Transcription mediator complex subunit Med12	PF12145	Eukaryotic Mediator 12 subunit domain
spn-4	translational regulation	nhr-8	ProteinProtein	lsy-2	A phenotypic	lin-35	PF11934	Domain of unknown function (DUF3452)	PF01858	Retinoblastoma-associated protein A domain	PF01857	Retinoblastoma-associated protein B domain
spn-4	translational regulation	nhr-8	ProteinProtein	vab-3	ProteinProtein	abl-1	PF08919	F-actin binding
spn-4	translational regulation	nhr-8	Enhancement	sel-12	Regulatory	apl-1	PF10515	beta-amyloid precursor protein C-terminus	PF12924	Copper-binding of amyloid precursor	PF12925	E2 domain of amyloid precursor protein	PF02177	Amyloid A4 N-terminal heparin-binding
spn-4	translational regulation	nhr-8	ProteinProtein	ztf-2	ProteinProtein	dxbp-1	PF10357	Domain of Kin17 curved DNA-binding protein
spn-4	translational regulation	nhr-8	ProteinProtein	ztf-2	ProteinProtein	hmbx-1	PF04814	Hepatocyte nuclear factor 1 (HNF-1)
spn-4	translational regulation	nhr-8	ProteinProtein	ztf-2	ProteinProtein	rpy-1	PF10579	Rapsyn N-terminal myristoylation and linker region
spn-4	translational regulation	nhr-8	ProteinProtein	ztf-2	ProteinProtein	cnd-1	PF12533	Neuronal helix-loop-helix transcription factor
spn-4	translational regulation	nhr-8	Enhancement	vab-1	Change of expression level	daf-18	PF10409	C2 domain of PTEN tumour-suppressor protein
spn-4	translational regulation	nhr-8	ProteinProtein	pha-4	Change of expression level	unc-51	PF12063	Domain of unknown function (DUF3543)
spn-4	translational regulation	nhr-8	ProteinProtein	pha-4	Change of expression level	bec-1	PF04111	Autophagy protein Apg6
spn-4	translational regulation	nhr-8	ProteinProtein	pha-4	Regulatory	ama-1	PF04992	RNA polymerase Rpb1	PF04990	RNA polymerase Rpb1	PF05001	RNA polymerase Rpb1 C-terminal repeat
spn-4	translational regulation	nhr-8	ProteinProtein	pha-4	Enhancement	eaf-1	PF09816	RNA polymerase II transcription elongation factor
spn-4	translational regulation	nhr-8	ProteinProtein	pha-4	A phenotypic	lin-35	PF11934	Domain of unknown function (DUF3452)	PF01858	Retinoblastoma-associated protein A domain	PF01857	Retinoblastoma-associated protein B domain
spn-4	translational regulation	nhr-8	ProteinProtein	pha-4	A phenotypic	lin-37	PF15306	LIN37
spn-4	translational regulation	nhr-8	ProteinProtein	unc-130	Genetic interaction	dbl-1	PF00688	TGF-beta propeptide
spn-4	translational regulation	nhr-8	ProteinProtein	unc-130	ProteinProtein	unc-37	PF03920	Groucho/TLE N-terminal Q-rich domain
spn-4	translational regulation	nhr-8	ProteinProtein	pax-3	ProteinProtein	unc-37	PF03920	Groucho/TLE N-terminal Q-rich domain
spn-4	translational regulation	end-1	Change of expression level	pax-3	ProteinProtein	unc-37	PF03920	Groucho/TLE N-terminal Q-rich domain
