# Supplementary material for: Gene Cascade Finder: A tool for identification of gene cascades and its application in Caenorhabditis elegans
Source: PLoS One. 2019 Sep 10;14(9):e0215187. doi: 10.1371/journal.pone.0215187 (PMC6736238; doi:10.1371/journal.pone.0215187)
Supplement: S8 Table — (XLSX) [file pone.0215187.s008.xlsx]

## Sheet: Sheet1
Genes identified by RNA-Seq(mutant gene: spn-4)							Genes identified by RNA-Seq(mutant gene: mex-1)							Genes identified by RNA-Seq(mutant gene: mex-3)
gene_id	RPKM (N2)	RPKM (spn-4)	spn-4/N2	log2(spn-4/N2)			gene_id	RPKM (N2)	RPKM (mex-1)	mex-1/N2	log2(mex-1/N2)			gene_id	RPKM (N2)	RPKM (mex-3)	mex-3/N2	log2(mex-3/N2)
WBGene00022277	63.44	45.04	0.709962	-0.494186			WBGene00022277	63.44	39.95	0.629729	-0.667197			WBGene00022277	32.42	19.05	0.5876	-0.767093
WBGene00022276	4.525	5.803	1.28243	0.358881			WBGene00022276	4.525	7.737	1.70983	0.773856			WBGene00022276	2.158	4.819	2.23309	1.15904
WBGene00022278	32.89	26.98	0.82031	-0.285759			WBGene00022278	32.89	23.28	0.707814	-0.498558			WBGene00022278	16.74	11.6	0.692951	-0.529175
WBGene00022279	15.38	21.75	1.41417	0.49996			WBGene00022279	15.38	23.75	1.54421	0.626872			WBGene00022279	7.475	11.42	1.52776	0.611417
WBGene00022275	0.292	0.288	0.986301	-0.0198996			WBGene00022275	0.292	0.1545	0.52911	-0.918362			WBGene00022275	0.146	0.1359	0.930822	-0.103423
WBGene00044345	45.8	44.5	0.971616	-0.0415423			WBGene00044345	45.8	46.8	1.02183	0.0311609			WBGene00044345	24.56	20.47	0.833469	-0.262799
WBGene00021677	17.03	14.82	0.870229	-0.200533			WBGene00021677	17.03	13.91	0.816794	-0.291956			WBGene00021677	8.609	6.166	0.716227	-0.481511
WBGene00021678	0.04875	0.04208	0.863179	-0.212268			WBGene00021678	0.04875	0.05375	1.10256	0.140863			WBGene00021678	0.02438	0.03545	1.45406	0.540088
WBGene00000812	82.52	90.14	1.09234	0.127424			WBGene00000812	82.52	86.96	1.05381	0.0756081			WBGene00000812	41.93	38.28	0.91295	-0.131392
WBGene00021683	14.03	12.13	0.864576	-0.209935			WBGene00021683	14.03	14.45	1.02994	0.0425545			WBGene00021683	7.043	6.603	0.937527	-0.0930684
WBGene00021679	14.1	15	1.06383	0.0892673			WBGene00021679	14.1	14.52	1.02979	0.0423463			WBGene00021679	6.799	7.324	1.07722	0.107309
WBGene00021684	22.06	20.05	0.908885	-0.137831			WBGene00021684	22.06	24.21	1.09746	0.13417			WBGene00021684	11.02	10.91	0.990018	-0.0144731
WBGene00021682	70.77	68.84	0.972729	-0.0398908			WBGene00021682	70.77	53.84	0.760774	-0.39446			WBGene00021682	37.57	32.89	0.875433	-0.191932
WBGene00021676	15.11	11.43	0.756453	-0.402678			WBGene00021676	15.11	9.84	0.651224	-0.618773			WBGene00021676	7.548	4.306	0.570482	-0.809746
WBGene00021680	122.7	101.7	0.828851	-0.270816			WBGene00021680	122.7	107	0.872046	-0.197524			WBGene00021680	60.38	40.13	0.664624	-0.58939
WBGene00021681	57.92	50.58	0.873273	-0.195495			WBGene00021681	57.92	56.31	0.972203	-0.0406705			WBGene00021681	29.04	19.07	0.65668	-0.606737
WBGene00004274	595.4	657.5	1.1043	0.143132			WBGene00004274	595.4	618.5	1.0388	0.0549144			WBGene00004274	293.2	301.7	1.02899	0.0412296
WBGene00004418	1093	1525	1.39524	0.480516			WBGene00004418	1093	1440	1.31747	0.397775			WBGene00004418	544.8	715.3	1.31296	0.392822
WBGene00045049	0.3607	0.4448	1.23316	0.302357			WBGene00045049	0.3607	0.7159	1.98475	0.988959			WBGene00045049	0.1803	0.4197	2.32779	1.21896
WBGene00018773	0.1601	0.07897	0.493254	-1.0196			WBGene00018773	0.1601	0.4236	2.64585	1.40373			WBGene00018773	0.08004	0.1863	2.32759	1.21883
WBGene00000622	0.314	0.2891	0.920701	-0.119196			WBGene00000622	0.314	0.2585	0.823248	-0.2806			WBGene00000622	0.1465	0.1218	0.831399	-0.266387
WBGene00003229	126	87.73	0.69627	-0.522282			WBGene00003229	126	80.63	0.639921	-0.644035			WBGene00003229	64.24	34.43	0.535959	-0.899806
WBGene00018772	1.498	3.586	2.39386	1.25934			WBGene00018772	1.498	4.581	3.05808	1.61262			WBGene00018772	0.719	3.253	4.52434	2.17771
WBGene00018771	0.1231	0.1028	0.835093	-0.25999			WBGene00018771	0.1231	0.1211	0.983753	-0.0236319			WBGene00018771	0.05682	0.1102	1.93946	0.955653
WBGene00018775	0.4317	0.6389	1.47996	0.565561			WBGene00018775	0.4317	1.143	2.64767	1.40472			WBGene00018775	0.1439	0.5861	4.07297	2.02608
WBGene00000253	8.241	11.92	1.44643	0.532493			WBGene00000253	8.241	15.29	1.85536	0.891697			WBGene00000253	4.067	7.941	1.95254	0.965356
WBGene00004225	1.671	7.276	4.35428	2.12243			WBGene00004225	1.671	10.96	6.55895	2.71346			WBGene00004225	0.8317	5.134	6.1729	2.62595
WBGene00018958	6.41	9.416	1.46895	0.55479			WBGene00018958	6.41	13.57	2.117	1.08202			WBGene00018958	3.224	6.888	2.13648	1.09523
WBGene00018957	42.43	38.73	0.912798	-0.131633			WBGene00018957	42.43	36.4	0.857884	-0.221146			WBGene00018957	21.25	20.99	0.987765	-0.0177607
WBGene00018955	22.91	19.39	0.846355	-0.240665			WBGene00018955	22.91	17.96	0.783937	-0.35119			WBGene00018955	11.43	10.28	0.899388	-0.152985
WBGene00018956	7.002	6.488	0.926592	-0.109993			WBGene00018956	7.002	7.734	1.10454	0.143448			WBGene00018956	3.684	3.011	0.817318	-0.29103
WBGene00019634	12.59	9.894	0.785862	-0.347652			WBGene00019634	12.59	10.56	0.838761	-0.253668			WBGene00019634	6.324	4.55	0.719481	-0.474971
WBGene00000227	24.69	19.31	0.782098	-0.354579			WBGene00000227	24.69	19.5	0.789793	-0.340453			WBGene00000227	12.16	9.375	0.77097	-0.375253
WBGene00021666	0.2316	0.6646	2.8696	1.52085			WBGene00021666	0.2316	1.059	4.57254	2.193			WBGene00021666	0.2527	0.5635	2.22992	1.15699
WBGene00021662	2.519	3.188	1.26558	0.339801			WBGene00021662	2.519	2.789	1.10719	0.146897			WBGene00021662	1.338	1.82	1.36024	0.44386
WBGene00021663	4.72	6.677	1.41462	0.500413			WBGene00021663	4.72	6.677	1.41462	0.500413			WBGene00021663	1.247	4.352	3.48998	1.80322
WBGene00021664	0.524	0.991	1.89122	0.919318			WBGene00021664	0.524	0.9605	1.83302	0.874219			WBGene00021664	0.1748	0.6097	3.48799	1.80239
WBGene00021665	0.7742	1.757	2.26944	1.18234			WBGene00021665	0.7742	0.7512	0.970292	-0.0435092			WBGene00021665	0.3872	1.081	2.79184	1.48122
WBGene00021670	1.639	1.638	0.99939	-0.000880497			WBGene00021670	1.639	1.869	1.14033	0.189451			WBGene00021670	0.809	1.174	1.45117	0.537221
WBGene00021671	0.6441	0.8167	1.26797	0.342522			WBGene00021671	0.6441	1.065	1.65347	0.725497			WBGene00021671	0.3336	0.5619	1.68435	0.752194
WBGene00021672	0.2544	0.1255	0.493318	-1.01941			WBGene00021672	0.2544	0.05611	0.220558	-2.18077			WBGene00021673	0.3773	0.6197	1.64246	0.715858
WBGene00021673	0.7545	1.029	1.36382	0.44765			WBGene00021673	0.7545	0.783	1.03777	0.0534914			WBGene00021667	0.9178	0.5438	0.592504	-0.755104
WBGene00021667	1.636	1.449	0.885697	-0.175115			WBGene00021667	1.636	0.8534	0.521638	-0.938879			WBGene00021674	0.9916	10.23	10.3167	3.3669
WBGene00021674	2.034	14.59	7.17306	2.84259			WBGene00021674	2.034	15.92	7.82694	2.96845			WBGene00021675	0.8847	8.267	9.34441	3.2241
WBGene00021675	1.769	12.36	6.987	2.80467			WBGene00021675	1.769	13.68	7.73318	2.95106			WBGene00016904	5.006	14	2.79664	1.4837
WBGene00016904	6.835	17.76	2.59839	1.37762			WBGene00016904	6.835	20.72	3.03146	1.60001			WBGene00016903	7.274	18.58	2.5543	1.35293
WBGene00016903	15.54	32.16	2.0695	1.04928			WBGene00016903	15.54	38.86	2.50064	1.3223			WBGene00016905	18.23	14.33	0.786067	-0.347276
WBGene00016905	36.49	30.59	0.838312	-0.254441			WBGene00016905	36.49	32.44	0.889011	-0.169727			WBGene00016902	16.76	22.63	1.35024	0.433214
WBGene00016902	32.77	35.74	1.09063	0.125164			WBGene00016902	32.77	37.74	1.15166	0.203719			WBGene00016906	10.86	11.29	1.03959	0.0560214
WBGene00016906	21.76	19.1	0.877757	-0.188106			WBGene00016906	21.76	22.95	1.05469	0.0768156			WBGene00002077	72.2	38.75	0.536704	-0.897803
WBGene00002077	144.9	97.8	0.674948	-0.567151			WBGene00002077	144.9	114.2	0.78813	-0.343495			WBGene00002079	23.03	11.43	0.496309	-1.01069
WBGene00002079	45.83	32.87	0.717216	-0.479521			WBGene00002079	45.83	31.93	0.696705	-0.52138			WBGene00021660	18.14	11.62	0.640573	-0.642564
WBGene00021660	36.57	25.99	0.710692	-0.492704			WBGene00021660	36.57	31.84	0.870659	-0.19982			WBGene00021659	18.9	21.54	1.13968	0.188632
WBGene00021659	38.24	35.17	0.919718	-0.120737			WBGene00021659	38.24	42.89	1.1216	0.165559			WBGene00021661	6.928	3.418	0.49336	-1.01929
WBGene00021661	13.82	9.033	0.653618	-0.613481			WBGene00021661	13.82	7.13	0.515919	-0.954784			WBGene00021658	13.85	8.127	0.586787	-0.769091
WBGene00021658	27.58	25.24	0.915156	-0.127911			WBGene00021658	27.58	11.4	0.413343	-1.27459			WBGene00021657	1.462	1.287	0.880301	-0.183931
WBGene00021657	2.902	2.817	0.97071	-0.042888			WBGene00021657	2.902	3.604	1.2419	0.312551			WBGene00020087	1.177	0.6791	0.576975	-0.793418
WBGene00020087	2.383	1.631	0.684431	-0.547022			WBGene00020087	2.383	1.699	0.712967	-0.488093			WBGene00020091	7.038	3.708	0.526854	-0.924524
WBGene00020091	14.1	9.606	0.681277	-0.553687			WBGene00020091	14.1	6.907	0.489858	-1.02956			WBGene00020088	4.921	4.094	0.831945	-0.26544
WBGene00020088	9.956	9.879	0.992266	-0.0112012			WBGene00020088	9.956	8.542	0.857975	-0.220992			WBGene00004143	164.7	114.7	0.696418	-0.521975
WBGene00004143	330.1	258.8	0.784005	-0.351066			WBGene00004143	330.1	241	0.730082	-0.45387			WBGene00020089	6.054	5.259	0.868682	-0.2031
WBGene00020089	11.83	11.56	0.977177	-0.0333087			WBGene00020089	11.83	11.05	0.934066	-0.0984037			WBGene00006385	24.78	18.23	0.735674	-0.442862
WBGene00006385	50.16	44.7	0.891148	-0.166263			WBGene00006385	50.16	48.12	0.95933	-0.0599007			WBGene00020090	20.71	17.97	0.867697	-0.204737
WBGene00020090	41.72	31.08	0.744966	-0.424753			WBGene00020090	41.72	35.82	0.858581	-0.219974			WBGene00021733	25.43	24.73	0.972473	-0.0402692
WBGene00021733	49.81	56.25	1.12929	0.175418			WBGene00021733	49.81	54.75	1.09918	0.136424			WBGene00021734	0.6826	2.444	3.58043	1.84013
WBGene00021734	1.418	3.074	2.16784	1.11626			WBGene00021734	1.418	3.829	2.70028	1.43311			WBGene00015570	0.1599	0.2199	1.37523	0.459678
WBGene00015570	0.3053	0.545	1.78513	0.836029			WBGene00015570	0.3053	0.3847	1.26007	0.333506			WBGene00006593	32.82	38.69	1.17885	0.237385
WBGene00006593	65.74	78.87	1.19973	0.262705			WBGene00006593	65.74	76.34	1.16124	0.215668			WBGene00021026	66.64	60.54	0.908463	-0.1385
WBGene00021026	136.9	130.6	0.953981	-0.0679675			WBGene00021026	136.9	148.2	1.08254	0.114423			WBGene00021027	0.09627	0.112	1.16339	0.218341
WBGene00021027	0.1925	0.2469	1.2826	0.359068			WBGene00021027	0.1925	0.5095	2.64675	1.40422			WBGene00021025	6.073	21.22	3.49415	1.80494
WBGene00021025	12.28	30.57	2.48941	1.31581			WBGene00021025	12.28	36.26	2.95277	1.56207			WBGene00021028	0.08635	0.1005	1.16387	0.218927
WBGene00021028	0.1727	0.1065	0.616676	-0.697415			WBGene00021028	0.1727	0.219	1.26809	0.342663			WBGene00021024	60.3	43.89	0.727861	-0.458266
WBGene00021024	131	112.8	0.861069	-0.2158			WBGene00021024	131	81.75	0.624046	-0.680276			WBGene00001814	1.749	5.236	2.99371	1.58193
WBGene00001814	3.524	8.41	2.38649	1.25489			WBGene00001814	3.524	9.849	2.79484	1.48276			WBGene00022035	2.508	1.862	0.742424	-0.429684
WBGene00022035	5.037	3.508	0.696446	-0.521916			WBGene00022035	5.037	2.091	0.415128	-1.26837			WBGene00022036	9.026	3.93	0.435409	-1.19956
WBGene00022036	18.11	11.46	0.6328	-0.66018			WBGene00022036	18.11	8.988	0.4963	-1.01071			WBGene00022034	20.89	10.67	0.510771	-0.969252
WBGene00022034	42.45	32.61	0.768198	-0.38045			WBGene00022034	42.45	22.74	0.535689	-0.900532			WBGene00022039	0.497	2.236	4.49899	2.1696
WBGene00022039	0.8615	2.517	2.92165	1.54678			WBGene00022039	0.8615	4.735	5.49623	2.45844			WBGene00022037	36.33	33.78	0.92981	-0.104992
WBGene00022037	72.89	64.77	0.888599	-0.170395			WBGene00022037	72.89	63.33	0.868843	-0.202832			WBGene00022038	0.2998	3.389	11.3042	3.49879
WBGene00022038	0.5568	5.451	9.78987	3.29129			WBGene00022038	0.5568	5.591	10.0413	3.32788			WBGene00022033	72.5	160.6	2.21517	1.14742
WBGene00022033	139.3	239	1.71572	0.778815			WBGene00022033	139.3	240.2	1.72434	0.786041			WBGene00022043	40.44	13.76	0.340257	-1.5553
WBGene00022043	81.51	56.89	0.697951	-0.518802			WBGene00022043	81.51	40.56	0.497608	-1.00692			WBGene00022042	348.8	312.6	0.896216	-0.158082
WBGene00022042	670.5	608.2	0.907084	-0.140692			WBGene00022042	670.5	594.3	0.886353	-0.174046			WBGene00007009	68.63	60	0.874253	-0.193877
WBGene00007009	138.2	122.4	0.885673	-0.175154			WBGene00007009	138.2	131.6	0.952243	-0.0705981			WBGene00004235	12.55	19.13	1.5243	0.60815
WBGene00004235	25.37	30.41	1.19866	0.261422			WBGene00004235	25.37	42.65	1.68112	0.749422			WBGene00002393	3.922	30.56	7.79194	2.96198
WBGene00002393	7.347	44.47	6.05281	2.59761			WBGene00002393	7.347	46.5	6.32911	2.662			WBGene00022040	0.01735	0.02018	1.16311	0.217991
WBGene00022040	0.03469	0.1711	4.93226	2.30225			WBGene00000434	0.1444	0.3821	2.64612	1.40388			WBGene00000434	0.09627	0.6721	6.98141	2.80352
WBGene00000434	0.1444	0.7598	5.26177	2.39555			WBGene00001725	0.3431	26.19	76.3334	6.25424			WBGene00001725	0.204	20.77	101.814	6.66979
WBGene00001725	0.3431	29.14	84.9315	6.40823			WBGene00002040	5.053	5.997	1.18682	0.247101			WBGene00002040	2.515	2.599	1.0334	0.0473982
WBGene00002040	5.053	4.792	0.948348	-0.0765123			WBGene00018923	24.06	13.69	0.568994	-0.813514			WBGene00018923	11.99	6.355	0.530025	-0.915868
WBGene00018923	24.06	15.86	0.659185	-0.601244			WBGene00018921	0.159	0.07351	0.462327	-1.11301			WBGene00018921	0.08327	0.0794	0.953525	-0.0686578
WBGene00018921	0.159	0.09724	0.611572	-0.709405			WBGene00022028	0.05699	0.1005	1.76347	0.818415			WBGene00022029	110	65.83	0.598455	-0.740686
WBGene00022029	213.2	144.5	0.677767	-0.561138			WBGene00022029	213.2	149.1	0.699343	-0.515927			WBGene00022027	47.01	53.82	1.14486	0.195175
WBGene00022027	94.58	103.8	1.09748	0.134199			WBGene00022027	94.58	88.83	0.939205	-0.0904882			WBGene00022026	1.769	7.984	4.51328	2.17418
WBGene00022026	3.624	11.94	3.2947	1.72015			WBGene00022026	3.624	15.58	4.29912	2.10404			WBGene00022030	0.04266	0.1489	3.49039	1.80339
WBGene00022030	0.08532	0.1683	1.97257	0.980079			WBGene00022030	0.08532	0.301	3.52789	1.81881			WBGene00022025	20.44	14.18	0.693738	-0.527538
WBGene00022025	40.78	31.9	0.782246	-0.354305			WBGene00022025	40.78	29.04	0.712114	-0.48982			WBGene00022031	5.746	9.544	1.66098	0.732036
WBGene00022031	11.56	14.79	1.27941	0.355481			WBGene00022031	11.56	11.26	0.974048	-0.0379346			WBGene00022032	0.01635	0.2664	16.2936	4.02623
WBGene00022032	0.0327	0.484	14.8012	3.88764			WBGene00022032	0.0327	0.3029	9.263	3.21148			WBGene00044461	0.101	1.156	11.4455	3.51671
WBGene00044461	0.2189	1.728	7.89402	2.98076			WBGene00044461	0.2189	1.901	8.68433	3.11841			WBGene00021215	0.2671	3.023	11.3179	3.50053
WBGene00021215	0.5343	5.295	9.91016	3.30891			WBGene00021215	0.5343	7.284	13.6328	3.76901			WBGene00021207	0.01455	0.1016	6.98282	2.80381
WBGene00021207	0.0291	0.1005	3.45361	1.7881			WBGene00021207	0.0291	0.2695	9.26117	3.21119			WBGene00021210	25.16	26.8	1.06518	0.0911011
WBGene00021210	47.69	53.56	1.12309	0.167469			WBGene00021210	47.69	40.79	0.855316	-0.225471			WBGene00021208	21.51	22.23	1.03347	0.0475004
WBGene00021208	43.24	43.85	1.01411	0.0202103			WBGene00021208	43.24	37.6	0.869565	-0.201634			WBGene00021209	16.87	18.83	1.11618	0.158573
WBGene00021209	34.09	37.52	1.10062	0.138311			WBGene00021209	34.09	39.73	1.16544	0.22088			WBGene00021211	6.336	3.454	0.545139	-0.875304
WBGene00021211	12.43	10.72	0.86243	-0.213521			WBGene00021211	12.43	9.081	0.730571	-0.452903			WBGene00004028	13.21	6.7	0.507192	-0.979397
WBGene00004028	26.4	18.31	0.693561	-0.527906			WBGene00004028	26.4	20.67	0.782955	-0.353			WBGene00044434	0.0435	0.01265	0.290805	-1.78188
WBGene00044434	0.08701	0.02146	0.246638	-2.01953			WBGene00000623	0.4467	0.7051	1.57846	0.658522			WBGene00000623	0.2116	0.9027	4.26607	2.09291
WBGene00000623	0.4467	1.044	2.33714	1.22474			WBGene00000624	0.02359	0.1457	6.17635	2.62675			WBGene00021213	2.66	10.91	4.1015	2.03615
WBGene00000624	0.02359	0.3724	15.7864	3.98061			WBGene00021213	5.378	22.79	4.23763	2.08326			WBGene00020283	0.1016	3.946	38.8386	5.27942
WBGene00021213	5.378	14.6	2.71476	1.44083			WBGene00020283	0.2031	9.431	46.4353	5.53715			WBGene00020281	0.1323	6.54	49.4331	5.62741
WBGene00020283	0.2031	5.134	25.2782	4.65982			WBGene00020281	0.2535	14.45	57.002	5.83294			WBGene00022518	4.853	25.85	5.3266	2.41322
WBGene00020281	0.2535	9.438	37.2308	5.21842			WBGene00022518	9.699	51.51	5.31086	2.40894			WBGene00022517	0.152	28.03	184.408	7.52676
WBGene00022518	9.699	41.87	4.31694	2.11001			WBGene00022517	0.2951	50.41	170.823	7.41636			WBGene00022519	3.516	10.71	3.04608	1.60695
WBGene00022517	0.2951	38.76	131.345	7.03722			WBGene00022519	6.874	17.09	2.48618	1.31393			WBGene00022388	14.04	11.51	0.819801	-0.286655
WBGene00022519	6.874	17.63	2.56474	1.35881			WBGene00022388	25.73	23.91	0.929265	-0.105837			WBGene00022387	28.66	20.55	0.717027	-0.4799
WBGene00022388	25.73	25.23	0.980567	-0.0283113			WBGene00022387	57.18	44.8	0.783491	-0.352012			WBGene00022389	1.779	7.603	4.27375	2.0955
WBGene00022387	57.18	46.43	0.811997	-0.300453			WBGene00022389	3.52	20.61	5.85511	2.5497			WBGene00022386	0.4405	1.476	3.35074	1.74448
WBGene00022389	3.52	15.76	4.47727	2.16262			WBGene00022386	0.8354	3.095	3.70481	1.8894			WBGene00022390	1.153	1.562	1.35473	0.438002
WBGene00022386	0.8354	1.573	1.88293	0.91298			WBGene00022390	2.254	1.624	0.720497	-0.472936			WBGene00001678	13.61	7.51	0.5518	-0.857782
WBGene00022390	2.254	1.952	0.866016	-0.207534			WBGene00001678	25.55	14.14	0.553425	-0.853541			WBGene00022385	0.04902	0.05703	1.1634	0.218351
WBGene00001678	25.55	18.94	0.741292	-0.431887			WBGene00022385	0.09803	0.08647	0.882077	-0.181024			WBGene00022391	0.06767	1.054	15.5756	3.96121
WBGene00022385	0.09803	0.09672	0.986637	-0.0194091			WBGene00022391	0.1128	1.842	16.3298	4.02943			WBGene00022383	0.04781	0.445	9.30768	3.21842
WBGene00022391	0.1128	1.396	12.3759	3.62946			WBGene00022383	0.09562	1.265	13.2294	3.72568			WBGene00003548	0.04008	0.2448	6.10778	2.61065
WBGene00022383	0.09562	0.4953	5.17988	2.37292			WBGene00003548	0.07014	0.7424	10.5845	3.40389			WBGene00003238	34.23	39.66	1.15863	0.212423
WBGene00003548	0.07014	0.2669	3.80525	1.92799			WBGene00003238	68.7	80.7	1.17467	0.232259			WBGene00018787	27.05	21.29	0.787061	-0.345453
WBGene00003238	68.7	69.87	1.01703	0.024363			WBGene00018787	54.65	44.77	0.819213	-0.287689			WBGene00018788	8.76	11.32	1.29224	0.369871
WBGene00018787	54.65	38.94	0.712534	-0.488969			WBGene00018788	17.13	20.64	1.2049	0.268918			WBGene00018786	9.21	3.136	0.340499	-1.55428
WBGene00018788	17.13	19.16	1.11851	0.161572			WBGene00018786	18.55	10.16	0.547709	-0.868519			WBGene00016931	0.1626	1.005	6.18081	2.6278
WBGene00018786	18.55	8.671	0.467439	-1.09715			WBGene00016931	0.3049	1.614	5.29354	2.40423			WBGene00016930	4.008	1.329	0.331587	-1.59254
WBGene00016931	0.3049	1.704	5.58872	2.48252			WBGene00016930	8.058	4.085	0.50695	-0.980086			WBGene00005002	0.3475	0.2696	0.775827	-0.366192
WBGene00016930	8.058	5.307	0.6586	-0.602525			WBGene00021327	48.88	40.53	0.829173	-0.270254			WBGene00021327	24.37	19.62	0.805088	-0.312781
WBGene00005002	0.695	0.4571	0.657698	-0.604503			WBGene00004952	73.08	45.32	0.620142	-0.689329			WBGene00004952	36.36	19.84	0.545655	-0.87394
WBGene00021327	48.88	48.01	0.982201	-0.0259093			WBGene00021329	22.09	18.88	0.854685	-0.226535			WBGene00021329	10.98	7.281	0.663115	-0.59267
WBGene00004952	73.08	50.58	0.692118	-0.53091			WBGene00021332	40.65	36.45	0.896679	-0.157337			WBGene00021332	20.32	14.32	0.704724	-0.504869
WBGene00021329	22.09	18.07	0.818017	-0.289797			WBGene00021331	61.61	49.64	0.805713	-0.311661			WBGene00021331	30.59	22.45	0.7339	-0.446345
WBGene00021332	40.65	34.68	0.853137	-0.229151			WBGene00021333	8.079	21.66	2.68102	1.42278			WBGene00021333	3.86	17.13	4.43782	2.14985
WBGene00021331	61.61	61.36	0.995942	-0.00586605			WBGene00021334	69.77	70.84	1.01534	0.0219574			WBGene00021334	34.89	35.65	1.02178	0.0310885
WBGene00021333	8.079	23.48	2.9063	1.53918			WBGene00021328	0.2013	1.383	6.87034	2.78038			WBGene00021328	0.1007	0.8701	8.64052	3.11112
WBGene00021334	69.77	73.82	1.05805	0.0814049			WBGene00001745	15.53	33.73	2.17193	1.11897			WBGene00001745	7.93	23.85	3.00757	1.5886
WBGene00021328	0.2013	2.128	10.5713	3.40208			WBGene00019910	0.04434	0.07904	1.78259	0.833974			WBGene00019910	0.04434	0.05213	1.17569	0.233505
WBGene00001745	15.53	45.59	2.93561	1.55366			WBGene00019909	6.42	9.974	1.55358	0.635599			WBGene00019909	3.189	7.373	2.31201	1.20915
WBGene00019910	0.04434	0.3094	6.9779	2.80279			WBGene00044895	0.5839	0.8241	1.41137	0.497098			WBGene00019911	5.515	10.73	1.9456	0.960217
WBGene00019909	6.42	10.87	1.69315	0.759707			WBGene00019911	11.03	21.31	1.932	0.950098			WBGene00022838	0.03152	0.03668	1.16371	0.218726
WBGene00044895	0.5839	1.959	3.35503	1.74632			WBGene00022838	0.06304	0.1043	1.65451	0.7264			WBGene00022837	16	16.91	1.05688	0.0798048
WBGene00019911	11.03	18.67	1.69266	0.759289			WBGene00022837	32.06	30.1	0.938865	-0.0910109			WBGene00021688	10.57	9.575	0.905866	-0.142631
WBGene00022838	0.06304	0.05442	0.863261	-0.212131			WBGene00021688	22.59	21.45	0.949535	-0.0747066			WBGene00021689	7.626	6.348	0.832415	-0.264624
WBGene00022837	32.06	33.77	1.05334	0.0749678			WBGene00021689	14.98	14.83	0.989987	-0.014519			WBGene00000165	109.8	66.88	0.609107	-0.715231
WBGene00021688	22.59	21.68	0.959717	-0.0593195			WBGene00000165	199.6	124	0.621242	-0.686772			WBGene00004429	420.3	534.7	1.27219	0.34731
WBGene00021689	14.98	12.9	0.861148	-0.215667			WBGene00004429	849	1057	1.24499	0.316139			WBGene00021687	8.099	5.503	0.679467	-0.557525
WBGene00000165	199.6	147	0.736473	-0.441296			WBGene00021687	16.58	12.12	0.731001	-0.452054			WBGene00001816	6.159	6.461	1.04903	0.0690613
WBGene00004429	849	1076	1.26737	0.341842			WBGene00001816	12.33	14.68	1.19059	0.251679			WBGene00004880	9.442	7.111	0.753124	-0.40904
WBGene00021687	16.58	16.65	1.00422	0.00607817			WBGene00004880	18.74	18.5	0.987193	-0.0185957			WBGene00021686	30.59	20.15	0.658712	-0.60228
WBGene00001816	12.33	7.041	0.571046	-0.808321			WBGene00021686	59.57	52.44	0.880309	-0.183918			WBGene00021685	5.222	5.26	1.00728	0.0104603
WBGene00004880	18.74	16.01	0.854322	-0.227148			WBGene00021685	10.49	11.15	1.06292	0.088029			WBGene00021691	68.36	47.24	0.691047	-0.533143
WBGene00021686	59.57	48.63	0.816351	-0.292739			WBGene00021691	138.5	89.37	0.645271	-0.632023			WBGene00021692	5.412	3.815	0.704915	-0.504479
WBGene00021685	10.49	9.435	0.899428	-0.15292			WBGene00021692	11.14	8.99	0.807002	-0.309356			WBGene00001707	2.462	34.72	14.1024	3.81786
WBGene00021691	138.5	87.31	0.630397	-0.665667			WBGene00001707	4.822	58.19	12.0676	3.59307			WBGene00021693	0.03638	0.2116	5.81638	2.54012
WBGene00021692	11.14	10.44	0.937163	-0.0936275			WBGene00021693	0.07275	1.203	16.5361	4.04755			WBGene00003400	4.456	17.07	3.83079	1.93764
WBGene00001707	4.822	48.86	10.1327	3.34095			WBGene00003400	8.868	34.55	3.89603	1.96201			WBGene00019674	0.8664	0.8961	1.03428	0.0486265
WBGene00021693	0.07275	0.628	8.6323	3.10975			WBGene00019674	1.829	1.359	0.743029	-0.42851			WBGene00045052	2.785	4.487	1.61113	0.688074
WBGene00003400	8.868	32.02	3.61074	1.85229			WBGene00045052	5.838	8.693	1.48904	0.57438			WBGene00045053	0.9811	2.085	2.12517	1.08758
WBGene00019674	1.829	1.662	0.908693	-0.138135			WBGene00045053	2.09	5.644	2.70048	1.43322			WBGene00004888	495.9	201	0.405324	-1.30285
WBGene00045052	5.838	8.402	1.43919	0.525259			WBGene00004888	991.9	494.7	0.49874	-1.00364			WBGene00019673	8.994	11.43	1.27085	0.345791
WBGene00045053	2.09	3.788	1.81244	0.857933			WBGene00019673	17.77	19.88	1.11874	0.161874			WBGene00022363	17.32	14.61	0.843533	-0.245483
WBGene00004888	991.9	690.5	0.696139	-0.522553			WBGene00022363	35.5	30.76	0.866479	-0.206764			WBGene00022366	14.82	14.32	0.966262	-0.049514
WBGene00019673	17.77	21.2	1.19302	0.254621			WBGene00022366	28.92	25.74	0.890041	-0.168055			WBGene00022365	12.06	13.58	1.12604	0.171254
WBGene00022363	35.5	30.19	0.850423	-0.233748			WBGene00022365	23.57	27.14	1.15146	0.203469			WBGene00022367	10.23	12.2	1.19257	0.254075
WBGene00022366	28.92	31.52	1.0899	0.1242			WBGene00022367	20.16	23.32	1.15675	0.210072			WBGene00022372	11.91	8.433	0.70806	-0.498056
WBGene00022365	23.57	25.34	1.0751	0.104465			WBGene00022372	23.53	22.11	0.939652	-0.0898023			WBGene00022371	6.094	6.072	0.99639	-0.00521771
WBGene00022367	20.16	23.91	1.18601	0.246118			WBGene00022371	12.41	13.19	1.06285	0.0879414			WBGene00022368	41.08	31.44	0.765336	-0.385835
WBGene00022372	23.53	19.32	0.821079	-0.284406			WBGene00022368	82.58	59.37	0.718939	-0.476058			WBGene00022369	86.43	58.9	0.681476	-0.553265
WBGene00022371	12.41	12.84	1.03465	0.0491421			WBGene00022369	165.3	118.1	0.714459	-0.485078			WBGene00022370	5.749	2.472	0.429988	-1.21763
WBGene00022368	82.58	66.97	0.810971	-0.302277			WBGene00022370	9.936	5.292	0.532609	-0.908852			WBGene00022373	33.16	29.47	0.888721	-0.170197
WBGene00022369	165.3	117.9	0.713249	-0.487523			WBGene00022373	66.7	63.05	0.945277	-0.0811904			WBGene00018159	35.49	29.71	0.837137	-0.256464
WBGene00022370	9.936	4.007	0.403281	-1.31014			WBGene00018159	72.3	57.76	0.798893	-0.323925			WBGene00004969	1.191	3.153	2.64736	1.40455
WBGene00022373	66.7	65.55	0.982759	-0.025091			WBGene00004969	2.416	5.731	2.3721	1.24617			WBGene00018579	0.2497	0.6504	2.60473	1.38113
WBGene00018159	72.3	68.84	0.952144	-0.0707485			WBGene00001773	0.1976	0.1162	0.588057	-0.765973			WBGene00001115	14.03	23.27	1.65859	0.729956
WBGene00004969	2.416	4.862	2.01242	1.00893			WBGene00018579	0.4995	0.7448	1.49109	0.576368			WBGene00022361	11.33	9.18	0.810238	-0.303582
WBGene00001773	0.1976	0.06498	0.328846	-1.60452			WBGene00001115	28.17	43.96	1.56053	0.642032			WBGene00022360	4.804	3.303	0.687552	-0.540459
WBGene00018579	0.4995	0.8096	1.62082	0.696725			WBGene00022361	22.43	24.84	1.10745	0.147236			WBGene00022359	10.19	7.073	0.694112	-0.52676
WBGene00001115	28.17	34.39	1.2208	0.28783			WBGene00022360	9.462	9.63	1.01776	0.0253906			WBGene00022358	4.918	5.886	1.19683	0.259216
WBGene00022361	22.43	19.43	0.866251	-0.207144			WBGene00022359	18.94	14.7	0.776135	-0.36562			WBGene00005077	97.4	95.06	0.975975	-0.0350834
WBGene00022360	9.462	7.701	0.813887	-0.297099			WBGene00022358	10.01	9.722	0.971229	-0.0421169			WBGene00022270	3.812	3.97	1.04145	0.0585909
WBGene00022359	18.94	14.71	0.776663	-0.364639			WBGene00005077	195.9	186	0.949464	-0.0748148			WBGene00022271	0.2016	0.9048	4.4881	2.1661
WBGene00022358	10.01	11	1.0989	0.136062			WBGene00022270	7.795	6.145	0.788326	-0.343136			WBGene00022272	0.1555	0.2172	1.39678	0.48211
WBGene00005077	195.9	179.7	0.917305	-0.124527			WBGene00022271	0.4608	2.287	4.96311	2.31124			WBGene00022269	14.62	11.31	0.773598	-0.370344
WBGene00022270	7.795	6.042	0.775112	-0.367523			WBGene00022272	0.3111	0.247	0.793957	-0.332867			WBGene00022273	19.73	10.09	0.511404	-0.967465
WBGene00022271	0.4608	2.131	4.62457	2.20932			WBGene00022269	29.26	27.35	0.934723	-0.0973889			WBGene00044440	11.18	6.672	0.59678	-0.744729
WBGene00022272	0.3111	0.6138	1.973	0.98039			WBGene00022273	43.1	26.31	0.610441	-0.712077			WBGene00000269	8.181	9.131	1.11612	0.158496
WBGene00022269	29.26	26.31	0.89918	-0.153319			WBGene00044440	22.23	15.12	0.680162	-0.55605			WBGene00022268	34.74	26.09	0.751007	-0.413101
WBGene00022273	43.1	33	0.765661	-0.385222			WBGene00000269	16.68	17.28	1.03597	0.0509839			WBGene00022274	0.6787	18.49	27.2433	4.76783
WBGene00044440	22.23	17.58	0.790823	-0.338573			WBGene00022268	65.75	44.35	0.674525	-0.568057			WBGene00003111	111.1	106.5	0.958596	-0.0610054
WBGene00000269	16.68	16.2	0.971223	-0.0421255			WBGene00022274	1.403	26.21	18.6814	4.22353			WBGene00022156	0.2101	0.5379	2.56021	1.35626
WBGene00022268	65.75	49.85	0.758175	-0.399397			WBGene00003111	224.1	213.3	0.951807	-0.0712587			WBGene00004168	0.1	0.07759	0.7759	-0.366057
WBGene00022274	1.403	21.54	15.3528	3.94043			WBGene00022156	0.4413	0.76	1.72218	0.78424			WBGene00022157	0.02751	0.032	1.16321	0.218116
WBGene00003111	224.1	186	0.829987	-0.26884			WBGene00004168	0.1667	0.02941	0.176425	-2.50288			WBGene00022155	0.6049	2.768	4.57596	2.19408
WBGene00022156	0.4413	0.4768	1.08044	0.111624			WBGene00022157	0.05498	0.0485	0.882139	-0.180922			WBGene00022158	7.678	11.31	1.47304	0.558796
WBGene00022157	0.05498	0.217	3.94689	1.98072			WBGene00022155	1.25	5.335	4.268	2.09356			WBGene00022154	0.4749	3.171	6.6772	2.73924
WBGene00022155	1.25	4.734	3.7872	1.92113			WBGene00022158	15.11	16.08	1.0642	0.0897637			WBGene00044348	0.652	1.292	1.9816	0.986662
WBGene00022158	15.11	17.96	1.18862	0.249284			WBGene00022154	0.9498	5.319	5.60013	2.48546			WBGene00006702	197.1	142	0.720446	-0.473037
WBGene00022154	0.9498	5.521	5.8128	2.53923			WBGene00044348	1.304	2.13	1.63344	0.70791			WBGene00003080	56.17	37.56	0.668684	-0.580603
WBGene00044348	1.304	1.882	1.44325	0.529323			WBGene00006702	387.9	302.4	0.779582	-0.359227			WBGene00022153	25.92	18.78	0.724537	-0.464869
WBGene00006702	387.9	329.8	0.850219	-0.234093			WBGene00003080	111.4	69.38	0.622801	-0.683157			WBGene00022152	23.76	19.72	0.829966	-0.268875
WBGene00003080	111.4	105.3	0.945242	-0.0812438			WBGene00022153	51.46	51.91	1.00874	0.012561			WBGene00022151	58.28	80.97	1.38933	0.474387
WBGene00022153	51.46	43.92	0.853478	-0.228573			WBGene00022152	48.09	38.21	0.794552	-0.331787			WBGene00022159	8.891	8.758	0.985041	-0.0217442
WBGene00022152	48.09	41.07	0.854024	-0.227652			WBGene00022151	116.7	157.4	1.34876	0.431631			WBGene00022150	20.42	14.62	0.715965	-0.48204
WBGene00022151	116.7	142.2	1.21851	0.285117			WBGene00022159	17.83	16.17	0.906898	-0.140987			WBGene00022149	15.53	9.299	0.598777	-0.73991
WBGene00022159	17.83	17.31	0.970836	-0.042701			WBGene00022150	41.01	34.78	0.848086	-0.237718			WBGene00022148	23.28	15.84	0.680412	-0.555519
WBGene00022150	41.01	33.6	0.819312	-0.287515			WBGene00022149	31.11	26.58	0.854388	-0.227037			WBGene00022160	4.98	32.09	6.44378	2.68791
WBGene00022149	31.11	26.7	0.858245	-0.220539			WBGene00022148	46.68	41.66	0.892459	-0.164142			WBGene00022161	0.139	0.5863	4.21799	2.07655
WBGene00022148	46.68	36.06	0.772494	-0.372405			WBGene00022160	9.945	57.28	5.75968	2.52599			WBGene00022146	51.75	64.85	1.25314	0.325548
WBGene00022160	9.945	44.9	4.51483	2.17467			WBGene00022161	0.278	0.9349	3.36295	1.74973			WBGene00022145	0.1491	0.05279	0.354058	-1.49794
WBGene00022161	0.278	1.063	3.82374	1.93498			WBGene00022146	103.1	109.3	1.06014	0.0842491			WBGene00022144	0.7067	5.222	7.38927	2.88543
WBGene00022146	103.1	120.2	1.16586	0.221393			WBGene00022145	0.3176	0.4117	1.29628	0.374383			WBGene00044347	0.853	0.3219	0.377374	-1.40593
WBGene00022145	0.3176	0.1791	0.563917	-0.826446			WBGene00022144	1.471	9.653	6.5622	2.71418			WBGene00022141	37.8	16.93	0.447884	-1.1588
WBGene00022144	1.471	6.482	4.40653	2.13964			WBGene00044347	1.66	0.3457	0.208253	-2.26359			WBGene00022163	0.1672	0.04866	0.291029	-1.78077
WBGene00044347	1.66	0.3412	0.205542	-2.28249			WBGene00022141	76.12	46.95	0.616789	-0.69715			WBGene00044746	33.48	30.62	0.914576	-0.128825
WBGene00022141	76.12	49.6	0.651603	-0.617935			WBGene00022163	0.4599	0.295	0.641444	-0.640605			WBGene00016907	45.23	38.73	0.85629	-0.223828
WBGene00022163	0.4599	0.2063	0.448576	-1.15658			WBGene00044746	69.68	41.39	0.594001	-0.751462			WBGene00004441	495.2	647.6	1.30775	0.387092
WBGene00044746	69.68	72.46	1.0399	0.0564402			WBGene00016907	90.09	117.9	1.30869	0.388125			WBGene00001196	155.5	228.9	1.47203	0.557803
WBGene00016907	90.09	85.16	0.945277	-0.081191			WBGene00004441	998.7	1275	1.27666	0.352374			WBGene00001309	57.29	30.79	0.537441	-0.895821
WBGene00004441	998.7	1262	1.26364	0.337589			WBGene00001196	304.3	404	1.32764	0.408861			WBGene00003750	1.144	3.243	2.83479	1.50324
WBGene00001196	304.3	419.7	1.37923	0.463864			WBGene00001309	109.9	72.21	0.657052	-0.605921			WBGene00006461	5.87	9.207	1.56848	0.649371
WBGene00001309	109.9	81.7	0.743403	-0.427783			WBGene00003750	2.001	4.35	2.17391	1.12029			WBGene00044897	0.3041	0.1516	0.49852	-1.00428
WBGene00003750	2.001	3.455	1.72664	0.787965			WBGene00006461	11.85	13.76	1.16118	0.215593			WBGene00019706	0.5657	0.5363	0.948029	-0.0769969
WBGene00006461	11.85	16.06	1.35527	0.438585			WBGene00044897	0.6516	1.188	1.8232	0.866476			WBGene00004743	65.19	68.18	1.04587	0.0646979
WBGene00044897	0.6516	0.4714	0.72345	-0.467035			WBGene00019706	1.173	1.09	0.929241	-0.105875			WBGene00022139	37.69	46.13	1.22393	0.291523
WBGene00019706	1.173	1.075	0.916454	-0.125866			WBGene00004743	130.9	120.1	0.917494	-0.124229			WBGene00022140	0.3992	0.4466	1.11874	0.161872
WBGene00004743	130.9	110.9	0.847212	-0.239206			WBGene00022139	75.08	101.3	1.34923	0.432134			WBGene00022138	4.255	2.657	0.624442	-0.679361
WBGene00022139	75.08	86.1	1.14678	0.197585			WBGene00022140	0.8137	0.2438	0.299619	-1.7388			WBGene00021768	1.205	6.17	5.12033	2.35624
WBGene00022140	0.8137	0.6059	0.744623	-0.425417			WBGene00022138	8.438	8.376	0.992652	-0.0106396			WBGene00021767	5.512	7.014	1.2725	0.347662
WBGene00022138	8.438	8.123	0.962669	-0.0548884			WBGene00021768	2.384	8.079	3.38884	1.76079			WBGene00021766	16.7	10.62	0.635928	-0.653064
WBGene00021768	2.384	9.089	3.8125	1.93074			WBGene00021767	11.73	14.64	1.24808	0.319713			WBGene00021765	11.1	12.83	1.15586	0.208961
WBGene00021767	11.73	15.26	1.30094	0.379552			WBGene00021766	33.5	20.39	0.608657	-0.716299			WBGene00021771	10.23	8.216	0.803128	-0.316298
WBGene00021766	33.5	22.66	0.676418	-0.564013			WBGene00021765	21.79	22.15	1.01652	0.0236405			WBGene00044438	12.9	9.44	0.731783	-0.450512
WBGene00021765	21.79	22.62	1.03809	0.0539327			WBGene00021771	20.38	19.5	0.95682	-0.0636799			WBGene00021764	46.61	47.91	1.02789	0.0396873
WBGene00021771	20.38	19.19	0.941609	-0.0867993			WBGene00044438	26.75	18.89	0.706168	-0.501916			WBGene00021763	50.09	25.86	0.516271	-0.9538
WBGene00044438	26.75	20.46	0.76486	-0.386733			WBGene00021764	91.68	80.01	0.872709	-0.196427			WBGene00021769	0.5908	0.4043	0.684326	-0.547244
WBGene00021764	91.68	91.29	0.995746	-0.00615021			WBGene00021763	100.3	63.45	0.632602	-0.66063			WBGene00021770	6.981	7.111	1.01862	0.0266187
WBGene00021763	100.3	66.67	0.664706	-0.589212			WBGene00021769	1.147	1.042	0.908457	-0.13851			WBGene00021238	4.065	4.252	1.046	0.0648862
WBGene00021769	1.147	0.5485	0.478204	-1.0643			WBGene00021770	13.82	16.17	1.17004	0.226562			WBGene00021237	2.554	6.821	2.67071	1.41722
WBGene00021770	13.82	16.05	1.16136	0.215816			WBGene00021238	8.027	9	1.12122	0.165064			WBGene00021239	2.984	5.604	1.87802	0.909209
WBGene00021238	8.027	8.061	1.00424	0.00609792			WBGene00021237	5.18	10.86	2.09653	1.068			WBGene00044435	1.338	1.246	0.931241	-0.102774
WBGene00021237	5.18	9.548	1.84324	0.882246			WBGene00021239	5.905	7.389	1.25131	0.323442			WBGene00021240	4.218	3.145	0.745614	-0.423499
WBGene00021239	5.905	6.838	1.158	0.211637			WBGene00044435	2.738	2.978	1.08766	0.121221			WBGene00021346	19.55	12.99	0.66445	-0.589767
WBGene00044435	2.738	1.605	0.586194	-0.770549			WBGene00021240	8.06	7.249	0.89938	-0.152998			WBGene00021347	133.4	62.56	0.468966	-1.09245
WBGene00021240	8.06	6.358	0.788834	-0.342207			WBGene00021346	39.13	31.15	0.796064	-0.329043			WBGene00021348	214.8	140.7	0.655028	-0.610372
WBGene00021346	39.13	32.64	0.834143	-0.261634			WBGene00021347	279.1	142.5	0.51057	-0.96982			WBGene00021349	1.045	5.383	5.1512	2.36491
WBGene00021347	279.1	183.7	0.658187	-0.60343			WBGene00021348	457.5	243.4	0.532022	-0.910443			WBGene00004409	393.9	496.4	1.26022	0.333674
WBGene00021348	457.5	378.7	0.82776	-0.272716			WBGene00021349	2.226	8.572	3.85085	1.94518			WBGene00021350	464.8	623.4	1.34122	0.423548
WBGene00021349	2.226	7.296	3.27763	1.71265			WBGene00004409	788.5	898	1.13887	0.187605			WBGene00004014	55.98	61.13	1.092	0.126969
WBGene00004409	788.5	1012	1.28345	0.360027			WBGene00021350	940.6	1221	1.29811	0.37641			WBGene00021351	87.85	66.96	0.762208	-0.391743
WBGene00021350	940.6	1259	1.33851	0.420625			WBGene00004014	112.7	120.8	1.07187	0.100133			WBGene00021352	23.28	23.04	0.989691	-0.0149503
WBGene00004014	112.7	121.6	1.07897	0.109656			WBGene00021351	172	139.3	0.809884	-0.304213			WBGene00021353	3.476	15.8	4.54545	2.18442
WBGene00021351	172	148.5	0.863372	-0.211946			WBGene00021352	46.79	37.75	0.806796	-0.309724			WBGene00003799	28.18	17.72	0.628815	-0.669293
WBGene00021352	46.79	43.01	0.919214	-0.121528			WBGene00021353	7.262	33.01	4.54558	2.18446			WBGene00021354	0.73	1.128	1.54521	0.627799
WBGene00021353	7.262	25.11	3.45773	1.78982			WBGene00003799	56.53	44.58	0.788608	-0.34262			WBGene00021355	19.58	20.63	1.05363	0.0753631
WBGene00003799	56.53	45.04	0.796745	-0.32781			WBGene00044810	0.1862	0.08214	0.441139	-1.1807			WBGene00021009	68.61	68.07	0.992129	-0.0113998
WBGene00044810	0.1862	0.09187	0.493394	-1.01919			WBGene00021354	1.422	2.445	1.71941	0.781913			WBGene00021008	0.5996	3.74	6.23749	2.64097
WBGene00021354	1.422	1.987	1.39733	0.48267			WBGene00021355	39.35	31.98	0.812706	-0.299194			WBGene00017398	0.3737	0.7898	2.11346	1.07961
WBGene00021355	39.35	40.08	1.01855	0.0265189			WBGene00021009	137.5	132.6	0.964364	-0.0523508			WBGene00000020	1.169	1.007	0.86142	-0.215211
WBGene00021009	137.5	121.9	0.886545	-0.173733			WBGene00021008	1.199	6.601	5.50542	2.46085			WBGene00021458	65.97	26.15	0.396392	-1.335
WBGene00021008	1.199	6.058	5.05254	2.33701			WBGene00017398	0.7474	1.099	1.47043	0.556239			WBGene00000408	24.28	15.99	0.658567	-0.602598
WBGene00021007	0.04046	0.01996	0.493327	-1.01938			WBGene00000020	2.336	2.696	1.15411	0.20678			WBGene00021469	132.7	144.7	1.09043	0.124897
WBGene00017398	0.7474	0.8252	1.10409	0.142863			WBGene00021458	130.1	56.89	0.437279	-1.19337			WBGene00021468	248.9	170.6	0.685416	-0.544949
WBGene00000020	2.336	2.197	0.940497	-0.0885054			WBGene00000408	48.6	33.23	0.683745	-0.54847			WBGene00021470	30.86	15.38	0.49838	-1.00468
WBGene00021458	130.1	66.47	0.510915	-0.968846			WBGene00021469	262	254.2	0.970229	-0.0436028			WBGene00002047	72.48	36.38	0.501932	-0.994437
WBGene00000408	48.6	37.65	0.774691	-0.368306			WBGene00021470	59.92	383.3	6.39686	2.67736			WBGene00021467	20.05	9.28	0.462843	-1.11141
WBGene00021469	262	283	1.08015	0.111235			WBGene00021468	499.8	38.59	0.0772109	-3.69505			WBGene00021476	12.27	9.189	0.7489	-0.417155
WBGene00021470	59.92	40.61	0.677737	-0.561203			WBGene00002047	141.3	92.75	0.656405	-0.607342			WBGene00021475	13.91	12.46	0.895758	-0.158818
WBGene00021468	499.8	388.3	0.776911	-0.364179			WBGene00021467	40.43	21.84	0.540193	-0.888453			WBGene00021466	75.93	49.44	0.651126	-0.618991
WBGene00002047	141.3	88.14	0.623779	-0.680893			WBGene00021476	24.43	20.66	0.845682	-0.241814			WBGene00021465	1.774	1.151	0.648816	-0.624118
WBGene00021467	40.43	22.93	0.567153	-0.81819			WBGene00021475	29.91	24.51	0.819458	-0.287257			WBGene00003156	53.15	22.07	0.41524	-1.26798
WBGene00021476	24.43	16.94	0.69341	-0.52822			WBGene00021466	152.4	111	0.728346	-0.457303			WBGene00021471	8.66	3.327	0.38418	-1.38015
WBGene00021475	29.91	29.11	0.973253	-0.0391131			WBGene00021465	3.584	1.948	0.543527	-0.879577			WBGene00021477	0.172	0.1715	0.997093	-0.00419999
WBGene00021466	152.4	118.5	0.777559	-0.362976			WBGene00003156	106.5	61.54	0.57784	-0.791257			WBGene00021472	0.1832	0.5328	2.9083	1.54017
WBGene00021465	3.584	3.667	1.02316	0.0330296			WBGene00021471	17.16	8.093	0.47162	-1.0843			WBGene00021464	0.5168	0.6014	1.1637	0.218719
WBGene00003156	106.5	68.16	0.64	-0.643856			WBGene00021477	0.3685	0.2167	0.58806	-0.765965			WBGene00021463	17.56	10.14	0.577449	-0.792235
WBGene00021471	17.16	10.91	0.635781	-0.653398			WBGene00021472	0.458	0.7002	1.52882	0.612419			WBGene00021461	0.148	0.5413	3.65743	1.87083
WBGene00021477	0.3685	0.3878	1.05237	0.0736482			WBGene00021464	1.111	0.6952	0.625743	-0.676359			WBGene00021473	5.733	5.984	1.04378	0.0618199
WBGene00021472	0.458	0.3614	0.789083	-0.341751			WBGene00021463	35.21	23.36	0.663448	-0.591945			WBGene00021474	45.89	51.26	1.11702	0.159654
WBGene00021464	1.111	0.7139	0.642574	-0.638065			WBGene00021461	0.296	0.7834	2.64662	1.40415			WBGene00021460	11.62	5.662	0.487263	-1.03723
WBGene00021463	35.21	19.55	0.55524	-0.848817			WBGene00021473	11.37	15.12	1.32982	0.411226			WBGene00017741	0.6419	0.4979	0.775666	-0.366493
WBGene00021461	0.296	0.6537	2.20845	1.14303			WBGene00021474	90.17	101.1	1.12122	0.165064			WBGene00017734	52.15	51.88	0.994823	-0.00748877
WBGene00021473	11.37	9.99	0.878628	-0.186676			WBGene00021460	23.35	16.2	0.69379	-0.527429			WBGene00017735	69.39	48.95	0.705433	-0.503419
WBGene00021474	90.17	89.56	0.993235	-0.00979299			WBGene00017741	1.311	1.085	0.827613	-0.272973			WBGene00017737	0.07077	0.02745	0.387876	-1.36633
WBGene00021460	23.35	16.26	0.69636	-0.522095			WBGene00017734	99.44	88.2	0.886967	-0.173048			WBGene00017738	26.53	12.19	0.45948	-1.12193
WBGene00017741	1.311	1.24	0.945843	-0.0803276			WBGene00017735	139.4	106.1	0.761119	-0.393806			WBGene00017733	31.79	21.48	0.675684	-0.565579
WBGene00017734	99.44	96.06	0.96601	-0.0498905			WBGene00017736	0.2045	0.1203	0.588264	-0.765464			WBGene00017732	5.659	6.546	1.15674	0.210066
WBGene00017735	139.4	112.5	0.80703	-0.309306			WBGene00017737	0.1415	0.02081	0.147067	-2.76545			WBGene00017731	0.8111	2.093	2.58045	1.36762
WBGene00017736	0.2045	0.05044	0.24665	-2.01946			WBGene00017738	54.08	33.01	0.610392	-0.712192			WBGene00017739	0.09869	0.3828	3.87881	1.95562
WBGene00017737	0.1415	0.2793	1.97385	0.981014			WBGene00017733	63.14	47.03	0.744853	-0.424973			WBGene00002141	0.4268	4.572	10.7123	3.42119
WBGene00017738	54.08	32.65	0.603735	-0.728012			WBGene00017732	12.45	14.8	1.18876	0.249451			WBGene00022280	41.63	40.54	0.973817	-0.0382775
WBGene00017733	63.14	50.47	0.799335	-0.323128			WBGene00017731	1.658	2.302	1.38842	0.473444			WBGene00022281	11.28	9.688	0.858865	-0.219496
WBGene00017732	12.45	13.79	1.10763	0.147477			WBGene00017739	0.2302	0.4354	1.8914	0.919454			WBGene00022282	0.1543	0.04488	0.290862	-1.78159
WBGene00017731	1.658	2.227	1.34318	0.425658			WBGene00002141	0.8306	8.66	10.4262	3.38214			WBGene00001232	59.34	40.26	0.678463	-0.559658
WBGene00017739	0.2302	0.8277	3.59557	1.84622			WBGene00022280	78.95	57.41	0.727169	-0.459637			WBGene00021277	21.47	16.17	0.753144	-0.409003
WBGene00002141	0.8306	6.491	7.81483	2.96621			WBGene00022281	22.32	20.51	0.918907	-0.12201			WBGene00021276	19.55	13.18	0.674169	-0.568818
WBGene00022280	78.95	72.31	0.915896	-0.126744			WBGene00022282	0.4243	0.1701	0.400896	-1.3187			WBGene00021278	2.214	1.783	0.80533	-0.312349
WBGene00022281	22.32	17.44	0.781362	-0.355937			WBGene00001232	118.1	96.25	0.814987	-0.295151			WBGene00021275	0.1147	0.1501	1.30863	0.388059
WBGene00022282	0.4243	0.1903	0.448503	-1.15681			WBGene00021277	43.08	42.2	0.979573	-0.0297753			WBGene00021274	0.1446	0.5049	3.4917	1.80393
WBGene00001232	118.1	97.88	0.828789	-0.270923			WBGene00021276	39.45	39.88	1.0109	0.0156401			WBGene00021279	19.95	94.59	4.74135	2.2453
WBGene00021277	43.08	35.54	0.824977	-0.277575			WBGene00021278	4.002	3.48	0.869565	-0.201634			WBGene00021273	0.2544	0.592	2.32704	1.2185
WBGene00021276	39.45	32.11	0.813942	-0.297003			WBGene00021275	0.2437	0.3161	1.29709	0.375275			WBGene00021272	4.794	3.562	0.743012	-0.428542
WBGene00021278	4.002	2.94	0.734633	-0.444905			WBGene00021274	0.2893	0.3828	1.32319	0.404025			WBGene00016948	1.209	0.4019	0.332423	-1.58891
WBGene00021275	0.2437	0.2263	0.928601	-0.10687			WBGene00021279	37.94	81.04	2.136	1.09491			WBGene00000006	0.4197	3.892	9.27329	3.21308
WBGene00021274	0.2893	0.2497	0.863118	-0.212371			WBGene00021273	0.5088	0.5835	1.14682	0.197634			WBGene00001404	29.09	43.98	1.51186	0.596324
WBGene00021279	37.94	112.5	2.96521	1.56813			WBGene00021272	10.65	6.046	0.5677	-0.816801			WBGene00004226	0.2638	0.7084	2.68537	1.42512
WBGene00021273	0.5088	0.753	1.47995	0.565551			WBGene00016949	0.5555	0.1153	0.207561	-2.26839			WBGene00019461	0.1227	0.07934	0.646618	-0.629015
WBGene00021272	10.65	6.458	0.606385	-0.721694			WBGene00006047	0.2375	0.1047	0.440842	-1.18167			WBGene00000832	31.85	43.08	1.35259	0.435725
WBGene00016949	0.5555	0.2257	0.406301	-1.29938			WBGene00016948	2.418	2.095	0.866419	-0.206864			WBGene00021271	0.3366	0.3698	1.09863	0.13571
WBGene00016948	2.418	1.235	0.510753	-0.969303			WBGene00000006	0.8744	7.693	8.79803	3.13718			WBGene00021270	43.4	16.16	0.37235	-1.42527
WBGene00000006	0.8744	4.475	5.1178	2.35552			WBGene00001404	57.88	67.4	1.16448	0.219684			WBGene00021269	14.93	8.624	0.577629	-0.791785
WBGene00001404	57.88	61.47	1.06202	0.0868176			WBGene00004226	0.487	2.184	4.4846	2.16498			WBGene00000800	41.57	38.51	0.926389	-0.11031
WBGene00004226	0.487	1.021	2.09651	1.06799			WBGene00019461	0.2319	0.08421	0.363131	-1.46144			WBGene00000801	9.578	5.776	0.603049	-0.729654
WBGene00019461	0.2319	0.1211	0.522208	-0.937304			WBGene00000832	63.87	82.87	1.29748	0.375711			WBGene00023172	0.2663	0.3098	1.16335	0.218285
WBGene00000832	63.87	74.7	1.16956	0.22597			WBGene00021271	0.6731	0.4783	0.710593	-0.492905			WBGene00018230	17.25	11.29	0.654493	-0.611551
WBGene00021271	0.6731	0.8854	1.31541	0.395509			WBGene00021270	88.76	47.72	0.53763	-0.895316			WBGene00018232	0.0358	0.1305	3.64525	1.86602
WBGene00021270	88.76	60	0.67598	-0.564947			WBGene00021269	29.61	16.6	0.560621	-0.834901			WBGene00018233	0.05501	0.06401	1.16361	0.218603
WBGene00021269	29.61	21.37	0.721716	-0.470498			WBGene00000800	82.01	79.99	0.975369	-0.0359802			WBGene00017979	2.63	7.968	3.02966	1.59915
WBGene00000800	82.01	77.92	0.950128	-0.0738062			WBGene00000801	19.38	14.53	0.749742	-0.415534			WBGene00017980	6.28	12.74	2.02866	1.02053
WBGene00000801	19.38	12.78	0.659443	-0.600681			WBGene00023172	0.6314	0.2935	0.46484	-1.10519			WBGene00000788	115.7	109.8	0.949006	-0.0755108
WBGene00023172	0.6314	0.6553	1.03785	0.0536013			WBGene00018230	36.04	27.31	0.757769	-0.40017			WBGene00017976	1.412	5.716	4.04816	2.01727
WBGene00018230	36.04	30.91	0.857658	-0.221525			WBGene00018232	0.0716	0.5608	7.8324	2.96945			WBGene00003006	40.76	44.17	1.08366	0.115913
WBGene00018232	0.0716	0.1476	2.06145	1.04366			WBGene00018233	0.05501	0.1698	3.08671	1.62607			WBGene00001048	29.76	24.65	0.828293	-0.271787
WBGene00018233	0.05501	0.1357	2.46682	1.30265			WBGene00017979	5.146	15.11	2.93626	1.55398			WBGene00022128	15.95	12.83	0.804389	-0.314035
WBGene00017979	5.146	13.28	2.58065	1.36773			WBGene00017980	12.68	20.49	1.61593	0.692365			WBGene00004920	164.9	86.75	0.526076	-0.926656
WBGene00017980	12.68	22.01	1.7358	0.795604			WBGene00000788	232.1	178	0.766911	-0.382869			WBGene00022127	186.1	174	0.934981	-0.0969907
WBGene00000788	232.1	199.7	0.860405	-0.216912			WBGene00017977	0.02053	0.03622	1.76425	0.819053			WBGene00022126	11.66	9.807	0.841081	-0.249684
WBGene00017976	2.968	9.007	3.0347	1.60156			WBGene00017976	2.968	10.15	3.41981	1.77392			WBGene00022129	63.87	64.43	1.00877	0.0125941
WBGene00017975	0.1164	0.01635	0.140464	-2.83173			WBGene00017975	0.1164	0.08797	0.755756	-0.404008			WBGene00004043	6.658	3.125	0.46936	-1.09123
WBGene00003006	81.16	76.52	0.942829	-0.084932			WBGene00003006	81.16	87.35	1.07627	0.106039			WBGene00022130	5.472	17.76	3.24561	1.69849
WBGene00001048	61.36	61.7	1.00554	0.00797201			WBGene00001048	61.36	54.68	0.891134	-0.166285			WBGene00004946	27.68	25.93	0.936777	-0.0942217
WBGene00022128	31.56	28.23	0.894487	-0.160868			WBGene00022128	31.56	26.04	0.825095	-0.277368			WBGene00022125	11.35	12.14	1.0696	0.0970761
WBGene00004920	344	246.5	0.71657	-0.480821			WBGene00004920	344	151.9	0.44157	-1.17929			WBGene00022131	0.466	0.3486	0.748069	-0.418757
WBGene00022127	351.6	291	0.827645	-0.272916			WBGene00022127	351.6	275.1	0.782423	-0.353979			WBGene00020990	0.07797	0.09073	1.16365	0.218661
WBGene00022126	23.45	21.74	0.927079	-0.109236			WBGene00022126	23.45	16.26	0.69339	-0.528261			WBGene00020991	0.02751	0.032	1.16321	0.218116
WBGene00022129	128.2	102.2	0.797192	-0.327001			WBGene00022129	128.2	120	0.936037	-0.0953619			WBGene00020989	0.03306	0.1538	4.65215	2.2179
WBGene00004043	13.29	9.137	0.687509	-0.540549			WBGene00004043	13.29	7.53	0.566591	-0.819619			WBGene00020985	0.1581	0.1124	0.710942	-0.492195
WBGene00022130	11.28	27.34	2.42376	1.27725			WBGene00022130	11.28	31.83	2.82181	1.49662			WBGene00002174	2.233	6.315	2.82803	1.4998
WBGene00004946	54.75	45.82	0.836895	-0.256882			WBGene00004946	54.75	52.89	0.966027	-0.049864			WBGene00044796	0.08652	6.342	73.301	6.19576
WBGene00022125	22.95	18.47	0.804793	-0.31331			WBGene00022125	22.95	15.13	0.659259	-0.601082			WBGene00020986	0.5438	0.1898	0.349025	-1.5186
WBGene00022131	1.032	1.281	1.24128	0.311828			WBGene00022131	1.032	1.145	1.1095	0.149905			WBGene00004077	145.4	108.5	0.746217	-0.422332
WBGene00020990	0.1755	0.1731	0.986325	-0.0198653			WBGene00020990	0.1755	0.2923	1.66553	0.735979			WBGene00021125	0.6766	0.4631	0.684452	-0.546979
WBGene00020991	0.02751	0.1356	4.92912	2.30133			WBGene00020991	0.02751	0.02426	0.881861	-0.181377			WBGene00021127	1.648	3.771	2.28823	1.19423
WBGene00020989	0.06611	0.3914	5.92044	2.5657			WBGene00020989	0.06611	0.1895	2.86643	1.51926			WBGene00021128	2.116	2.542	1.20132	0.264624
WBGene00020985	0.3162	0.26	0.822264	-0.282326			WBGene00020985	0.3162	0.3642	1.1518	0.203894			WBGene00044433	0.08381	0.195	2.32669	1.21828
WBGene00002174	4.478	11.22	2.50558	1.32515			WBGene00002174	4.478	12.34	2.75569	1.46242			WBGene00022116	0.03616	0.1262	3.49004	1.80325
WBGene00044796	0.1442	7.967	55.2497	5.78789			WBGene00044796	0.1442	7.734	53.6338	5.74507			WBGene00022115	13.69	15.52	1.13367	0.181006
WBGene00020986	1.033	0.6974	0.675121	-0.566782			WBGene00020986	1.033	0.5756	0.557212	-0.843702			WBGene00022117	18.19	10.17	0.559098	-0.838826
WBGene00004077	290.2	244.6	0.842867	-0.246623			WBGene00004077	290.2	227.2	0.782908	-0.353085			WBGene00022114	204.2	191.5	0.937806	-0.0926385
WBGene00021125	1.413	1.139	0.806086	-0.310994			WBGene00021125	1.413	1.053	0.745223	-0.424256			WBGene00022113	1.974	1.704	0.863222	-0.212197
WBGene00021127	3.213	6.78	2.11018	1.07736			WBGene00021127	3.213	5.692	1.77155	0.825015			WBGene00022118	36.55	26.96	0.73762	-0.439051
WBGene00021128	4.496	5.705	1.26891	0.343585			WBGene00021128	4.496	6.909	1.5367	0.619835			WBGene00000199	38.08	39.57	1.03913	0.0553736
WBGene00022116	0.03616	0.4281	11.839	3.56548			WBGene00022116	0.03616	0.2552	7.05752	2.81916			WBGene00022112	50.68	24.81	0.489542	-1.03049
WBGene00022115	27.06	28.6	1.05691	0.0798533			WBGene00022115	27.06	27.11	1.00185	0.00266327			WBGene00022111	20.4	10.85	0.531863	-0.910874
WBGene00022117	34.83	27.31	0.784094	-0.350901			WBGene00022117	34.83	24.38	0.699971	-0.514632			WBGene00022119	60.3	61.13	1.01376	0.0197226
WBGene00022114	408.9	409.2	1.00073	0.00105808			WBGene00022114	408.9	400.2	0.978723	-0.0310269			WBGene00001791	4.458	6.805	1.52647	0.610199
WBGene00022113	3.947	4.146	1.05042	0.0709636			WBGene00022113	3.947	3.257	0.825184	-0.277213			WBGene00022110	0.7796	0.8787	1.12712	0.172637
WBGene00022118	71.85	56.66	0.788587	-0.342658			WBGene00022118	71.85	42.34	0.589283	-0.762967			WBGene00004049	6.99	5.919	0.846781	-0.239939
WBGene00000199	76.88	82.53	1.07349	0.10231			WBGene00000199	76.88	70.81	0.921046	-0.118655			WBGene00022108	0.5705	1.149	2.01402	1.01008
WBGene00022112	99.1	60.52	0.610696	-0.711473			WBGene00022112	99.1	47.19	0.476186	-1.0704			WBGene00022107	12.96	8.612	0.664506	-0.589645
WBGene00022111	40.86	26.23	0.641948	-0.639471			WBGene00022111	40.86	20.08	0.491434	-1.02493			WBGene00022122	412.6	403	0.976733	-0.033964
WBGene00022119	120.8	117.3	0.971026	-0.0424174			WBGene00022119	120.8	112.7	0.932947	-0.100133			WBGene00003836	44.35	37.97	0.856144	-0.224074
WBGene00001791	9.105	11.82	1.29819	0.376499			WBGene00001791	9.105	13.53	1.486	0.571431			WBGene00022121	10.04	9.87	0.983068	-0.0246373
WBGene00022110	1.559	2.043	1.31046	0.390068			WBGene00022110	1.559	1.698	1.08916	0.123216			WBGene00000237	11.59	20.16	1.73943	0.798615
WBGene00004049	13.95	11.54	0.82724	-0.273622			WBGene00004049	13.95	11.61	0.832258	-0.264897			WBGene00044894	13.2	11.15	0.844697	-0.243494
WBGene00022108	1.183	1.757	1.48521	0.570664			WBGene00022108	1.183	1.902	1.60778	0.685067			WBGene00022123	4.536	7.849	1.73038	0.791088
WBGene00022107	25.85	22.2	0.858801	-0.219605			WBGene00022107	25.85	17.93	0.693617	-0.527789			WBGene00022124	7.038	6.036	0.85763	-0.221573
WBGene00022122	791.9	662	0.835964	-0.258487			WBGene00022122	791.9	675.8	0.853391	-0.228722			WBGene00001046	4.667	2.424	0.519391	-0.945106
WBGene00003836	87.63	91.63	1.04565	0.0643952			WBGene00003836	87.63	64.36	0.734452	-0.445261			WBGene00021839	63.14	58.51	0.926671	-0.109871
WBGene00022121	20.25	18.25	0.901235	-0.150025			WBGene00022121	20.25	20.76	1.02519	0.0358845			WBGene00021838	5.981	8.995	1.50393	0.588737
WBGene00000237	23.35	35.49	1.51991	0.60399			WBGene00000237	23.35	41.08	1.75931	0.815014			WBGene00003186	17.99	18.02	1.00167	0.00240382
WBGene00044894	25.98	20.9	0.804465	-0.313898			WBGene00044894	25.98	18.8	0.723634	-0.466669			WBGene00000625	0.309	6.362	20.589	4.3638
WBGene00022123	9.275	13.74	1.4814	0.566963			WBGene00022123	9.275	14.08	1.51806	0.602228			WBGene00021837	0.1295	0.1507	1.16371	0.218727
WBGene00022124	14.08	11.95	0.848722	-0.236637			WBGene00022124	14.08	12.16	0.863636	-0.211504			WBGene00021843	46.28	34.54	0.746327	-0.422121
WBGene00001046	9.308	6.269	0.673507	-0.570236			WBGene00001046	9.308	6.14	0.659648	-0.600233			WBGene00021842	25.96	18.69	0.719954	-0.474024
WBGene00021839	130.4	139.3	1.06825	0.0952514			WBGene00021839	130.4	93.85	0.719709	-0.474515			WBGene00021844	86.8	64.56	0.743779	-0.427054
WBGene00021838	1.82	4.012	2.2044	1.14038			WBGene00021838	1.82	4.212	2.31429	1.21057			WBGene00021845	87.44	48.97	0.560041	-0.836395
WBGene00003186	31.64	28.43	0.898546	-0.154336			WBGene00003186	31.64	29.6	0.935525	-0.0961524			WBGene00021841	22.37	14.88	0.665177	-0.588191
WBGene00000625	0.5705	10.65	18.6678	4.22248			WBGene00000625	0.5705	13.57	23.7862	4.57205			WBGene00003387	0.5618	0.3454	0.61481	-0.701789
WBGene00021837	0.3238	0.3195	0.98672	-0.0192871			WBGene00021837	0.3238	0.8569	2.64639	1.40402			WBGene00021846	11.9	7.261	0.610168	-0.712721
WBGene00021843	93.07	76.77	0.824863	-0.277774			WBGene00021843	93.07	71.95	0.773074	-0.371322			WBGene00021840	8.708	7.92	0.909508	-0.136841
WBGene00021842	52.27	46.68	0.893055	-0.163179			WBGene00021842	52.27	44.25	0.846566	-0.240306			WBGene00000205	31.66	23.76	0.750474	-0.414126
WBGene00021844	177.7	129.8	0.730445	-0.453153			WBGene00021844	177.7	129.8	0.730445	-0.453153			WBGene00019697	28.1	35.52	1.26406	0.338061
WBGene00021845	175.4	142.6	0.812999	-0.298675			WBGene00021845	175.4	108.7	0.619726	-0.690297			WBGene00019698	33.41	31.74	0.950015	-0.0739779
WBGene00021841	43.71	39.45	0.902539	-0.147938			WBGene00021841	43.71	32.37	0.740563	-0.433306			WBGene00003654	10.73	11.26	1.04939	0.0695568
WBGene00003387	1.113	0.7635	0.685984	-0.543754			WBGene00003387	1.113	0.7761	0.697305	-0.520139			WBGene00016663	7.446	9.264	1.24416	0.31517
WBGene00021846	23.84	19.19	0.80495	-0.31303			WBGene00021846	23.84	16.8	0.704698	-0.504923			WBGene00019596	0.7362	1.184	1.60826	0.685499
WBGene00021840	17.5	15.15	0.865714	-0.208037			WBGene00021840	17.5	17.79	1.01657	0.0237116			WBGene00045387	0.1287	0.1498	1.16395	0.219026
WBGene00000205	66.66	58.27	0.874137	-0.194068			WBGene00000205	66.66	48.22	0.723372	-0.46719			WBGene00003062	45.81	33.29	0.726697	-0.460574
WBGene00019697	56.24	67.54	1.20092	0.264146			WBGene00019697	56.24	76.19	1.35473	0.438005			WBGene00019595	22	10.26	0.466364	-1.10047
WBGene00019698	67.55	60.36	0.89356	-0.162363			WBGene00019698	67.55	64.32	0.952184	-0.0706884			WBGene00019598	18.07	15.8	0.874377	-0.193672
WBGene00003654	21.48	22.78	1.06052	0.0847738			WBGene00003654	21.48	22.06	1.027	0.0384388			WBGene00019594	0.05694	0.0221	0.388128	-1.3654
WBGene00016663	19.89	22.04	1.10809	0.148081			WBGene00016663	19.89	27.47	1.3811	0.465814			WBGene00006888	89.79	86.09	0.958793	-0.0607091
WBGene00019596	1.494	1.26	0.843373	-0.245756			WBGene00019596	1.494	1.967	1.3166	0.396817			WBGene00021829	21.7	19.89	0.91659	-0.125652
WBGene00045387	0.2575	0.127	0.493204	-1.01974			WBGene00045387	0.2575	0.1703	0.661359	-0.596494			WBGene00021828	12.29	8.213	0.668267	-0.581504
WBGene00003062	91.24	75.71	0.82979	-0.269183			WBGene00003062	91.24	90.91	0.996383	-0.00522745			WBGene00021827	35.67	20.49	0.574432	-0.799791
WBGene00019595	44.02	26.74	0.607451	-0.71916			WBGene00019595	44.02	26.6	0.604271	-0.726733			WBGene00021830	43.93	26.93	0.613021	-0.705992
WBGene00019598	46.02	42.73	0.928509	-0.107012			WBGene00019598	46.02	40.33	0.876358	-0.190408			WBGene00021831	6.556	5.512	0.840757	-0.25024
WBGene00019594	0.1329	0.07495	0.563958	-0.826341			WBGene00019594	0.1329	0.06695	0.503762	-0.989185			WBGene00021832	4.373	2.088	0.477475	-1.0665
WBGene00006888	176.9	175.7	0.993217	-0.00981986			WBGene00006888	176.9	145.3	0.821368	-0.283899			WBGene00021835	13.65	18.46	1.35238	0.435502
WBGene00021829	44.69	44.06	0.985903	-0.0204825			WBGene00021829	44.69	36.95	0.826807	-0.274378			WBGene00001481	1.492	1.001	0.670912	-0.575806
WBGene00021828	24.3	18.3	0.753086	-0.409113			WBGene00021828	24.3	20.2	0.831276	-0.266601			WBGene00004404	14.51	8.66	0.59683	-0.744609
WBGene00021827	66.05	48.25	0.730507	-0.45303			WBGene00021827	66.05	39.48	0.597729	-0.742437			WBGene00000413	43.37	18.72	0.431635	-1.21212
WBGene00021830	86.93	70.09	0.806281	-0.310646			WBGene00021830	86.93	78.52	0.903255	-0.146794			WBGene00021826	28.5	17.66	0.619649	-0.690477
WBGene00021831	13.07	11.75	0.899005	-0.153598			WBGene00021831	13.07	13.09	1.00153	0.00220596			WBGene00003258	11.2	10.62	0.948214	-0.076715
WBGene00021832	8.613	7.083	0.822362	-0.282155			WBGene00021832	8.613	4.835	0.561361	-0.833			WBGene00021834	15.85	38.82	2.44921	1.29232
WBGene00021835	26.58	25.63	0.964259	-0.0525076			WBGene00021835	26.58	21.75	0.818284	-0.289326			WBGene00021553	0.07452	0.05202	0.698068	-0.518561
WBGene00001481	2.997	2.196	0.732733	-0.448641			WBGene00001481	2.997	1.35	0.45045	-1.15056			WBGene00021552	17.08	13.28	0.777518	-0.363053
WBGene00004404	28.97	19.04	0.657232	-0.605526			WBGene00004404	28.97	18.18	0.627546	-0.672207			WBGene00020915	178.1	100.4	0.563728	-0.826928
WBGene00000413	87	56.2	0.645977	-0.630445			WBGene00000413	87	50.94	0.585517	-0.772216			WBGene00004154	0.1921	1.26	6.55908	2.71349
WBGene00021826	58.18	47.32	0.813338	-0.298073			WBGene00021826	58.18	49.26	0.846683	-0.240107			WBGene00020914	0.03328	0.01936	0.581731	-0.781576
WBGene00003258	22.07	23.15	1.04894	0.0689256			WBGene00003258	22.07	20.59	0.932941	-0.100143			WBGene00000036	4.913	12.05	2.45268	1.29436
WBGene00021834	32.09	84.69	2.63914	1.40007			WBGene00021834	32.09	68.02	2.11966	1.08384			WBGene00021548	32.73	38.87	1.1876	0.248044
WBGene00021553	0.1341	0.147	1.0962	0.132507			WBGene00021553	0.1341	0.1446	1.0783	0.108758			WBGene00021549	11.15	17.19	1.5417	0.624526
WBGene00021552	33.2	32.3	0.972892	-0.0396491			WBGene00021552	33.2	30.71	0.925	-0.112475			WBGene00021547	67.79	81.33	1.19973	0.262715
WBGene00020915	357.9	282.9	0.790444	-0.339264			WBGene00020915	357.9	311.9	0.871472	-0.198473			WBGene00021551	36.68	24.32	0.663032	-0.59285
WBGene00004154	0.4365	1.189	2.72394	1.4457			WBGene00004154	0.4365	3.465	7.93814	2.9888			WBGene00021039	0.13	0.1627	1.25154	0.323703
WBGene00020914	0.06655	0.06566	0.986627	-0.0194239			WBGene00020914	0.06655	0.01468	0.220586	-2.18059			WBGene00021034	0.02704	0.1568	5.79882	2.53576
WBGene00000036	9.942	19.73	1.98451	0.988783			WBGene00000036	9.942	19.44	1.95534	0.96742			WBGene00021035	24.84	12.95	0.521337	-0.939713
WBGene00021548	67.59	77.22	1.14248	0.192165			WBGene00021548	67.59	53.08	0.785323	-0.348641			WBGene00021038	8.989	5.112	0.568695	-0.814273
WBGene00021549	21.38	29.62	1.38541	0.47031			WBGene00021549	21.38	27.57	1.28952	0.366837			WBGene00021037	1.195	1.339	1.1205	0.164145
WBGene00021547	116.7	138.6	1.18766	0.248123			WBGene00021547	116.7	90.61	0.776435	-0.365062			WBGene00021036	3.884	18.1	4.66014	2.22037
WBGene00021551	73.29	56.2	0.766817	-0.383046			WBGene00021551	73.29	60.61	0.826989	-0.274061			WBGene00019362	17.09	9.367	0.548098	-0.867493
WBGene00021039	0.2599	0.2712	1.04348	0.0614005			WBGene00021039	0.2599	0.238	0.915737	-0.126995			WBGene00019361	0.7568	0.8453	1.11694	0.159551
WBGene00021034	0.08105	0.1464	1.80629	0.853031			WBGene00021034	0.08105	0.1784	2.20111	1.13823			WBGene00019360	0.08688	0.8289	9.54075	3.2541
WBGene00021035	50.22	43.34	0.863003	-0.212563			WBGene00021035	50.22	18.61	0.370569	-1.43218			WBGene00004775	12.23	6.447	0.527146	-0.923725
WBGene00021038	17.95	15.73	0.876323	-0.190465			WBGene00021038	17.95	10.54	0.587187	-0.768109			WBGene00006440	8.101	3.535	0.436366	-1.19639
WBGene00021037	2.389	2.4	1.0046	0.00662755			WBGene00021037	2.389	2.146	0.898284	-0.154757			WBGene00021639	0.881	0.6186	0.702157	-0.510135
WBGene00021036	7.666	26.86	3.50378	1.80891			WBGene00021036	7.666	34.34	4.47952	2.16334			WBGene00003422	8.031	3.908	0.486614	-1.03915
WBGene00019362	33.15	26.84	0.809653	-0.304624			WBGene00019362	33.15	18.95	0.571644	-0.806811			WBGene00021640	3.955	1.981	0.500885	-0.997449
WBGene00019361	1.483	2.091	1.40998	0.495674			WBGene00019361	1.483	2.163	1.45853	0.544515			WBGene00004978	21.99	20.18	0.91769	-0.123921
WBGene00019360	0.139	0.9085	6.53597	2.7084			WBGene00019360	0.139	1.103	7.93525	2.98828			WBGene00021641	0.7956	0.7972	1.00201	0.00289843
WBGene00004775	24.46	17.09	0.698692	-0.517272			WBGene00004775	24.46	18.39	0.75184	-0.411503			WBGene00021638	23.19	17.42	0.751186	-0.412758
WBGene00006440	15.97	10.46	0.654978	-0.610481			WBGene00006440	15.97	10.47	0.655604	-0.609103			WBGene00000794	56.93	24.16	0.424381	-1.23657
WBGene00021639	1.701	1.289	0.75779	-0.400131			WBGene00021639	1.701	1.407	0.82716	-0.273761			WBGene00021643	1.202	5.526	4.59734	2.2008
WBGene00003422	16.22	11.09	0.683724	-0.548514			WBGene00003422	16.22	11.99	0.739211	-0.435942			WBGene00021637	18.66	19.01	1.01876	0.0268095
WBGene00021640	7.91	5.661	0.715676	-0.482621			WBGene00021640	7.91	4.825	0.609987	-0.713149			WBGene00021644	19.87	28.96	1.45747	0.54347
WBGene00004978	43.6	39.05	0.895642	-0.159006			WBGene00004978	43.6	39.97	0.916743	-0.125411			WBGene00021636	18.93	11.17	0.590069	-0.761045
WBGene00021641	1.68	1.461	0.869643	-0.201505			WBGene00021641	1.68	2.105	1.25298	0.325359			WBGene00021645	0.03945	0.2448	6.20532	2.63351
WBGene00021638	46.2	46.96	1.01645	0.0235396			WBGene00021638	46.2	41.3	0.893939	-0.161751			WBGene00021653	0.05792	0.2022	3.49102	1.80365
WBGene00000794	114.5	71.84	0.627424	-0.672488			WBGene00000794	114.5	70.78	0.618166	-0.693934			WBGene00021635	0.9208	2.779	3.01803	1.59361
WBGene00021643	2.412	7.23	2.99751	1.58377			WBGene00021643	2.412	9.504	3.9403	1.9783			WBGene00004389	53.4	31.19	0.584082	-0.775756
WBGene00021637	37.57	30.5	0.811818	-0.300772			WBGene00021637	37.57	34.74	0.924674	-0.112983			WBGene00021634	12.06	11.28	0.935323	-0.0964628
WBGene00021644	39.76	53.42	1.34356	0.426062			WBGene00021644	39.76	53.44	1.34406	0.426602			WBGene00021646	11.3	12.07	1.06814	0.0951029
WBGene00021636	37.78	27.49	0.727634	-0.458716			WBGene00021636	37.78	25.98	0.687665	-0.540221			WBGene00021651	0.1686	0.2158	1.27995	0.35609
WBGene00021645	0.06576	0.3114	4.7354	2.24349			WBGene00021645	0.06576	0.3712	5.64477	2.49691			WBGene00021647	9.906	8.912	0.899657	-0.152553
WBGene00021653	0.05792	0.2857	4.93267	2.30237			WBGene00021653	0.05792	0.2044	3.52901	1.81926			WBGene00045399	0.2705	0.05246	0.193937	-2.36634
WBGene00021635	1.832	4.782	2.61026	1.38419			WBGene00021635	1.832	4.874	2.66048	1.41169			WBGene00003060	12.78	11.73	0.91784	-0.123685
WBGene00004389	105.5	82.45	0.781517	-0.355652			WBGene00004389	105.5	76.69	0.726919	-0.460133			WBGene00021652	5.268	4.008	0.76082	-0.394373
WBGene00021634	24.15	22.54	0.933333	-0.0995357			WBGene00021634	24.15	23.17	0.95942	-0.0597651			WBGene00021633	1.096	0.7287	0.664872	-0.588851
WBGene00021646	21.89	23.63	1.07949	0.110348			WBGene00021646	21.89	18.32	0.836912	-0.256852			WBGene00044436	24.75	11.99	0.484444	-1.0456
WBGene00021651	0.2867	0.5324	1.85699	0.892969			WBGene00021651	0.2867	0.6989	2.43774	1.28554			WBGene00021648	51.96	21.92	0.421863	-1.24515
WBGene00021647	20.35	19.5	0.958231	-0.0615547			WBGene00021647	20.35	15.22	0.747912	-0.41906			WBGene00021649	4.751	1.894	0.398653	-1.32679
WBGene00045399	0.5861	0.8007	1.36615	0.450115			WBGene00045399	0.5861	1.312	2.23853	1.16255			WBGene00002144	9.981	4.297	0.430518	-1.21585
WBGene00003060	25.8	21.98	0.851938	-0.23118			WBGene00003060	25.8	26.57	1.02984	0.0424272			WBGene00002143	4.936	2.528	0.512156	-0.965346
WBGene00021652	10.53	8.919	0.847009	-0.239552			WBGene00021652	10.53	11.64	1.10541	0.144586			WBGene00044437	1.615	6.04	3.73994	1.90301
WBGene00021633	2.27	1.892	0.83348	-0.26278			WBGene00021633	2.27	2.072	0.912775	-0.131668			WBGene00000284	1.091	4.041	3.70394	1.88906
WBGene00044436	45.72	24.05	0.526028	-0.926789			WBGene00044436	45.72	31.18	0.681977	-0.552204			WBGene00020902	25.29	16.45	0.650455	-0.620479
WBGene00021648	104.7	70.08	0.669341	-0.579187			WBGene00021648	104.7	54.97	0.525024	-0.929545			WBGene00020901	18.25	12.67	0.694247	-0.52648
WBGene00021649	9.546	6.6	0.691389	-0.53243			WBGene00021649	9.546	3.89	0.407501	-1.29513			WBGene00020900	0.07459	0.06509	0.872637	-0.196546
WBGene00002144	19.73	12.73	0.64521	-0.632159			WBGene00002144	19.73	8.66	0.438925	-1.18795			WBGene00000368	5.252	14.98	2.85225	1.5121
WBGene00002143	9.784	8.554	0.874285	-0.193825			WBGene00002143	9.784	5.602	0.572567	-0.804482			WBGene00020903	0.0936	1.283	13.7073	3.77687
WBGene00044437	3.519	8.878	2.52288	1.33507			WBGene00044437	3.519	9.947	2.82666	1.4991			WBGene00004890	1.898	10.34	5.44784	2.44568
WBGene00000284	2.182	5.117	2.3451	1.22965			WBGene00000284	2.182	5.027	2.30385	1.20405			WBGene00001501	103.5	83.4	0.805797	-0.311511
WBGene00020902	50.54	41.76	0.826276	-0.275304			WBGene00020902	50.54	45.85	0.907202	-0.140504			WBGene00004272	64.08	46.37	0.723627	-0.466682
WBGene00020901	36.86	27.65	0.750136	-0.414777			WBGene00020901	36.86	26.56	0.720564	-0.472801			WBGene00017025	12.86	9.69	0.753499	-0.408322
WBGene00020900	0.1305	0.1472	1.12797	0.173728			WBGene00020900	0.1305	0.1645	1.26054	0.334038			WBGene00017026	0.4293	0.1561	0.363615	-1.45952
WBGene00000368	10.69	32.22	3.01403	1.59169			WBGene00000368	10.69	28.82	2.69598	1.43081			WBGene00003418	6.486	2.954	0.455442	-1.13466
WBGene00020903	0.1768	1.796	10.1584	3.3446			WBGene00020903	0.1768	2.504	14.1629	3.82404			WBGene00002042	5.5	2.142	0.389455	-1.36047
WBGene00004890	3.701	14.34	3.87463	1.95406			WBGene00004890	3.701	15.72	4.2475	2.08661			WBGene00017651	4.228	4.822	1.14049	0.189656
WBGene00001501	206.6	159.1	0.770087	-0.376906			WBGene00001501	206.6	137	0.663117	-0.592664			WBGene00017650	1.395	2.734	1.95986	0.970748
WBGene00004272	128.2	98.57	0.768877	-0.379176			WBGene00004272	128.2	99.24	0.774103	-0.369403			WBGene00003040	34.09	38.6	1.1323	0.179252
WBGene00017025	26.01	22.48	0.864283	-0.210424			WBGene00017025	26.01	21.75	0.836217	-0.258051			WBGene00001601	5.738	5.051	0.880272	-0.183979
WBGene00017026	0.805	0.5824	0.723478	-0.466978			WBGene00017026	0.805	0.568	0.70559	-0.503098			WBGene00020467	1.538	1.065	0.692458	-0.530202
WBGene00003418	13.1	10.22	0.780153	-0.358172			WBGene00003418	13.1	9.232	0.704733	-0.504852			WBGene00004147	40.57	25.36	0.625092	-0.677859
WBGene00002042	11.19	8.806	0.786953	-0.345651			WBGene00002042	11.19	4.297	0.384004	-1.38081			WBGene00020466	32.34	11.85	0.366419	-1.44843
WBGene00017651	8.522	10.72	1.25792	0.331041			WBGene00017651	8.522	8.736	1.02511	0.0357808			WBGene00021175	0.1032	0.04004	0.387984	-1.36593
WBGene00017650	2.901	3.442	1.18649	0.246697			WBGene00017650	2.901	6.834	2.35574	1.23618			WBGene00002135	53.32	95.19	1.78526	0.836133
WBGene00003040	67.9	78.81	1.16068	0.214967			WBGene00003040	67.9	72.7	1.07069	0.0985438			WBGene00002134	68.91	100.7	1.46133	0.547278
WBGene00001601	11.26	12.31	1.09325	0.128624			WBGene00001601	11.26	11.41	1.01332	0.019092			WBGene00022815	0.03372	0.03924	1.1637	0.218721
WBGene00020467	2.959	3.131	1.05813	0.0815138			WBGene00020467	2.959	2.009	0.678946	-0.558632			WBGene00016324	0.09075	0.3806	4.19394	2.06831
WBGene00004147	80.11	68.57	0.855948	-0.224405			WBGene00004147	80.11	67.36	0.840844	-0.25009			WBGene00004368	2.597	8.943	3.44359	1.78391
WBGene00020466	67.04	45.23	0.674672	-0.567742			WBGene00020466	67.04	33.56	0.500597	-0.998279			WBGene00016323	39.13	23.33	0.596218	-0.746089
WBGene00021175	0.2409	0.2745	1.13948	0.188372			WBGene00021175	0.2409	0.3927	1.63014	0.704993			WBGene00016322	0.09056	0.1808	1.99647	0.997449
WBGene00002135	107.3	146.2	1.36253	0.446293			WBGene00002135	107.3	156	1.45387	0.539896			WBGene00016321	18.18	38.14	2.09791	1.06895
WBGene00002134	133.1	149.8	1.12547	0.170527			WBGene00002134	133.1	163.2	1.22615	0.29413			WBGene00004425	493	634.4	1.28682	0.363805
WBGene00022815	0.06744	0.03327	0.493327	-1.01938			WBGene00022815	0.06744	0.08924	1.32325	0.404086			WBGene00004217	18.87	9.941	0.526815	-0.924632
WBGene00016324	0.1588	0.7261	4.57242	2.19296			WBGene00016324	0.1588	1.022	6.43577	2.68611			WBGene00016325	3.558	4.675	1.31394	0.3939
WBGene00004368	5.256	13.11	2.49429	1.31863			WBGene00004368	5.256	14.81	2.81773	1.49453			WBGene00016320	0.09192	0.3209	3.49108	1.80367
WBGene00016323	78.57	63.8	0.812015	-0.300422			WBGene00016323	78.57	55.52	0.706631	-0.500971			WBGene00006751	11.37	21.63	1.90237	0.927801
WBGene00016322	0.1811	0.23	1.27002	0.344847			WBGene00016322	0.1811	0.3195	1.76422	0.819029			WBGene00016326	12.12	14.28	1.17822	0.236606
WBGene00016321	38.62	82.32	2.13154	1.09189			WBGene00016321	38.62	78.9	2.04298	1.03068			WBGene00003797	30.93	17.89	0.578403	-0.789853
WBGene00004425	989.8	1248	1.26086	0.334409			WBGene00004425	989.8	1249	1.26187	0.335565			WBGene00006833	103.8	115.3	1.11079	0.151586
WBGene00004217	37.84	24.14	0.637949	-0.648486			WBGene00004217	37.84	24.88	0.657505	-0.604926			WBGene00018765	25.7	24.53	0.954475	-0.0672211
WBGene00016325	7.358	10.36	1.40799	0.493638			WBGene00016325	7.358	9.116	1.23892	0.309087			WBGene00044423	3.562	3.562	1	0
WBGene00016320	0.1838	0.09069	0.493417	-1.01912			WBGene00016320	0.1838	0.2838	1.54407	0.626738			WBGene00018764	35.04	39.63	1.13099	0.17759
WBGene00006751	22.52	36.46	1.61901	0.695108			WBGene00006751	22.52	36.53	1.62211	0.697875			WBGene00018763	10.69	17.37	1.62488	0.700336
WBGene00016326	24.27	27.82	1.14627	0.196948			WBGene00016326	24.27	31	1.2773	0.353094			WBGene00020187	0.03697	0.2796	7.56289	2.91894
WBGene00003797	60.8	49.49	0.81398	-0.296934			WBGene00003797	60.8	51.33	0.844243	-0.244269			WBGene00020188	38.26	14.77	0.386043	-1.37317
WBGene00006833	210.2	238.2	1.13321	0.180411			WBGene00006833	210.2	226.4	1.07707	0.107111			WBGene00020192	0.06141	23.01	374.695	8.54957
WBGene00018765	53.14	49.84	0.9379	-0.0924942			WBGene00018765	53.14	40.97	0.770982	-0.37523			WBGene00020189	6.721	5.433	0.808362	-0.306927
WBGene00044423	7.235	5.161	0.713338	-0.487342			WBGene00044423	7.235	6.087	0.841327	-0.249262			WBGene00020190	51.07	58.04	1.13648	0.184571
WBGene00018764	68.5	75.73	1.10555	0.144761			WBGene00018764	68.5	81.4	1.18832	0.248925			WBGene00001832	35.37	19.37	0.547639	-0.868702
WBGene00018763	21.67	26.6	1.2275	0.295727			WBGene00018763	21.67	26.17	1.20766	0.272215			WBGene00020185	17.91	15.43	0.86153	-0.215027
WBGene00020187	0.09244	0.4377	4.73496	2.24335			WBGene00020187	0.09244	0.3587	3.88035	1.95619			WBGene00000764	11.02	8.825	0.800817	-0.320456
WBGene00020188	79.25	77.19	0.974006	-0.037997			WBGene00020188	79.25	29.73	0.375142	-1.41449			WBGene00020191	0.04379	0.4076	9.30806	3.21848
WBGene00020192	0.1228	43.99	358.225	8.48472			WBGene00020192	0.1228	59.37	483.469	8.91728			WBGene00020184	25.34	23.04	0.909234	-0.137276
WBGene00020189	13.62	13.53	0.993392	-0.00956486			WBGene00020189	13.62	12.81	0.940529	-0.0884562			WBGene00020193	8.127	5.866	0.721792	-0.470346
WBGene00020190	100.4	123	1.2251	0.292899			WBGene00020190	100.4	99.49	0.990936	-0.0131358			WBGene00016837	33.24	20.99	0.631468	-0.663218
WBGene00001832	71.26	49.83	0.69927	-0.516078			WBGene00001832	71.26	51.44	0.721864	-0.470202			WBGene00016836	16.36	10.72	0.655257	-0.609868
WBGene00020185	36.22	31.46	0.868581	-0.203268			WBGene00020185	36.22	31.61	0.872722	-0.196406			WBGene00000013	0.4374	0.07271	0.166232	-2.58873
WBGene00000764	22.17	17.6	0.793866	-0.333033			WBGene00000764	22.17	16.74	0.755074	-0.405309			WBGene00000012	0.2185	0.1017	0.465446	-1.10331
WBGene00020191	0.08759	0.6481	7.39925	2.88738			WBGene00020191	0.08759	0.5795	6.61605	2.72597			WBGene00016838	16.47	19.12	1.1609	0.215242
WBGene00020184	50.59	48.43	0.957304	-0.0629512			WBGene00020184	50.59	51.89	1.0257	0.0366043			WBGene00016835	0.4081	0.2015	0.493752	-1.01814
WBGene00020193	16.63	14.44	0.86831	-0.203717			WBGene00020193	16.63	11.42	0.686711	-0.542226			WBGene00016839	0.03593	0.06274	1.74617	0.804197
WBGene00016837	66.82	53.83	0.805597	-0.31187			WBGene00016837	66.82	59.02	0.883268	-0.179076			WBGene00001430	220.5	212.2	0.962358	-0.055354
WBGene00016836	32.9	26.47	0.804559	-0.313729			WBGene00016836	32.9	26.44	0.803647	-0.315365			WBGene00016840	0.5871	1.321	2.25004	1.16995
WBGene00000013	1.062	0.6782	0.638606	-0.647001			WBGene00000013	1.062	0.4961	0.467137	-1.09808			WBGene00016841	8.25	23.39	2.83515	1.50343
WBGene00000012	0.437	0.6468	1.48009	0.565686			WBGene00000012	0.437	0.7325	1.6762	0.745195			WBGene00003950	68.16	31.84	0.467136	-1.09808
WBGene00016838	29.95	30.42	1.01569	0.0224642			WBGene00016838	29.95	30.68	1.02437	0.0347425			WBGene00020625	11.21	6.822	0.608564	-0.71652
WBGene00016835	0.8286	0.5125	0.618513	-0.693124			WBGene00016835	0.8286	0.5018	0.6056	-0.723563			WBGene00077599	0.104	0.0605	0.581731	-0.781576
WBGene00016839	0.07184	0.1064	1.48107	0.566639			WBGene00016839	0.07184	0.1743	2.42622	1.27871			WBGene00020626	9.185	85.67	9.32716	3.22144
WBGene00001430	423.6	372	0.878187	-0.1874			WBGene00001430	423.6	496.3	1.17162	0.22851			WBGene00020627	0.2511	0.3651	1.454	0.54003
WBGene00016840	1.135	3.167	2.79031	1.48042			WBGene00016840	1.135	3.384	2.9815	1.57604			WBGene00020628	19.05	16.07	0.84357	-0.245421
WBGene00016841	16.76	39.28	2.34368	1.22877			WBGene00016841	16.76	40.33	2.40632	1.26683			WBGene00020629	36.79	23.89	0.649361	-0.622907
WBGene00003950	137.7	107.4	0.779956	-0.358535			WBGene00003950	137.7	82.01	0.59557	-0.747657			WBGene00020653	0.274	0.03985	0.145438	-2.78152
WBGene00020625	22.71	20.3	0.893879	-0.161848			WBGene00020625	22.71	15.85	0.69793	-0.518845			WBGene00020652	2.1	1.179	0.561429	-0.832826
WBGene00077599	0.104	0.1539	1.47981	0.56541			WBGene00077599	0.104	0.09173	0.882019	-0.181118			WBGene00003072	31.16	31.05	0.99647	-0.00510196
WBGene00020626	18.38	123.1	6.6975	2.74362			WBGene00020626	18.38	143.8	7.82372	2.96786			WBGene00006507	12.51	8.602	0.68761	-0.540338
WBGene00020627	0.5649	1.486	2.63055	1.39537			WBGene00020627	0.5649	0.4152	0.734997	-0.444189			WBGene00018531	0.1432	0.04165	0.290852	-1.78164
WBGene00020628	38.26	36.65	0.957919	-0.0620237			WBGene00020628	38.26	38.55	1.00758	0.010894			WBGene00017909	1.275	3.364	2.63843	1.39968
WBGene00020629	71.65	62.45	0.871598	-0.198265			WBGene00020629	71.65	60.17	0.839777	-0.251922			WBGene00017910	0.05316	0.06186	1.16366	0.218666
WBGene00020653	0.548	0.1689	0.308212	-1.69801			WBGene00020653	0.548	0.1208	0.220438	-2.18156			WBGene00000197	40.09	29.3	0.730856	-0.452342
WBGene00020652	4.372	2.675	0.611848	-0.708755			WBGene00020652	4.372	2.407	0.550549	-0.861057			WBGene00000779	59.91	213.4	3.56201	1.83269
WBGene00003072	62.66	51.21	0.817268	-0.291119			WBGene00003072	62.66	61.24	0.977338	-0.0330705			WBGene00017908	74.27	34.42	0.463444	-1.10953
WBGene00006507	24.95	19.54	0.783166	-0.352609			WBGene00006507	24.95	26.07	1.04489	0.0633508			WBGene00018868	0.08004	36.66	458.021	8.83927
WBGene00018531	0.2685	0.08829	0.328827	-1.6046			WBGene00017909	2.549	5.055	1.98313	0.98778			WBGene00006820	4.229	13.68	3.23481	1.69368
WBGene00017909	2.549	5.886	2.30914	1.20736			WBGene00000197	78.82	63.14	0.801066	-0.320007			WBGene00016066	0.02902	1.036	35.6995	5.15783
WBGene00017910	0.1063	0.1049	0.98683	-0.0191269			WBGene00000779	119.9	292.8	2.44204	1.28808			WBGene00000867	38	10.85	0.285526	-1.8083
WBGene00000197	78.82	60.63	0.769221	-0.37853			WBGene00017908	149.5	112.2	0.750502	-0.414073			WBGene00019254	1.948	1.082	0.555441	-0.848293
WBGene00000779	119.9	342.4	2.85571	1.51385			WBGene00018868	0.1601	78.29	489.007	8.93371			WBGene00019253	0.1943	0.7535	3.87802	1.95532
WBGene00017908	149.5	103.5	0.692308	-0.530515			WBGene00006805	56.49	0.0706	0.00124978	-9.64411			WBGene00003029	2.293	6.329	2.76014	1.46474
WBGene00018868	0.1601	66.15	413.179	8.69062			WBGene00015631	0.02794	0.3696	13.2283	3.72556			WBGene00017086	36.4	21.57	0.592582	-0.754912
WBGene00006805	56.49	0.07897	0.00139795	-9.48248			WBGene00006820	8.443	23.73	2.81061	1.49088			WBGene00017085	69.46	41.16	0.592571	-0.754939
WBGene00015631	0.02794	0.6615	23.6757	4.56534			WBGene00016066	0.0774	0.4096	5.29199	2.40381			WBGene00017087	13.14	8.123	0.618189	-0.693881
WBGene00006820	8.443	19.38	2.29539	1.19874			WBGene00000867	76.33	34.99	0.458404	-1.12531			WBGene00017088	99.38	73.22	0.736768	-0.440718
WBGene00016066	0.0774	1.174	15.168	3.92296			WBGene00019254	3.925	1.923	0.489936	-1.02933			WBGene00017084	24.14	19.71	0.816487	-0.292498
WBGene00000867	76.33	50.47	0.661208	-0.596824			WBGene00019253	0.5181	1.028	1.98417	0.988538			WBGene00017089	1.997	2.134	1.0686	0.0957258
WBGene00019254	3.925	4.13	1.05223	0.0734491			WBGene00003029	4.585	12.15	2.64995	1.40596			WBGene00077701	0.7333	1.045	1.42506	0.511027
WBGene00019253	0.5181	1.022	1.97259	0.980093			WBGene00017086	72.15	53.41	0.740263	-0.43389			WBGene00017090	0.4425	0.5148	1.16339	0.218335
WBGene00003029	4.585	8.165	1.78081	0.832531			WBGene00017085	136.2	101.8	0.74743	-0.419989			WBGene00020040	0.06806	59.63	876.139	9.77502
WBGene00017086	72.15	61.03	0.845877	-0.241481			WBGene00017087	26.24	20.74	0.790396	-0.339352			WBGene00020039	0.3382	54.61	161.473	7.33514
WBGene00017085	136.2	116.1	0.852423	-0.230359			WBGene00017088	200.1	175.7	0.878061	-0.187607			WBGene00020033	0.0537	21.74	404.842	8.66121
WBGene00017087	26.24	20.04	0.76372	-0.388885			WBGene00017084	47.58	46.77	0.982976	-0.0247718			WBGene00020034	1.766	3.048	1.72593	0.787378
WBGene00017088	200.1	181.3	0.906047	-0.142342			WBGene00017089	3.995	3.924	0.982228	-0.0258705			WBGene00002137	26.95	55.04	2.0423	1.0302
WBGene00017084	47.58	48.76	1.0248	0.0353429			WBGene00077701	1.485	1.698	1.14343	0.193374			WBGene00002138	17.37	33.39	1.92228	0.942818
WBGene00017089	3.995	4.46	1.1164	0.158848			WBGene00017090	0.8849	0.5464	0.617471	-0.695557			WBGene00002139	10.58	23.14	2.18715	1.12905
WBGene00077701	1.485	1.989	1.33939	0.42158			WBGene00020040	0.2042	67.3	329.579	8.36448			WBGene00020035	2.511	1.166	0.464357	-1.10669
WBGene00017090	0.8849	0.9167	1.03594	0.0509352			WBGene00020039	0.6087	50.59	83.1115	6.37698			WBGene00020036	20.15	17.24	0.855583	-0.22502
WBGene00020040	0.2042	97.36	476.787	8.8972			WBGene00020033	0.1074	25.1	233.706	7.86855			WBGene00020037	31.79	24.49	0.770368	-0.37638
WBGene00020039	0.6087	82.47	135.485	7.08199			WBGene00020034	3.562	3.739	1.04969	0.069965			WBGene00004464	50.58	30.85	0.609925	-0.713297
WBGene00020033	0.1074	42.06	391.62	8.61331			WBGene00002137	54.22	73.3	1.3519	0.434988			WBGene00020038	97.64	69.3	0.70975	-0.494617
WBGene00020034	3.562	5.489	1.54099	0.623856			WBGene00002138	34.85	49.21	1.41205	0.497793			WBGene00020031	24.72	16.13	0.652508	-0.615932
WBGene00002137	54.22	94.72	1.74696	0.804844			WBGene00002139	21.17	30.3	1.43127	0.517297			WBGene00020030	16.79	10.65	0.634306	-0.656749
WBGene00002138	34.85	61.68	1.76987	0.823644			WBGene00020035	5.086	2.638	0.518679	-0.947087			WBGene00004093	2.344	1.672	0.713311	-0.487398
WBGene00002139	21.17	40.12	1.89513	0.9223			WBGene00020036	40.98	43.59	1.06369	0.0890772			WBGene00015975	10.18	5.725	0.562377	-0.83039
WBGene00020035	5.086	3.075	0.604601	-0.725945			WBGene00020037	64.61	58.86	0.911004	-0.13447			WBGene00015974	7.049	2.821	0.400199	-1.32121
WBGene00020036	40.98	37.44	0.913616	-0.13034			WBGene00004464	99.31	71.65	0.721478	-0.470972			WBGene00015973	0.3302	0.3294	0.997577	-0.00349957
WBGene00020037	64.61	57.87	0.895682	-0.158942			WBGene00020038	190.6	148.8	0.780693	-0.357174			WBGene00015972	9.523	9.468	0.994225	-0.00835643
WBGene00004464	99.31	84.82	0.854093	-0.227535			WBGene00020031	49.86	39.76	0.797433	-0.326565			WBGene00001985	5.298	1.57	0.296338	-1.75468
WBGene00020038	190.6	128.3	0.673137	-0.571027			WBGene00020030	34.42	24.36	0.707728	-0.498733			WBGene00015971	62.81	36.12	0.575068	-0.798196
WBGene00020031	49.86	39.48	0.791817	-0.336761			WBGene00004093	4.537	4.936	1.08794	0.121604			WBGene00015970	0.2968	0.2714	0.91442	-0.12907
WBGene00020030	34.42	29.99	0.871296	-0.198766			WBGene00015975	20.34	12.16	0.597837	-0.742176			WBGene00015976	8.598	5.551	0.645615	-0.631253
WBGene00004093	4.537	5.482	1.20829	0.272964			WBGene00015974	13.93	7.163	0.514214	-0.959559			WBGene00003516	31.6	109.1	3.45253	1.78765
WBGene00015975	20.34	15.8	0.776794	-0.364395			WBGene00015973	0.4246	0.7491	1.76425	0.819054			WBGene00016605	0.1292	0.5368	4.1548	2.05478
WBGene00015974	13.93	9.698	0.696195	-0.522436			WBGene00015972	19.22	20.84	1.08429	0.116747			WBGene00003584	8.943	9.51	1.0634	0.0886865
WBGene00015973	0.4246	0.3724	0.877061	-0.189251			WBGene00001985	10.38	5.251	0.505877	-0.983142			WBGene00016606	12.38	10.84	0.875606	-0.191647
WBGene00015972	19.22	20.61	1.07232	0.100736			WBGene00015971	122.7	84.57	0.689242	-0.536917			WBGene00007001	15.79	15.11	0.956935	-0.0635075
WBGene00001985	10.38	6.284	0.605395	-0.724051			WBGene00015970	0.5724	0.3179	0.555381	-0.848451			WBGene00016608	14.94	14.27	0.955154	-0.0661948
WBGene00015971	122.7	88.41	0.720538	-0.472854			WBGene00015976	17.49	13.35	0.763293	-0.389691			WBGene00016609	26.11	18.21	0.697434	-0.519872
WBGene00015970	0.5724	0.4811	0.840496	-0.250687			WBGene00003516	63.76	180.7	2.83407	1.50287			WBGene00016603	31.71	22.49	0.70924	-0.495654
WBGene00015976	17.49	14.84	0.848485	-0.237039			WBGene00016605	0.2768	0.765	2.76373	1.46662			WBGene00016602	14.59	9.723	0.666415	-0.585506
WBGene00003516	63.76	164.9	2.58626	1.37087			WBGene00003584	17.52	15.37	0.877283	-0.188886			WBGene00016607	38.41	27.06	0.704504	-0.50532
WBGene00016605	0.2768	1.019	3.68136	1.88024			WBGene00016606	24.78	24.13	0.973769	-0.0383483			WBGene00000382	25.2	12.87	0.510714	-0.969412
WBGene00003584	17.52	17.41	0.993721	-0.00908657			WBGene00007001	31.83	29.33	0.921458	-0.11801			WBGene00016601	51.38	33.07	0.643636	-0.635684
WBGene00016606	24.78	23.07	0.930993	-0.103158			WBGene00016608	30.15	27.49	0.911774	-0.133251			WBGene00021630	0.04406	0.05127	1.16364	0.218645
WBGene00007001	31.83	33.95	1.0666	0.0930244			WBGene00016609	53.34	37.37	0.7006	-0.513337			WBGene00021629	31.02	30.07	0.969375	-0.0448738
WBGene00016608	30.15	30.2	1.00166	0.00239055			WBGene00016603	63.33	58.66	0.926259	-0.110512			WBGene00021628	32.3	59.31	1.83622	0.876741
WBGene00016609	53.34	51.46	0.964754	-0.0517664			WBGene00016602	29.46	22.23	0.754582	-0.406249			WBGene00000140	1.206	2.484	2.0597	1.04244
WBGene00016603	63.33	53.99	0.852519	-0.230197			WBGene00016607	76.61	74.53	0.972849	-0.0397115			WBGene00000045	0.02531	0.01472	0.581588	-0.78193
WBGene00016602	29.46	22.69	0.770197	-0.376701			WBGene00000382	50.52	37.86	0.749406	-0.41618			WBGene00022833	0.04596	0.05348	1.16362	0.218621
WBGene00016607	76.61	76.63	1.00026	0.000376584			WBGene00016601	103.2	80.1	0.776163	-0.365569			WBGene00022834	1.01	1.214	1.20198	0.265413
WBGene00000382	50.52	38.31	0.758314	-0.399134			WBGene00021629	63.92	53.11	0.830882	-0.267284			WBGene00022832	22.52	13.04	0.579041	-0.788263
WBGene00016601	103.2	81.26	0.787403	-0.344826			WBGene00021628	66.35	87.7	1.32178	0.40248			WBGene00022835	37.83	26.04	0.688343	-0.538801
WBGene00021630	0.08813	0.08695	0.986611	-0.0194472			WBGene00000140	2.43	3.97	1.63374	0.708183			WBGene00003061	67.14	49.38	0.735478	-0.443246
WBGene00021629	63.92	60.6	0.94806	-0.0769496			WBGene00000045	0.05061	0.06697	1.32326	0.404092			WBGene00022831	11.97	6.956	0.581119	-0.783093
WBGene00021628	66.35	93.69	1.41206	0.497799			WBGene00022833	0.09192	0.08108	0.882071	-0.181033			WBGene00022836	49.68	49.85	1.00342	0.00492833
WBGene00000140	2.43	3.012	1.23951	0.309765			WBGene00022834	2.003	2.137	1.0669	0.0934245			WBGene00022830	15.76	10.27	0.65165	-0.617831
WBGene00000045	0.05061	0.0749	1.47994	0.565543			WBGene00022832	45.22	28.81	0.637107	-0.650391			WBGene00000962	13.72	12.73	0.927843	-0.108048
WBGene00022833	0.09192	0.04534	0.493255	-1.01959			WBGene00022835	75.19	53.75	0.714856	-0.484276			WBGene00020654	0.2852	1.796	6.29734	2.65474
WBGene00022834	2.003	1.859	0.928108	-0.107636			WBGene00003061	135.1	112.3	0.831236	-0.26667			WBGene00020656	0.1905	0.4432	2.32651	1.21817
WBGene00022832	45.22	35.68	0.789031	-0.341845			WBGene00022831	23.72	18.05	0.760961	-0.394105			WBGene00015704	0.7393	5.545	7.50034	2.90696
WBGene00022835	75.19	60.55	0.805293	-0.312414			WBGene00022836	99.65	90.25	0.90567	-0.142943			WBGene00016562	25.26	16.71	0.66152	-0.596143
WBGene00003061	135.1	133.6	0.988897	-0.0161077			WBGene00022830	31.6	21.5	0.68038	-0.555588			WBGene00016563	16.14	9.115	0.564746	-0.824326
WBGene00022831	23.72	19.3	0.813659	-0.297503			WBGene00000962	27.46	31.13	1.13365	0.180974			WBGene00001231	32.21	24.42	0.75815	-0.399445
WBGene00022836	99.65	87.35	0.876568	-0.190062			WBGene00020654	0.5368	4.217	7.85581	2.97376			WBGene00000787	13.84	12.38	0.894509	-0.160833
WBGene00022830	31.6	25.15	0.795886	-0.329366			WBGene00020656	0.381	0.5041	1.3231	0.403919			WBGene00016567	36.71	18.78	0.511577	-0.966976
WBGene00000962	27.46	27.36	0.996358	-0.0052634			WBGene00015704	1.513	10.69	7.06543	2.82078			WBGene00016564	39.36	15.82	0.401931	-1.31498
WBGene00020654	0.5368	3.277	6.10469	2.60992			WBGene00016562	50.16	42.5	0.847289	-0.239075			WBGene00016566	8.66	5.693	0.65739	-0.605178
WBGene00020656	0.381	0.6765	1.77559	0.828299			WBGene00016563	32.58	23.39	0.717925	-0.478095			WBGene00016561	7.593	5.25	0.691426	-0.532353
WBGene00015704	1.513	8.09	5.34699	2.41873			WBGene00001231	65.04	56.21	0.864237	-0.2105			WBGene00016565	2.798	2.39	0.854182	-0.227385
WBGene00016562	50.16	44.45	0.886164	-0.174354			WBGene00000787	27.21	19.34	0.710768	-0.492549			WBGene00020133	2.541	2.56	1.00748	0.0107474
WBGene00016563	32.58	24.44	0.750153	-0.414742			WBGene00016567	70.37	30.43	0.432429	-1.20947			WBGene00020132	4.21	2.763	0.656295	-0.607585
WBGene00001231	65.04	62.53	0.961408	-0.0567787			WBGene00016564	78.67	40.66	0.516843	-0.952203			WBGene00020131	8.263	8.873	1.07382	0.102756
WBGene00000787	27.21	21.78	0.800441	-0.321133			WBGene00016566	17.48	14.25	0.815217	-0.294743			WBGene00022470	12.75	12.4	0.972549	-0.0401571
WBGene00016567	70.37	39.62	0.563024	-0.828732			WBGene00016561	14.66	12.99	0.886085	-0.174484			WBGene00022471	12.62	10.39	0.823296	-0.280516
WBGene00016564	78.67	50.57	0.642812	-0.637532			WBGene00016565	5.629	6.52	1.15829	0.211993			WBGene00022473	51.86	42.82	0.825685	-0.276337
WBGene00016566	17.48	15.37	0.879291	-0.185588			WBGene00020133	5.179	6.478	1.25082	0.322875			WBGene00022474	0.05376	1.845	34.3192	5.10094
WBGene00016561	14.66	12.83	0.875171	-0.192364			WBGene00020132	8.392	7.76	0.92469	-0.112958			WBGene00022467	0.0259	0.09042	3.49112	1.80369
WBGene00016565	5.629	4.861	0.863564	-0.211626			WBGene00020131	16.19	19.74	1.21927	0.286019			WBGene00022475	29.72	34.9	1.17429	0.231793
WBGene00020133	5.179	5.763	1.11276	0.154146			WBGene00022470	25.52	23.88	0.935737	-0.0958255			WBGene00017010	5.3	7.33	1.38302	0.467821
WBGene00020132	8.392	6.948	0.827931	-0.272417			WBGene00022471	25.39	22.65	0.892083	-0.164749			WBGene00004113	0.8661	6.4	7.38945	2.88547
WBGene00020131	16.19	17.58	1.08586	0.118832			WBGene00022473	100.1	95.95	0.958541	-0.0610873			WBGene00017009	0.07838	0.6956	8.87471	3.1497
WBGene00022470	25.52	25.94	1.01646	0.0235502			WBGene00022474	0.08065	2.988	37.049	5.21136			WBGene00000440	1.282	4.266	3.32761	1.73449
WBGene00022471	25.39	20.04	0.789287	-0.341378			WBGene00022467	0.05181	0.0457	0.882069	-0.181036			WBGene00017001	0.02688	0.4379	16.2909	4.026
WBGene00022473	100.1	86.58	0.864935	-0.209336			WBGene00022475	60.22	72.05	1.19645	0.258756			WBGene00017002	20.02	11.87	0.592907	-0.754122
WBGene00022474	0.08065	2.997	37.1606	5.2157			WBGene00017010	10.64	14.06	1.32143	0.402098			WBGene00017003	22.72	18.55	0.816461	-0.292544
WBGene00044441	0.1781	0.1757	0.986524	-0.0195733			WBGene00004113	1.639	7.97	4.86272	2.28176			WBGene00004479	438.2	544.3	1.24213	0.312813
WBGene00022467	0.05181	0.1533	2.95889	1.56506			WBGene00017009	0.1494	1.055	7.06158	2.81999			WBGene00004436	455.4	599.5	1.31643	0.396625
WBGene00022475	60.22	66.41	1.10279	0.141158			WBGene00000440	2.534	8.256	3.25809	1.70403			WBGene00017007	5.809	4.992	0.859356	-0.218672
WBGene00017010	10.64	12.16	1.14286	0.192645			WBGene00017001	0.05376	0.6877	12.792	3.67717			WBGene00045048	0.07124	0.746	10.4716	3.38842
WBGene00004113	1.639	7.736	4.71995	2.23877			WBGene00017002	41.39	25.17	0.608118	-0.717577			WBGene00017004	36.53	24.41	0.668218	-0.581609
WBGene00017009	0.1494	0.8847	5.92169	2.56601			WBGene00017003	45.76	42.65	0.932037	-0.101541			WBGene00017011	36.71	19.54	0.53228	-0.909743
WBGene00000440	2.534	7.646	3.01736	1.59329			WBGene00004479	876.3	1051	1.19936	0.262266			WBGene00017005	8.096	5.214	0.644022	-0.634819
WBGene00017001	0.05376	0.4509	8.38728	3.0682			WBGene00004436	925.3	1214	1.31201	0.391775			WBGene00016654	7.247	4.988	0.688285	-0.538922
WBGene00017002	41.39	33.77	0.815898	-0.29354			WBGene00017007	12.39	8.586	0.692978	-0.529118			WBGene00045479	1.267	1.206	0.951855	-0.0711866
WBGene00017003	45.76	37.35	0.816215	-0.292979			WBGene00045048	0.2137	1.005	4.70285	2.23354			WBGene00016650	26.09	26.61	1.01993	0.0284716
WBGene00004479	876.3	1112	1.26897	0.34366			WBGene00017004	73.25	59.63	0.814061	-0.29679			WBGene00016656	5.837	4.463	0.764605	-0.387213
WBGene00004436	925.3	1250	1.35091	0.433935			WBGene00017011	75.4	49.91	0.661936	-0.595236			WBGene00016651	2.771	2.589	0.93432	-0.0980117
WBGene00017007	12.39	9.268	0.748023	-0.418846			WBGene00017005	16.19	11.82	0.73008	-0.453873			WBGene00016653	150.9	77.86	0.515971	-0.954639
WBGene00045048	0.2137	1.265	5.91951	2.56548			WBGene00016654	14.53	11.69	0.804542	-0.31376			WBGene00016655	75.91	56.87	0.749177	-0.416622
WBGene00017004	73.25	59.54	0.812833	-0.29897			WBGene00045479	2.625	2.641	1.0061	0.00876688			WBGene00016652	12.34	7.936	0.643112	-0.636858
WBGene00017011	75.4	62.08	0.823342	-0.280436			WBGene00016650	53.26	58.5	1.09839	0.135384			WBGene00022466	28.82	22.4	0.777238	-0.363572
WBGene00017005	16.19	15.83	0.977764	-0.0324417			WBGene00016656	11.56	14.89	1.28806	0.365202			WBGene00015008	8.692	11.94	1.37368	0.458043
WBGene00016654	14.53	13.74	0.94563	-0.0806527			WBGene00016651	5.601	7.282	1.30012	0.37865			WBGene00004415	381.4	501.8	1.31568	0.395808
WBGene00045479	2.625	2.613	0.995429	-0.0066103			WBGene00016653	303	263.2	0.868647	-0.203158			WBGene00015011	57.42	21.67	0.377395	-1.40585
WBGene00016650	53.26	53.86	1.01127	0.0161618			WBGene00016655	158.5	101.9	0.642902	-0.637329			WBGene00015009	22.89	21.12	0.922674	-0.116108
WBGene00016656	11.56	11.47	0.992215	-0.011276			WBGene00016652	24.77	19.85	0.801373	-0.319455			WBGene00015010	6.077	8.956	1.47375	0.559495
WBGene00016651	5.601	6.335	1.13105	0.17766			WBGene00022466	56.77	40.17	0.707592	-0.49901			WBGene00015007	91.95	79.06	0.859815	-0.217902
WBGene00016653	303	263.6	0.869967	-0.200967			WBGene00015008	20.88	20.79	0.99569	-0.00623195			WBGene00006961	32.52	26.29	0.808426	-0.306813
WBGene00016655	158.5	151.4	0.955205	-0.0661176			WBGene00004415	761.2	1071	1.40699	0.492611			WBGene00006791	9.529	8.902	0.934201	-0.0981953
WBGene00016652	24.77	23.05	0.930561	-0.103827			WBGene00015011	114.4	64.69	0.565472	-0.822472			WBGene00020212	4.811	2.409	0.500727	-0.997902
WBGene00022466	56.77	53.21	0.937291	-0.0934313			WBGene00015009	45.93	39.05	0.850207	-0.234114			WBGene00007053	72.92	70.77	0.970516	-0.0431766
WBGene00015008	20.88	23.56	1.12835	0.174218			WBGene00015010	12.05	12.82	1.0639	0.0893631			WBGene00021112	17.49	9.617	0.549857	-0.862871
WBGene00004415	761.2	948.9	1.24658	0.31798			WBGene00015007	186.7	186.6	0.999464	-0.000772941			WBGene00021111	0.07421	0.6476	8.72659	3.12542
WBGene00015011	114.4	76.4	0.667832	-0.582443			WBGene00015006	0.04118	0.03632	0.881982	-0.18118			WBGene00021113	0.04075	0.0237	0.581595	-0.781913
WBGene00015009	45.93	43.64	0.950142	-0.0737857			WBGene00006961	64.94	62.37	0.960425	-0.0582551			WBGene00021114	0.02356	0.05483	2.32725	1.21863
WBGene00015010	12.05	17.35	1.43983	0.525903			WBGene00006791	19.14	20.88	1.09091	0.125531			WBGene00021115	0.7283	0.5561	0.763559	-0.389189
WBGene00015007	186.7	174.9	0.936797	-0.0941916			WBGene00020212	9.343	5.823	0.623247	-0.682123			WBGene00015696	0.02073	0.1929	9.30535	3.21806
WBGene00015006	0.04118	0.1625	3.94609	1.98042			WBGene00007053	145.6	156	1.07143	0.0995357			WBGene00015695	0.9526	1.395	1.46441	0.550323
WBGene00006961	64.94	63.13	0.972128	-0.0407816			WBGene00021112	34.94	26.22	0.750429	-0.414212			WBGene00015694	0.04055	0.06291	1.55142	0.633587
WBGene00006791	19.14	18.1	0.945664	-0.0806011			WBGene00021111	0.1484	0.8509	5.73383	2.5195			WBGene00015693	2.108	1.089	0.516603	-0.952871
WBGene00020212	9.343	4.673	0.500161	-0.999537			WBGene00021113	0.08149	0.03594	0.441036	-1.18103			WBGene00015692	2.695	1.927	0.715028	-0.483929
WBGene00007053	145.6	149.9	1.02953	0.04199			WBGene00021115	1.434	2.108	1.47001	0.55583			WBGene00015697	13.5	13.14	0.973333	-0.0389941
WBGene00021112	34.94	29.6	0.847167	-0.239282			WBGene00021109	0.01619	0.01428	0.882026	-0.181107			WBGene00002694	37.78	47.35	1.25331	0.325742
WBGene00021111	0.1484	0.9517	6.41307	2.68102			WBGene00015696	0.04146	0.1828	4.40907	2.14047			WBGene00015691	10.3	23.3	2.26214	1.17769
WBGene00021113	0.08149	0.04018	0.493067	-1.02015			WBGene00015695	1.939	2.126	1.09644	0.132829			WBGene00015698	4.56	2.016	0.442105	-1.17754
WBGene00021114	0.04713	0.186	3.94653	1.98059			WBGene00015694	0.08111	0.1192	1.46961	0.555433			WBGene00019769	0.9876	1.149	1.16343	0.21838
WBGene00021115	1.434	1.392	0.970711	-0.0428858			WBGene00015693	4.192	2.905	0.692987	-0.529101			WBGene00019768	7.71	7.869	1.02062	0.0294494
WBGene00021109	0.01619	0.04792	2.95985	1.56552			WBGene00015692	5.417	4.936	0.911205	-0.134152			WBGene00019767	171.9	68.35	0.397615	-1.33056
WBGene00015696	0.04146	0.0409	0.986493	-0.0196193			WBGene00015697	26.73	24.13	0.902731	-0.147632			WBGene00019770	41.57	37.82	0.909791	-0.136393
WBGene00015695	1.939	1.608	0.829293	-0.270045			WBGene00002694	75.85	88.53	1.16717	0.223017			WBGene00019771	20.76	20.82	1.00289	0.00416362
WBGene00015694	0.08111	0.02667	0.328813	-1.60466			WBGene00015691	20.69	39.1	1.8898	0.918235			WBGene00006984	281.2	317.2	1.12802	0.173796
WBGene00015693	4.192	2.609	0.622376	-0.684142			WBGene00015698	9.196	3.03	0.329491	-1.60169			WBGene00018798	0.1595	0.866	5.42947	2.44081
WBGene00015692	5.417	3.989	0.736385	-0.441467			WBGene00019769	2.25	2.071	0.920444	-0.119597			WBGene00018797	30.3	24.73	0.816172	-0.293056
WBGene00015697	26.73	28.72	1.07445	0.103596			WBGene00019768	17.63	21	1.19115	0.252357			WBGene00019012	0.274	0.5313	1.93905	0.955351
WBGene00002694	75.85	92.02	1.21318	0.278798			WBGene00019767	336.3	191.4	0.569135	-0.813158			WBGene00019013	3.709	1.585	0.427339	-1.22655
WBGene00015691	20.69	38.49	1.86032	0.89555			WBGene00019770	76.74	78.19	1.01889	0.0270053			WBGene00002034	8.211	3.453	0.420533	-1.24971
WBGene00015698	9.196	5.339	0.580579	-0.784437			WBGene00019771	41.65	40.11	0.963025	-0.0543545			WBGene00019011	10.51	8.317	0.791342	-0.337628
WBGene00019769	2.25	1.917	0.852	-0.231075			WBGene00006984	401.4	317.4	0.790732	-0.338738			WBGene00019010	1.657	2.12	1.27942	0.355491
WBGene00019768	17.63	17.61	0.998866	-0.00163757			WBGene00018798	0.3367	0.9691	2.87823	1.52518			WBGene00019009	5.324	7.866	1.47746	0.56312
WBGene00019767	336.3	197.4	0.586976	-0.768627			WBGene00018797	61	47.44	0.777705	-0.362705			WBGene00019008	10.53	14.01	1.33048	0.411952
WBGene00019770	76.74	80.29	1.04626	0.0652415			WBGene00019012	0.5845	0.9023	1.54371	0.626404			WBGene00015303	0.2572	0.7749	3.01283	1.59112
WBGene00019771	41.65	41.42	0.994478	-0.00798894			WBGene00019013	7.227	4.078	0.564273	-0.825535			WBGene00017795	9.087	17.39	1.91372	0.936382
WBGene00006984	401.4	487.6	1.21475	0.280658			WBGene00002034	16.44	10.19	0.61983	-0.690056			WBGene00001592	0.131	1.277	9.74809	3.28512
WBGene00018798	0.3367	0.8916	2.64805	1.40493			WBGene00019011	20.41	20.32	0.99559	-0.00637578			WBGene00017674	1.508	1.396	0.925729	-0.111337
WBGene00018797	61	50.88	0.834098	-0.261711			WBGene00019010	2.54	2.825	1.1122	0.153422			WBGene00006774	0.9805	5.719	5.83274	2.54417
WBGene00019012	0.5845	1.081	1.84944	0.887092			WBGene00019009	11.01	15.41	1.39964	0.485052			WBGene00017673	0.09017	0.8131	9.01741	3.17271
WBGene00019013	7.227	5.275	0.729902	-0.454226			WBGene00019008	20.15	21.41	1.06253	0.087505			WBGene00017671	0.2232	1.999	8.95609	3.16287
WBGene00002034	16.44	11.28	0.686131	-0.543443			WBGene00015303	0.5143	1.838	3.57379	1.83745			WBGene00017675	61.71	63.98	1.03678	0.0521167
WBGene00019011	20.41	20.73	1.01568	0.0224439			WBGene00017795	18.34	30.3	1.65213	0.724324			WBGene00017676	15.77	21.73	1.37793	0.462506
WBGene00019010	2.54	4.413	1.7374	0.796931			WBGene00001592	0.2456	1.531	6.23371	2.64009			WBGene00002075	29.22	17.56	0.600958	-0.734663
WBGene00019009	11.01	16.77	1.52316	0.607068			WBGene00017674	2.962	2.95	0.995949	-0.00585669			WBGene00017886	11.91	6.782	0.569437	-0.812391
WBGene00019008	20.15	23	1.14144	0.190854			WBGene00006774	1.948	7.69	3.94764	1.98099			WBGene00017888	5.611	3.913	0.69738	-0.519983
WBGene00015303	0.5143	1.047	2.03578	1.02558			WBGene00017673	0.1353	0.03977	0.293939	-1.76641			WBGene00017885	14.3	17.86	1.24895	0.320717
WBGene00017795	18.34	33.3	1.8157	0.860529			WBGene00017671	0.3906	5.784	14.808	3.8883			WBGene00017882	37.94	52.52	1.38429	0.469147
WBGene00001592	0.2456	1.389	5.65554	2.49966			WBGene00017675	123	114	0.926829	-0.109624			WBGene00017889	27.89	27.86	0.998924	-0.00155268
WBGene00017674	2.962	3.245	1.09554	0.131647			WBGene00017676	28.87	38.26	1.32525	0.406266			WBGene00017887	32.56	23.7	0.727887	-0.458214
WBGene00006774	1.948	6.81	3.49589	1.80566			WBGene00002075	58.92	43.63	0.740496	-0.433437			WBGene00001860	46.38	36.98	0.797326	-0.326758
WBGene00017673	0.1353	1.446	10.6874	3.41783			WBGene00017886	23.52	15.85	0.673895	-0.569405			WBGene00044431	11.07	5.692	0.514182	-0.959648
WBGene00017671	0.3906	3.936	10.0768	3.33297			WBGene00017888	11.22	9.281	0.827184	-0.273721			WBGene00021015	0.8561	0.8647	1.01005	0.0144204
WBGene00017675	123	125.2	1.01789	0.0255762			WBGene00017885	27.46	41.3	1.50401	0.58881			WBGene00021014	4.073	2.008	0.493003	-1.02033
WBGene00017676	28.87	39.51	1.36855	0.452647			WBGene00017882	76.33	110	1.44111	0.527181			WBGene00000155	13.77	6.413	0.465723	-1.10246
WBGene00002075	58.92	44.47	0.754752	-0.405925			WBGene00017889	55.48	47.45	0.855263	-0.22556			WBGene00004900	27.57	54.99	1.99456	0.99607
WBGene00017886	23.52	18.49	0.786139	-0.347143			WBGene00017887	63.82	46.23	0.724381	-0.465179			WBGene00003906	0.0171	0.07957	4.65322	2.21823
WBGene00017888	11.22	9.94	0.885918	-0.174755			WBGene00001860	90.39	73.22	0.810045	-0.303925			WBGene00021017	0.1291	0.4204	3.25639	1.70327
WBGene00017885	27.46	37.37	1.36089	0.444549			WBGene00044431	23.6	10.6	0.449153	-1.15472			WBGene00001117	1.873	7.347	3.92258	1.9718
WBGene00017882	76.33	104	1.3625	0.446261			WBGene00021015	2.014	1.865	0.926018	-0.110888			WBGene00003221	24.73	21.8	0.88152	-0.181934
WBGene00017889	55.48	63.44	1.14348	0.193425			WBGene00021014	8.09	5.31	0.656366	-0.607428			WBGene00001050	8.674	7.624	0.878949	-0.186149
WBGene00017887	63.82	65.04	1.01912	0.0273186			WBGene00000155	27.52	20.32	0.738372	-0.43758			WBGene00018792	0.06627	0.03855	0.581711	-0.781625
WBGene00001860	90.39	79.2	0.876203	-0.190663			WBGene00004900	55.23	104	1.88303	0.913059			WBGene00006058	0.05316	0.03093	0.581828	-0.781334
WBGene00044431	23.6	17.53	0.742797	-0.428961			WBGene00003906	0.03419	0.1659	4.8523	2.27867			WBGene00018791	0.2789	1.445	5.18107	2.37325
WBGene00021015	2.014	1.8	0.893744	-0.162067			WBGene00021017	0.2452	0.7058	2.87847	1.5253			WBGene00003934	84.37	249.3	2.95484	1.56308
WBGene00021014	8.09	5.448	0.673424	-0.570413			WBGene00001117	3.712	11.6	3.125	1.64386			WBGene00016730	0.02077	0.1692	8.14636	3.02616
WBGene00000155	27.52	20.2	0.734012	-0.446125			WBGene00003221	49.7	45.24	0.910262	-0.135647			WBGene00002979	5.968	11.75	1.96883	0.977341
WBGene00004900	55.23	90.24	1.63389	0.708315			WBGene00001050	16.65	15.11	0.907508	-0.140019			WBGene00016733	0.6958	8.963	12.8816	3.68724
WBGene00003906	0.03419	0.03374	0.986838	-0.0191144			WBGene00018792	0.1657	0.08768	0.529149	-0.918254			WBGene00016728	2.691	1.355	0.50353	-0.98985
WBGene00021017	0.2452	0.522	2.12887	1.09009			WBGene00006058	0.1063	0.1876	1.76482	0.819518			WBGene00016734	0.8672	4.728	5.45203	2.44679
WBGene00001117	3.712	10.31	2.77748	1.47378			WBGene00018791	0.5324	2.751	5.16717	2.36937			WBGene00016735	6.487	35.73	5.50794	2.46151
WBGene00003221	49.7	47.1	0.947686	-0.0775188			F54C1.7	0.2613	0.8934	3.41906	1.7736			WBGene00016258	63.85	84.22	1.31903	0.399476
WBGene00001050	16.65	15	0.900901	-0.15056			WBGene00003934	152.7	342.9	2.24558	1.16709			WBGene00002213	21.9	22.6	1.03196	0.0453919
WBGene00018791	0.5324	2.901	5.44891	2.44597			WBGene00016730	0.04154	0.07328	1.76408	0.818918			WBGene00016259	0.2165	4.107	18.97	4.24565
WBGene00003934	152.7	378.1	2.4761	1.30807			WBGene00002979	11.97	19.42	1.62239	0.69812			WBGene00022465	1.644	8.544	5.19708	2.3777
WBGene00016730	0.04154	0.1639	3.94559	1.98024			WBGene00016733	1.392	22.49	16.1566	4.01405			WBGene00022461	1.916	0.9742	0.508455	-0.975808
WBGene00002979	11.97	19.81	1.65497	0.726806			WBGene00016728	5.366	3.387	0.631196	-0.663839			WBGene00000502	25.88	21.71	0.838872	-0.253478
WBGene00016733	1.392	15.89	11.4152	3.51289			WBGene00016734	1.714	6.94	4.04901	2.01757			WBGene00003924	80.99	41.71	0.515002	-0.95735
WBGene00016728	5.366	3.338	0.622065	-0.684863			WBGene00016735	13.06	61.11	4.67917	2.22625			WBGene00022460	16.92	10.24	0.605201	-0.724514
WBGene00016734	1.714	6.01	3.50642	1.81			WBGene00016258	128.2	171.4	1.33697	0.418971			WBGene00000001	14.22	9.963	0.700633	-0.513269
WBGene00016735	13.06	55.34	4.23737	2.08317			WBGene00002213	43.65	44.74	1.02497	0.0355836			WBGene00045212	2.13	3.654	1.71549	0.778623
WBGene00016258	128.2	165.8	1.29329	0.371048			WBGene00016259	0.4114	8.404	20.4278	4.35246			WBGene00022462	7.205	3.251	0.451214	-1.14811
WBGene00002213	43.65	46.19	1.05819	0.0815989			WBGene00022465	3.343	10.3	3.08106	1.62343			WBGene00022463	9.021	5.578	0.618335	-0.693539
WBGene00016259	0.4114	5.661	13.7603	3.78244			WBGene00022461	3.817	2.015	0.527901	-0.921659			WBGene00022459	20.91	14.26	0.68197	-0.552219
WBGene00022465	3.343	10.49	3.1379	1.6498			WBGene00000502	51.92	46.48	0.895223	-0.15968			WBGene00003132	38.64	38.74	1.00259	0.00372886
WBGene00022461	3.817	3.178	0.832591	-0.26432			WBGene00003924	156.8	104.3	0.665179	-0.588186			WBGene00022458	45.22	26.88	0.594427	-0.750428
WBGene00000502	51.92	43.44	0.836672	-0.257266			WBGene00022460	33.87	30.33	0.895483	-0.159262			WBGene00022457	13.45	10.51	0.781413	-0.355844
WBGene00003924	156.8	110.8	0.706633	-0.500968			WBGene00000001	28.77	27.04	0.939868	-0.0894701			WBGene00022456	28.84	33.71	1.16886	0.225105
WBGene00022460	33.87	27.16	0.80189	-0.318525			WBGene00045212	4.332	5.764	1.33056	0.412037			WBGene00003475	11	13.33	1.21182	0.277173
WBGene00000001	28.77	25.05	0.870699	-0.199755			WBGene00022462	14.48	7.233	0.499517	-1.0014			WBGene00022455	34.34	14.6	0.42516	-1.23392
WBGene00045212	4.332	7.515	1.73476	0.79474			WBGene00022463	18.02	15.91	0.882908	-0.179665			WBGene00006797	1.475	5.715	3.87458	1.95404
WBGene00022462	14.48	12.17	0.84047	-0.250732			WBGene00022459	42.24	34.06	0.806345	-0.310531			WBGene00022454	0.212	0.07401	0.349104	-1.51827
WBGene00022463	18.02	15.61	0.86626	-0.207128			WBGene00003132	77.82	84.1	1.0807	0.111965			WBGene00004094	2.129	2.793	1.31188	0.39164
WBGene00022459	42.24	34.06	0.806345	-0.310531			WBGene00022458	90.82	77.79	0.856529	-0.223425			WBGene00022464	14.25	11.34	0.795789	-0.329541
WBGene00003132	77.82	82.08	1.05474	0.0768898			WBGene00022457	26.91	24.98	0.928279	-0.107369			WBGene00001833	35.92	17.62	0.490535	-1.02757
WBGene00022458	90.82	80.58	0.88725	-0.172588			WBGene00022456	56.39	63.85	1.13229	0.179247			WBGene00004955	27.75	15.27	0.55027	-0.861788
WBGene00022457	26.91	26.46	0.983278	-0.0243293			WBGene00003475	22.36	24.87	1.11225	0.153486			WBGene00003792	25.68	16.09	0.626558	-0.674481
WBGene00022456	56.39	68.4	1.21298	0.278557			WBGene00022455	69.06	40.64	0.588474	-0.76495			WBGene00018909	16.19	10.32	0.637431	-0.64966
WBGene00003475	22.36	25.35	1.13372	0.181066			WBGene00006797	2.871	9.664	3.36607	1.75107			WBGene00000272	7.909	15.82	2.00025	1.00018
WBGene00022455	69.06	40.91	0.592383	-0.755397			WBGene00022454	0.424	0.374	0.882075	-0.181026			WBGene00018908	2.352	1.404	0.596939	-0.744345
WBGene00006797	2.871	8.444	2.94114	1.55637			WBGene00004094	4.258	6.399	1.50282	0.587671			WBGene00016328	0.1202	1.457	12.1215	3.59949
WBGene00022454	0.424	0.251	0.591981	-0.756377			WBGene00022464	28.16	28.88	1.02557	0.0364234			WBGene00016329	0.6473	9.354	14.4508	3.85308
WBGene00004094	4.258	6.739	1.58267	0.662359			WBGene00001833	71.86	48.5	0.674923	-0.567204			WBGene00004948	22.09	23.23	1.05161	0.0725957
WBGene00022464	28.16	27.35	0.971236	-0.0421065			WBGene00004955	55.84	40.88	0.732092	-0.449904			WBGene00016330	0.8093	5.433	6.71321	2.747
WBGene00001833	71.86	49.8	0.693014	-0.529043			WBGene00003792	51.5	50.72	0.984854	-0.0220177			WBGene00015092	28.92	21.89	0.756916	-0.401796
WBGene00004955	55.84	43.39	0.777042	-0.363936			WBGene00018909	32.57	23.13	0.710163	-0.493778			WBGene00002583	15.78	14.5	0.918885	-0.122044
WBGene00003792	51.5	41.75	0.81068	-0.302796			WBGene00000272	15.51	33.24	2.14313	1.09972			WBGene00015093	0.03616	0.08415	2.32716	1.21857
WBGene00018909	32.57	23.51	0.72183	-0.470269			WBGene00018908	4.686	2.74	0.58472	-0.774181			WBGene00015091	20.92	17.44	0.833652	-0.262483
WBGene00000272	15.51	28.89	1.86267	0.897372			WBGene00016328	0.1904	2.386	12.5315	3.64749			WBGene00015095	30.05	9.622	0.3202	-1.64296
WBGene00018908	4.686	3.021	0.644686	-0.633331			WBGene00016329	1.305	14.04	10.7586	3.42742			WBGene00015096	52.73	65.35	1.23933	0.309563
WBGene00016328	0.1904	2.57	13.4979	3.75466			WBGene00004948	43.62	52.98	1.21458	0.280458			WBGene00015312	9.457	3.532	0.37348	-1.4209
WBGene00016329	1.305	12.93	9.90805	3.3086			WBGene00016330	1.614	9.346	5.79058	2.53371			WBGene00000540	10.01	9.561	0.955145	-0.0662085
WBGene00004948	43.62	51.16	1.17286	0.230026			WBGene00015092	58.57	49.63	0.847362	-0.238949			WBGene00000965	18	10.06	0.558889	-0.839367
WBGene00016330	1.614	7.126	4.41512	2.14245			WBGene00002583	31.63	33.31	1.05311	0.0746618			WBGene00001022	7.031	6.913	0.983217	-0.024418
WBGene00015092	58.57	53.63	0.915656	-0.127122			WBGene00015091	42.11	40.73	0.967229	-0.0480711			WBGene00001333	46.09	60.7	1.31699	0.397243
WBGene00002583	31.63	30.6	0.967436	-0.0477619			WBGene00015095	61.12	30.31	0.49591	-1.01185			WBGene00015313	2.522	1.904	0.754956	-0.405535
WBGene00015091	42.11	39.96	0.948943	-0.0756063			WBGene00015096	104.3	97.32	0.933078	-0.0999309			WBGene00002717	85.06	77.8	0.914648	-0.128711
WBGene00015095	61.12	39.58	0.647579	-0.626873			WBGene00015312	18.46	5.118	0.277248	-1.85075			WBGene00018597	11.74	10.34	0.88075	-0.183196
WBGene00015096	104.3	123	1.17929	0.237919			WBGene00000540	20.16	15.59	0.773313	-0.370875			WBGene00018598	12.65	5.968	0.471779	-1.08382
WBGene00015312	18.46	10.37	0.561755	-0.831987			WBGene00000965	36.5	24.32	0.666301	-0.585753			WBGene00018599	8.882	7.765	0.87424	-0.193899
WBGene00000540	20.16	15.16	0.751984	-0.411226			WBGene00001022	14.17	11.05	0.779817	-0.358793			WBGene00018595	0.471	0.4567	0.969639	-0.0444803
WBGene00000965	36.5	27.17	0.744384	-0.425882			WBGene00001333	92.42	112.3	1.2151	0.281081			WBGene00018594	0.06462	0.7444	11.5197	3.52603
WBGene00001022	14.17	12.61	0.889908	-0.168271			WBGene00015313	5.096	3.818	0.749215	-0.416548			WBGene00018865	0.0168	0.01955	1.16369	0.218707
WBGene00001333	92.42	108.1	1.16966	0.22609			WBGene00002717	169.3	170.8	1.00886	0.012726			WBGene00000150	10.87	23.83	2.19227	1.13243
WBGene00015313	5.096	5.027	0.98646	-0.0196676			WBGene00018597	24.42	27.53	1.12735	0.172941			WBGene00018864	12.36	10.5	0.849515	-0.235289
WBGene00002717	169.3	177.6	1.04903	0.0690496			WBGene00018598	25.65	16.39	0.638986	-0.646143			WBGene00018866	24.12	15.74	0.65257	-0.615794
WBGene00018597	24.42	26.97	1.10442	0.143292			WBGene00018599	17.57	15.8	0.89926	-0.15319			WBGene00000966	3.355	3.349	0.998212	-0.00258239
WBGene00018598	25.65	17.88	0.697076	-0.520612			WBGene00018595	0.9812	1.212	1.23522	0.304771			WBGene00004087	20.67	18.84	0.911466	-0.133739
WBGene00018599	17.57	17.53	0.997723	-0.0032882			WBGene00018594	0.1228	1.385	11.2785	3.4955			WBGene00018863	5.32	6.297	1.18365	0.243238
WBGene00018595	0.9812	0.7938	0.809009	-0.305772			WBGene00018865	0.0168	0.08892	5.29286	2.40405			WBGene00018867	1.328	0.7357	0.553991	-0.852066
WBGene00018594	0.1228	1.103	8.98208	3.16705			WBGene00000150	22.11	41.57	1.88014	0.910844			WBGene00018862	1.221	2.098	1.71826	0.780951
WBGene00018865	0.0168	0.03315	1.97321	0.980548			WBGene00018864	24.78	24.46	0.987086	-0.0187518			WBGene00004131	1.739	3.398	1.954	0.966428
WBGene00000150	22.11	42.13	1.90547	0.930149			WBGene00018866	48.3	46.06	0.953623	-0.0685088			WBGene00001491	22.18	23.65	1.06628	0.0925808
WBGene00018864	24.78	23.9	0.964487	-0.0521656			WBGene00000966	6.44	4.293	0.666615	-0.585075			WBGene00000761	8.883	14.75	1.66048	0.731596
WBGene00018866	48.3	40.25	0.833333	-0.263034			WBGene00004087	41.55	44.88	1.08014	0.111224			WBGene00016278	27.93	30.69	1.09882	0.135953
WBGene00000966	6.44	5.7	0.885093	-0.176099			WBGene00018863	10.36	9.773	0.94334	-0.0841506			WBGene00017855	23.59	19.26	0.816448	-0.292568
WBGene00004087	41.55	43.88	1.05608	0.078715			WBGene00018867	2.687	1.673	0.622627	-0.683559			WBGene00017854	37.78	29.35	0.776866	-0.364262
WBGene00018863	10.36	11.34	1.09459	0.130397			WBGene00018862	2.457	4.658	1.89581	0.922813			WBGene00017853	0.09343	0.05435	0.581719	-0.781606
WBGene00018867	2.687	2.059	0.766282	-0.384052			WBGene00004131	3.521	6.249	1.77478	0.82764			WBGene00000230	316.5	234	0.739336	-0.435697
WBGene00018862	2.457	3.715	1.51201	0.596464			WBGene00016040	0.06071	0.05356	0.882227	-0.180778			WBGene00017852	97.16	88.16	0.907369	-0.140238
WBGene00004131	3.521	5.258	1.49333	0.578529			WBGene00001491	44.38	43.58	0.981974	-0.0262435			WBGene00001067	0.3328	1.246	3.74399	1.90458
WBGene00016040	0.06071	0.1497	2.46582	1.30207			WBGene00000761	18	26.2	1.45556	0.54157			WBGene00017857	0.061	0.6861	11.2475	3.49154
WBGene00001491	44.38	44.56	1.00406	0.00583957			WBGene00016278	56.82	56.43	0.993136	-0.00993648			WBGene00017858	0.006863	0.4312	62.8297	5.97337
WBGene00000761	18	25.34	1.40778	0.49342			WBGene00017855	46.18	44.56	0.96492	-0.0515189			WBGene00020262	0.007968	0.01854	2.32681	1.21835
WBGene00016278	56.82	55.29	0.973073	-0.0393803			WBGene00017854	81.14	53.07	0.654055	-0.612517			WBGene00020263	16.15	11.66	0.721981	-0.469966
WBGene00017855	46.18	44.14	0.955825	-0.0651815			WBGene00017853	0.1869	0.206	1.10219	0.140378			WBGene00015635	15.04	10.79	0.71742	-0.47911
WBGene00017854	81.14	61.94	0.763372	-0.389542			WBGene00000230	602.7	444.9	0.738178	-0.437959			WBGene00004431	483.9	608	1.25646	0.329362
WBGene00017853	0.1869	0.09217	0.493151	-1.0199			WBGene00017852	196.8	160	0.813008	-0.298658			WBGene00015636	0.09656	0.1872	1.93869	0.955083
WBGene00000230	602.7	502.7	0.83408	-0.261742			WBGene00001067	0.6419	1.186	1.84764	0.885684			WBGene00015634	0.1857	0.1662	0.894992	-0.160053
WBGene00017852	196.8	166.2	0.844512	-0.24381			WBGene00017857	0.1423	1.094	7.68798	2.94261			WBGene00015633	6.172	3.731	0.604504	-0.726176
WBGene00001067	0.6419	1.597	2.48793	1.31494			WBGene00017851	0.02401	0.2754	11.4702	3.51982			WBGene00015632	0.9341	5.854	6.26699	2.64777
WBGene00017857	0.1423	1.324	9.30429	3.2179			WBGene00017858	0.01373	1.035	75.3824	6.23616			WBGene00019076	17.13	15.99	0.93345	-0.0993552
WBGene00017851	0.02401	0.1185	4.93544	2.30318			WBGene00020262	0.01594	0.07029	4.40966	2.14067			WBGene00019077	44.83	36.04	0.803926	-0.314865
WBGene00017858	0.01373	0.65	47.3416	5.56504			WBGene00020263	32.43	28.1	0.866482	-0.206759			WBGene00019078	0.05363	0.0624	1.16353	0.218506
WBGene00020262	0.01594	0.07861	4.93162	2.30206			WBGene00015635	30.3	24.61	0.812211	-0.300073			WBGene00019079	1.077	1.739	1.61467	0.69124
WBGene00020263	32.43	25.2	0.777058	-0.363905			WBGene00004431	969.8	1116	1.15075	0.202578			WBGene00019075	5.103	3.103	0.608074	-0.717682
WBGene00015635	30.3	25.14	0.829703	-0.269333			WBGene00015636	0.1931	0.2555	1.32315	0.403975			WBGene00019080	0.1911	0.3493	1.82784	0.870139
WBGene00004431	969.8	1199	1.23634	0.306072			WBGene00015634	0.4429	0.4914	1.10951	0.149917			WBGene00019074	8.634	14.11	1.63424	0.708617
WBGene00015636	0.1931	0.2858	1.48006	0.565658			WBGene00015633	12.15	5.491	0.451934	-1.14582			WBGene00019081	0.1187	0.1933	1.62848	0.703522
WBGene00015634	0.4429	0.6342	1.43193	0.517957			WBGene00015632	1.793	10.35	5.77245	2.52918			WBGene00019082	6.984	5.96	0.853379	-0.228741
WBGene00015633	12.15	6.381	0.525185	-0.929102			WBGene00019076	34.53	36.46	1.05589	0.0784642			WBGene00019693	147.7	115	0.778605	-0.361036
WBGene00015632	1.793	8.109	4.52259	2.17715			WBGene00019077	90.37	69.26	0.766405	-0.383822			WBGene00006594	1.927	5.48	2.8438	1.50782
WBGene00019076	34.53	44.56	1.29047	0.367899			WBGene00019078	0.1073	0.2836	2.64306	1.40221			WBGene00019692	6.954	2.425	0.34872	-1.51986
WBGene00019077	90.37	71.62	0.79252	-0.335481			WBGene00019079	2.015	5.104	2.533	1.34085			WBGene00019713	24.94	18.79	0.753408	-0.408496
WBGene00019078	0.1073	0.1587	1.47903	0.564652			WBGene00019075	10.16	7.724	0.760236	-0.39548			WBGene00000474	51.63	16.06	0.311059	-1.68474
WBGene00019079	2.015	3.565	1.76923	0.823122			WBGene00019080	0.3548	0.2648	0.746336	-0.422103			WBGene00019712	2.888	1.379	0.477493	-1.06645
WBGene00019075	10.16	7.834	0.771063	-0.375079			WBGene00019074	17.39	24.6	1.41461	0.5004			WBGene00002225	7.046	3.545	0.503122	-0.991019
WBGene00019080	0.3548	0.4847	1.36612	0.450086			WBGene00019081	0.2136	0.4606	2.15637	1.1086			WBGene00019711	16.46	10.17	0.617861	-0.694645
WBGene00019074	17.39	22.94	1.31915	0.399607			WBGene00019082	13.88	9.173	0.660879	-0.597542			WBGene00019710	15.36	12.92	0.841146	-0.249572
WBGene00019081	0.2136	0.6088	2.85019	1.51106			WBGene00019693	283.4	236.2	0.833451	-0.262831			WBGene00006508	17.28	45.81	2.65104	1.40656
WBGene00019082	13.88	10.59	0.762968	-0.390305			WBGene00006594	4.139	8.655	2.09108	1.06425			WBGene00006456	0.6452	4.473	6.93273	2.79342
WBGene00019693	283.4	250.2	0.882851	-0.179758			WBGene00019692	13.87	7.702	0.555299	-0.848663			WBGene00044422	0.1397	1.3	9.30565	3.21811
WBGene00006594	4.139	7.497	1.81131	0.857031			WBGene00019713	46.22	37.93	0.82064	-0.285178			WBGene00006726	74.64	34.46	0.461683	-1.11503
WBGene00019692	13.87	7.62	0.549387	-0.864105			WBGene00000474	100.4	45.36	0.451793	-1.14627			WBGene00006919	98.46	138.6	1.40768	0.493318
WBGene00019713	46.22	50.04	1.08265	0.114565			WBGene00019712	5.828	3.442	0.590597	-0.759754			WBGene00018512	3.737	5.436	1.45464	0.540665
WBGene00000474	100.4	78.78	0.784661	-0.349858			WBGene00002225	14.15	10.49	0.741343	-0.431787			WBGene00018509	13.05	12.08	0.92567	-0.111429
WBGene00019712	5.828	2.988	0.512697	-0.963821			WBGene00019711	32.9	27.67	0.841033	-0.249765			WBGene00000473	110.2	36.72	0.333212	-1.58549
WBGene00002225	14.15	10.9	0.770318	-0.376474			WBGene00019710	31.48	27.21	0.864358	-0.210299			WBGene00018510	6.757	22.97	3.39944	1.7653
WBGene00019711	32.9	28.28	0.859574	-0.218305			WBGene00006508	35.62	77.46	2.17462	1.12076			WBGene00018513	2.678	2.629	0.981703	-0.0266418
WBGene00019710	31.48	26	0.825921	-0.275924			WBGene00006456	1.371	8.631	6.2954	2.6543			WBGene00018511	11.88	8.385	0.705808	-0.502652
WBGene00006508	35.62	78.01	2.19006	1.13097			WBGene00044422	0.1397	1.478	10.5798	3.40324			WBGene00018508	9.748	14.92	1.53057	0.614069
WBGene00006456	1.371	7.267	5.30051	2.40613			WBGene00006726	159	60.22	0.378742	-1.40071			WBGene00044616	0.1529	0.1067	0.697842	-0.519028
WBGene00044422	0.1397	1.516	10.8518	3.43987			WBGene00006919	200.8	269.6	1.34263	0.425061			WBGene00019695	0.1197	0.9751	8.1462	3.02613
WBGene00006726	159	110	0.691824	-0.531523			WBGene00018512	7.537	10.24	1.35863	0.442153			WBGene00000630	0.4867	2.883	5.92357	2.56647
WBGene00006919	200.8	287.8	1.43327	0.519307			WBGene00018509	26.42	21.38	0.809235	-0.305369			WBGene00018890	25.32	17.45	0.689179	-0.53705
WBGene00018512	7.537	10.44	1.38517	0.470059			WBGene00000473	218.7	102.5	0.468679	-1.09333			WBGene00018891	15.81	12.3	0.777989	-0.362179
WBGene00018509	26.42	27.85	1.05413	0.0760469			WBGene00018510	13.32	33.12	2.48649	1.31411			WBGene00018892	45.71	27.99	0.612339	-0.707598
WBGene00000473	218.7	161.9	0.740283	-0.43385			WBGene00018513	5.375	4.452	0.828279	-0.271811			WBGene00018893	29.58	18.46	0.62407	-0.680219
WBGene00018510	13.32	29.75	2.23348	1.1593			WBGene00018511	23.9	16.33	0.683264	-0.549486			WBGene00018894	9.956	4.725	0.474588	-1.07525
WBGene00018513	5.375	5.249	0.976558	-0.0342222			WBGene00018508	19.26	26.78	1.39045	0.475548			WBGene00018895	0.01373	0.1118	8.14275	3.02552
WBGene00018511	23.9	18.88	0.789958	-0.340152			WBGene00044616	0.2752	0.7012	2.54797	1.34935			WBGene00004224	4.314	10.82	2.50811	1.3266
WBGene00018508	19.26	25.11	1.30374	0.382654			WBGene00019695	0.2395	2.376	9.92067	3.31044			WBGene00018896	0.1234	0.1794	1.45381	0.539837
WBGene00044616	0.2752	0.3318	1.20567	0.269833			WBGene00000630	1.106	5.659	5.11664	2.3552			WBGene00018897	22.14	12.04	0.543812	-0.87882
WBGene00019695	0.2395	1.713	7.1524	2.83843			WBGene00018890	50.66	42.75	0.843861	-0.244923			WBGene00020558	30.2	16.99	0.562583	-0.829863
WBGene00000630	1.106	4.496	4.0651	2.02329			WBGene00018891	31.58	28.19	0.892654	-0.163828			WBGene00001039	20.17	16.64	0.824988	-0.277556
WBGene00018890	50.66	47.08	0.929333	-0.105733			WBGene00018892	90.63	70.85	0.78175	-0.355221			WBGene00020557	37.61	25.56	0.679606	-0.557228
WBGene00018891	31.58	28.39	0.898987	-0.153628			WBGene00018893	60.59	50.18	0.828189	-0.271967			WBGene00006776	41.31	40.06	0.969741	-0.0443286
WBGene00018892	90.63	75.08	0.828423	-0.27156			WBGene00018894	20.43	12.97	0.634851	-0.655511			WBGene00003793	35.63	26.68	0.748807	-0.417334
WBGene00018893	60.59	52.7	0.86978	-0.201277			WBGene00018895	0.02745	0.1332	4.85246	2.27872			WBGene00020556	9.721	23.49	2.41642	1.27287
WBGene00018894	20.43	16.73	0.818894	-0.288252			WBGene00004224	8.477	20.91	2.46667	1.30257			WBGene00002989	17.19	27.41	1.59453	0.673133
WBGene00018895	0.02745	0.1219	4.4408	2.15082			WBGene00018896	0.2159	0.408	1.88976	0.918206			WBGene00004505	38.27	20.32	0.530964	-0.913313
WBGene00004224	8.477	16.39	1.93347	0.95119			WBGene00018897	44.23	32.71	0.739543	-0.435293			WBGene00044305	12.33	10.18	0.825629	-0.276435
WBGene00018896	0.2159	0.4259	1.97267	0.980151			WBGene00020558	60.1	43.19	0.718636	-0.476668			WBGene00000493	2.593	7.852	3.02815	1.59844
WBGene00018897	44.23	30.84	0.697264	-0.520222			WBGene00001039	42.04	31.24	0.743102	-0.428368			WBGene00018995	15.11	14.13	0.935142	-0.0967422
WBGene00020558	60.1	45.46	0.756406	-0.402767			WBGene00020557	73	56.46	0.773425	-0.370667			WBGene00045483	41.69	27.43	0.657952	-0.603947
WBGene00001039	42.04	40.54	0.96432	-0.0524166			WBGene00006776	82.75	99.84	1.20653	0.270859			WBGene00020694	0.2209	0.4819	2.18153	1.12534
WBGene00020557	73	53.15	0.728082	-0.457827			WBGene00003793	71.39	72.13	1.01037	0.0148774			WBGene00020693	14.12	26.96	1.90935	0.93308
WBGene00006776	82.75	79.45	0.960121	-0.0587121			WBGene00020556	18.98	35.13	1.8509	0.888224			WBGene00001856	80.88	30.11	0.37228	-1.42554
WBGene00003793	71.39	64.22	0.899566	-0.152699			WBGene00002989	34.42	46.12	1.33992	0.422145			WBGene00004393	1.783	3.77	2.11441	1.08026
WBGene00020556	18.98	30.78	1.62171	0.697513			WBGene00004505	76.95	56.29	0.731514	-0.451043			WBGene00000772	12.13	4.313	0.355565	-1.49182
WBGene00002989	34.42	48.7	1.41488	0.500675			WBGene00044305	24.77	23.08	0.931772	-0.101951			WBGene00001600	4.406	2.125	0.482297	-1.05201
WBGene00004505	76.95	62.29	0.809487	-0.304921			WBGene00000493	5.259	14.68	2.79141	1.48099			WBGene00003472	16.18	14.87	0.919036	-0.121807
WBGene00044305	24.77	22.39	0.903916	-0.145739			WBGene00018995	30.34	32.53	1.07218	0.10055			WBGene00015175	0.1211	0.02348	0.193889	-2.36669
WBGene00000493	5.259	12.6	2.39589	1.26056			WBGene00045483	83.65	47.35	0.566049	-0.821001			WBGene00015176	16.02	12.11	0.75593	-0.403675
WBGene00018995	30.34	32.41	1.06823	0.0952179			WBGene00020694	0.4142	1.193	2.88025	1.52619			WBGene00003020	39.04	18.04	0.46209	-1.11375
WBGene00045483	83.65	68.86	0.823192	-0.280699			WBGene00020693	28.51	43.83	1.53736	0.620451			WBGene00016332	2.878	14.46	5.02432	2.32893
WBGene00020694	0.4142	1.471	3.55142	1.8284			WBGene00001856	161.4	80.32	0.497646	-1.00681			WBGene00001973	15.66	6.17	0.393997	-1.34374
WBGene00020693	28.51	43.47	1.52473	0.608552			WBGene00004393	3.526	6.76	1.91719	0.938991			WBGene00003601	29.38	10.19	0.346835	-1.52768
WBGene00001856	161.4	121.4	0.752169	-0.410872			WBGene00000772	24.39	13.44	0.551046	-0.859757			WBGene00016333	8.021	10.19	1.27042	0.3453
WBGene00004393	3.526	6.178	1.75213	0.809107			WBGene00001600	8.838	6.027	0.681942	-0.55228			WBGene00016331	23.95	23.09	0.964092	-0.0527575
WBGene00000772	24.39	15.98	0.655187	-0.610022			WBGene00003472	32.63	30.91	0.947288	-0.0781253			WBGene00018002	0.03253	0.5109	15.7055	3.9732
WBGene00001600	8.838	6.174	0.698574	-0.517514			WBGene00015175	0.2624	0.445	1.69588	0.762038			WBGene00000631	0.05052	0.5879	11.637	3.54064
WBGene00003472	32.63	29.47	0.903157	-0.146952			WBGene00015176	32.31	24.67	0.763541	-0.389223			WBGene00018005	1.043	0.7581	0.726846	-0.460279
WBGene00015175	0.2624	0.219	0.834604	-0.260837			WBGene00003020	78.35	49.92	0.637141	-0.650315			WBGene00018006	48.51	27.72	0.571429	-0.807355
WBGene00015176	32.31	30.31	0.9381	-0.0921869			WBGene00016332	5.684	17.53	3.0841	1.62485			WBGene00018009	31.28	24.87	0.795077	-0.330834
WBGene00003020	78.35	54.51	0.695724	-0.523412			WBGene00001973	31.31	16.16	0.516129	-0.954196			WBGene00018007	80.86	58.51	0.723596	-0.466743
WBGene00016332	5.684	19.3	3.3955	1.76362			WBGene00003601	59.27	31.75	0.535684	-0.900545			WBGene00018008	54.25	41.85	0.771429	-0.374396
WBGene00001973	31.31	17.86	0.570425	-0.809891			WBGene00016333	15.9	19.83	1.24717	0.318658			WBGene00016421	11.2	5.322	0.475179	-1.07346
WBGene00003601	59.27	34.28	0.57837	-0.789935			WBGene00016331	46.67	43.75	0.937433	-0.0932125			WBGene00016422	211	263.4	1.24834	0.320012
WBGene00016333	15.9	20.28	1.27547	0.351031			WBGene00018002	0.04879	0.9756	19.9959	4.32163			WBGene00003996	7.647	5.852	0.765267	-0.385964
WBGene00016331	46.67	47.06	1.00836	0.0120059			WBGene00000631	0.101	0.9582	9.48713	3.24597			WBGene00016420	0.04388	0.05106	1.16363	0.21863
WBGene00018002	0.04879	0.9307	19.0756	4.25366			WBGene00018005	2.02	3.104	1.53663	0.619773			WBGene00016419	0.2181	0.444	2.03576	1.02557
WBGene00000631	0.101	0.8224	8.14257	3.02548			WBGene00018006	92.14	54.31	0.589429	-0.76261			WBGene00004109	28.12	26.86	0.955192	-0.0661373
WBGene00018005	2.02	0.8357	0.413713	-1.2733			WBGene00018009	62.74	48.49	0.772872	-0.371698			WBGene00016418	7.309	7.628	1.04364	0.0616308
WBGene00018006	92.14	63.49	0.68906	-0.537298			WBGene00018007	160.5	130.9	0.815576	-0.294108			WBGene00015028	0.2364	0.2214	0.936548	-0.0945748
WBGene00018009	62.74	59.68	0.951227	-0.072138			WBGene00018008	109.1	92.3	0.846013	-0.241249			WBGene00015029	11.47	7.333	0.63932	-0.64539
WBGene00018007	160.5	147.8	0.920872	-0.118927			WBGene00016421	21.8	11.54	0.529358	-0.917685			WBGene00000099	57.38	23.37	0.407285	-1.29589
WBGene00018008	109.1	100.5	0.921173	-0.118456			WBGene00016422	423.5	438.8	1.03613	0.0512016			WBGene00015027	0.03088	0.7187	23.274	4.54065
WBGene00016421	21.8	15.7	0.720183	-0.473564			WBGene00003996	15.39	13.15	0.854451	-0.22693			WBGene00000232	0.6281	2.345	3.73348	1.90052
WBGene00016422	423.5	411.6	0.971901	-0.041119			WBGene00016420	0.08777	0.3097	3.52854	1.81907			WBGene00015502	0.6125	0.7501	1.22465	0.292373
WBGene00003996	15.39	12.18	0.791423	-0.337479			WBGene00016419	0.4452	0.4408	0.990117	-0.0143294			WBGene00015504	5.26	3.105	0.590304	-0.76047
WBGene00016420	0.08777	0.1732	1.97334	0.980639			WBGene00004109	55	57.23	1.04055	0.05734			WBGene00015501	21.62	20.51	0.948659	-0.076039
WBGene00016419	0.4452	0.5558	1.24843	0.320112			WBGene00016418	14.57	15.37	1.05491	0.0771163			WBGene00004803	10.33	8.289	0.80242	-0.31757
WBGene00004109	55	56.42	1.02582	0.036775			WBGene00015028	0.4786	0.334	0.697869	-0.518972			WBGene00006823	19.13	25.56	1.33612	0.418051
WBGene00016418	14.57	15.31	1.05079	0.0714734			WBGene00015029	23.23	16.59	0.714163	-0.485675			WBGene00044414	1.484	2.302	1.55121	0.633397
WBGene00015028	0.4786	0.2257	0.471584	-1.08441			WBGene00000099	115.9	66.12	0.570492	-0.809722			WBGene00015500	0.1888	0.1465	0.775953	-0.365958
WBGene00015029	23.23	22.94	0.987516	-0.0181238			WBGene00015027	0.06177	1.09	17.6461	4.14128			WBGene00015505	3.211	1.654	0.515104	-0.957063
WBGene00000099	115.9	79.24	0.683693	-0.54858			WBGene00000232	1.271	4.317	3.39654	1.76407			WBGene00004380	10.33	4.404	0.426331	-1.22995
WBGene00015027	0.06177	1.402	22.6971	4.50444			WBGene00015502	1.16	1.166	1.00517	0.00744298			WBGene00015499	6.836	5.429	0.794178	-0.332466
WBGene00000232	1.271	3.891	3.06137	1.61418			WBGene00015504	10.24	8.818	0.861133	-0.215692			WBGene00000814	46.96	35.27	0.751065	-0.412991
WBGene00015502	1.16	1.431	1.23362	0.302899			WBGene00015501	42.72	39.86	0.933052	-0.0999699			WBGene00015001	25.13	17.85	0.710306	-0.493487
WBGene00015504	10.24	7.966	0.77793	-0.362288			WBGene00004803	22.08	17.8	0.806159	-0.310863			WBGene00006932	31.22	23.98	0.768097	-0.380639
WBGene00015501	42.72	39.18	0.917135	-0.124794			WBGene00006823	37.61	49.22	1.30869	0.388128			WBGene00016155	0.7245	0.6743	0.930711	-0.103595
WBGene00004803	22.08	21.81	0.987772	-0.0177504			WBGene00044414	4.056	3.84	0.946746	-0.0789513			WBGene00006492	17.38	10.96	0.63061	-0.66518
WBGene00006823	37.61	48.63	1.29301	0.37073			WBGene00015500	0.4092	0.3054	0.746334	-0.422106			WBGene00016154	18.9	11.81	0.624868	-0.678377
WBGene00044414	4.056	7.516	1.85306	0.889907			WBGene00015505	6.448	3.018	0.468052	-1.09526			WBGene00000429	4.647	9.749	2.09791	1.06895
WBGene00015500	0.4092	0.2174	0.531281	-0.912454			WBGene00004380	20.91	13.27	0.634625	-0.656025			WBGene00016156	14.88	9.076	0.609946	-0.713246
WBGene00015505	6.448	5.557	0.861818	-0.214546			WBGene00015499	13.62	14.32	1.0514	0.0723048			WBGene00016157	33.18	24.38	0.73478	-0.444616
WBGene00004380	20.91	13.65	0.652798	-0.615292			WBGene00000814	90.71	67.1	0.73972	-0.434949			WBGene00016158	22.59	18.09	0.800797	-0.320492
WBGene00015499	13.62	11.29	0.828928	-0.270681			WBGene00015001	50.6	38.12	0.75336	-0.408589			WBGene00016159	7.124	6.959	0.976839	-0.0338075
WBGene00000814	90.71	88.84	0.979385	-0.0300522			WBGene00006932	61.93	54.31	0.876958	-0.189421			WBGene00023409	58.92	40.66	0.690088	-0.535147
WBGene00015001	50.6	43.54	0.860474	-0.216796			WBGene00016155	1.473	1.108	0.752206	-0.4108			WBGene00022749	123.7	135.8	1.09782	0.134638
WBGene00006932	61.93	49.17	0.793961	-0.33286			WBGene00006492	35.36	23.16	0.654977	-0.610483			WBGene00022750	67.86	71.68	1.05629	0.0790092
WBGene00016155	1.473	1.144	0.776646	-0.36467			WBGene00016154	37.67	29.3	0.777807	-0.362515			WBGene00001819	1.435	4.767	3.32195	1.73203
WBGene00006492	35.36	31.68	0.895928	-0.158546			WBGene00000429	9.125	15.68	1.71836	0.781029			WBGene00022751	0.1079	0.1256	1.16404	0.219142
WBGene00016154	37.67	33.54	0.890364	-0.167533			WBGene00016156	29.83	20.53	0.688233	-0.53903			WBGene00022752	0.2525	0.5877	2.32752	1.2188
WBGene00000429	9.125	15.83	1.73479	0.794765			WBGene00016157	65.2	58.4	0.895706	-0.158904			WBGene00022748	174.3	229.8	1.31842	0.398806
WBGene00016156	29.83	23.87	0.800201	-0.321565			WBGene00016158	44.03	37.57	0.853282	-0.228906			WBGene00020842	5.795	4.488	0.774461	-0.368736
WBGene00016157	65.2	60.46	0.927301	-0.108891			WBGene00016159	14.45	15.2	1.0519	0.0730018			WBGene00020843	9.056	5.276	0.582597	-0.779429
WBGene00016158	44.03	42.6	0.967522	-0.0476334			WBGene00023409	119.9	99.94	0.833528	-0.262698			WBGene00020839	22.39	14.96	0.668155	-0.581744
WBGene00016159	14.45	12.28	0.849827	-0.234759			WBGene00022749	236.3	254.4	1.0766	0.106479			WBGene00020838	7.329	17.76	2.42325	1.27694
WBGene00023409	119.9	107.9	0.899917	-0.152137			WBGene00022750	132.9	135.3	1.01806	0.0258207			WBGene00003878	0.4458	1.18	2.64693	1.40432
WBGene00022749	236.3	279.8	1.18409	0.243776			WBGene00001819	2.847	5.662	1.98876	0.991869			WBGene00018980	0.04048	0.01177	0.290761	-1.78209
WBGene00022750	132.9	151.1	1.13695	0.185163			WBGene00022751	0.1619	0.7617	4.70476	2.23412			WBGene00018978	0.5175	0.1063	0.205411	-2.28342
WBGene00001819	2.847	8.918	3.13242	1.64728			WBGene00022752	0.5367	1.532	2.85448	1.51323			WBGene00045498	16.57	3.736	0.225468	-2.14901
WBGene00022751	0.1619	0.6389	3.94626	1.98049			WBGene00022748	314.7	331.3	1.05275	0.074161			WBGene00020379	599.9	522.4	0.870812	-0.199567
WBGene00022752	0.5367	0.872	1.62474	0.700212			WBGene00022754	0.125	0.1102	0.8816	-0.181804			WBGene00020380	0.03691	0.1288	3.48957	1.80305
WBGene00022748	314.7	405	1.28694	0.363945			WBGene00020840	0.06132	0.1082	1.76451	0.819271			WBGene00020382	67.77	49.73	0.733806	-0.44653
WBGene00022754	0.125	0.1233	0.9864	-0.0197553			WBGene00020842	11.85	7.232	0.610295	-0.71242			WBGene00020378	10.42	24.72	2.37236	1.24632
WBGene00020842	11.85	12.28	1.03629	0.0514235			WBGene00020843	18.03	12.51	0.693844	-0.527318			WBGene00020377	0.6219	0.2631	0.423058	-1.24107
WBGene00020843	18.03	14.18	0.786467	-0.346542			WBGene00020839	44.9	35.52	0.791091	-0.338084			WBGene00020383	17.35	13.75	0.792507	-0.335504
WBGene00020839	44.9	37.05	0.825167	-0.277242			WBGene00020838	14.14	35.09	2.48161	1.31128			WBGene00000500	48.41	28.79	0.594712	-0.749737
WBGene00020838	14.14	31.24	2.20934	1.14361			WBGene00003878	0.8915	2.506	2.81099	1.49108			WBGene00020376	13.22	7.443	0.563011	-0.828766
WBGene00003878	0.8915	1.483	1.66349	0.734212			WBGene00018980	0.08095	0.01785	0.220506	-2.18111			WBGene00020375	28.54	11.87	0.415907	-1.26567
WBGene00018980	0.08095	0.01997	0.246695	-2.0192			WBGene00018978	1.218	0.4297	0.352791	-1.50311			WBGene00020259	13.51	8.453	0.625685	-0.676492
WBGene00018978	1.218	0.3604	0.295895	-1.75684			WBGene00045498	33.09	13.85	0.418555	-1.25651			WBGene00020260	0.1735	0.9085	5.23631	2.38855
WBGene00045498	33.09	14.38	0.434572	-1.20233			WBGene00020379	1210	992.8	0.820496	-0.285432			WBGene00020261	43.92	9.921	0.225888	-2.14632
WBGene00020379	1210	1036	0.856198	-0.223983			WBGene00020380	0.03691	0.09768	2.64644	1.40405			WBGene00020258	0.1749	0.2035	1.16352	0.218499
WBGene00020380	0.03691	0.2913	7.89217	2.98042			WBGene00020382	136	90.35	0.664338	-0.59001			WBGene00020347	85.86	59.87	0.697298	-0.520153
WBGene00020382	136	107.4	0.789706	-0.340613			WBGene00020378	20.91	28.66	1.37064	0.454846			WBGene00020348	32.13	32.36	1.00716	0.0102906
WBGene00020378	20.91	42.37	2.0263	1.01885			WBGene00020377	0.9611	0.8977	0.934034	-0.0984532			WBGene00001497	28.13	19.19	0.68219	-0.551755
WBGene00020377	0.9611	0.6136	0.638435	-0.647388			WBGene00020383	34.93	25.87	0.740624	-0.433187			WBGene00020346	23.88	21.57	0.903266	-0.146777
WBGene00020383	34.93	31.19	0.892929	-0.163383			WBGene00000500	94.18	70.04	0.743682	-0.427242			WBGene00004486	398.9	533.1	1.33643	0.418379
WBGene00000500	94.18	79.71	0.846358	-0.24066			WBGene00020376	26.52	17.38	0.655354	-0.609653			WBGene00020349	1.101	0.6813	0.618801	-0.692452
WBGene00020376	26.52	22.42	0.8454	-0.242294			WBGene00020375	57.33	31.57	0.550672	-0.860736			WBGene00020345	1.068	1.38	1.29213	0.369757
WBGene00020375	57.33	34.07	0.594279	-0.750788			WBGene00020259	27.16	19.43	0.71539	-0.483198			WBGene00020344	0.1583	0.0921	0.581807	-0.781388
WBGene00020259	27.16	20.36	0.749632	-0.415746			WBGene00020260	0.347	1.48	4.26513	2.09259			WBGene00000633	0.04425	2.42	54.6893	5.77319
WBGene00020260	0.347	1.084	3.12392	1.64336			WBGene00020261	88.14	47.33	0.536987	-0.897042			WBGene00016751	4.245	10.08	2.37456	1.24766
WBGene00020261	88.14	49.8	0.56501	-0.823651			WBGene00020258	0.3645	0.3472	0.952538	-0.0701519			WBGene00005000	60.98	98.21	1.61053	0.687534
WBGene00020258	0.3645	0.2014	0.552538	-0.855855			WBGene00020347	171.9	143	0.831879	-0.265554			WBGene00000583	1.514	3.725	2.46037	1.29888
WBGene00020347	171.9	129.9	0.755672	-0.404168			WBGene00020348	65.34	58.85	0.900673	-0.150924			WBGene00016754	26.63	25.35	0.951934	-0.0710667
WBGene00020348	65.34	71.41	1.0929	0.12816			WBGene00001497	56.31	47.25	0.839105	-0.253077			WBGene00003059	22.4	17.06	0.761607	-0.392881
WBGene00001497	56.31	46.49	0.825608	-0.276471			WBGene00020346	47.55	49.54	1.04185	0.0591485			WBGene00016750	12.1	8.151	0.673636	-0.569958
WBGene00020346	47.55	42.66	0.897161	-0.156561			WBGene00004486	814	973.3	1.1957	0.257856			WBGene00016749	47.17	167	3.54039	1.82391
WBGene00004486	814	1149	1.41155	0.497278			WBGene00020349	2.231	1.008	0.451815	-1.14619			WBGene00016753	0.102	0.02967	0.290882	-1.78149
WBGene00020349	2.231	2.077	0.930973	-0.103189			WBGene00020345	1.66	3.609	2.1741	1.12042			WBGene00006689	0.0203	0.1181	5.81773	2.54046
WBGene00020345	1.66	3.271	1.97048	0.978549			WBGene00020344	0.277	0.5586	2.01661	1.01193			WBGene00015689	0.03334	0.07759	2.32723	1.21862
WBGene00020344	0.277	0.3124	1.1278	0.173508			WBGene00000633	0.08849	4.43	50.0622	5.64565			WBGene00015687	548.2	437	0.797154	-0.327069
WBGene00000633	0.08849	3.034	34.2864	5.09956			WBGene00016751	4.203	12.15	2.89079	1.53146			WBGene00015686	4.365	3.872	0.887056	-0.172903
WBGene00016751	4.203	10.82	2.57435	1.36421			WBGene00005000	87.93	74.41	0.846241	-0.240859			WBGene00004068	15.59	14.89	0.955099	-0.0662772
WBGene00005000	87.93	130.9	1.48868	0.574038			WBGene00000583	3.115	6.246	2.00514	1.0037			WBGene00015685	0.1484	0.02878	0.193935	-2.36635
WBGene00000583	3.115	6.672	2.14189	1.09889			WBGene00016754	55.49	45.46	0.819247	-0.28763			WBGene00000634	0.02199	0.4861	22.1055	4.46633
WBGene00016754	55.49	58.65	1.05695	0.0799033			WBGene00003059	45.06	42.77	0.949179	-0.0752481			WBGene00002073	16.58	8.016	0.483474	-1.04849
WBGene00003059	45.06	45.97	1.0202	0.0288454			WBGene00016750	24.32	22.78	0.936678	-0.0943755			WBGene00017816	80.32	59.3	0.738297	-0.437727
WBGene00016750	24.32	20.42	0.839638	-0.25216			WBGene00016749	94.83	215	2.26722	1.18092			WBGene00002601	10.73	9.634	0.897856	-0.155443
WBGene00016749	94.83	229.8	2.42328	1.27696			WBGene00016753	0.204	0.12	0.588235	-0.765535			WBGene00017815	0.2649	0.1284	0.484711	-1.0448
WBGene00016753	0.204	0.06709	0.328873	-1.6044			WBGene00006689	0.04059	0.1074	2.64597	1.4038			WBGene00000254	29.87	40.36	1.35119	0.434229
WBGene00006689	0.04059	0.1602	3.94678	1.98068			WBGene00015689	0.03334	0.1176	3.52729	1.81856			WBGene00003499	7.978	3.931	0.49273	-1.02113
WBGene00015687	1102	1047	0.950091	-0.0738628			WBGene00015687	1102	971.6	0.88167	-0.18169			WBGene00019396	18.87	13.44	0.712242	-0.489561
WBGene00015686	8.244	7.688	0.932557	-0.100736			WBGene00015686	8.244	7.449	0.903566	-0.146298			WBGene00019395	2.016	3.729	1.8497	0.887293
WBGene00004068	30.63	31.4	1.02514	0.0358192			WBGene00004068	30.63	28.16	0.91936	-0.121298			WBGene00019394	2.52	3.25	1.28968	0.367016
WBGene00015690	0.1875	0.1233	0.6576	-0.604718			WBGene00015690	0.1875	0.1102	0.587733	-0.766766			WBGene00019399	44.72	26.1	0.583631	-0.77687
WBGene00000634	0.04397	0.3471	7.89402	2.98076			WBGene00015685	0.2968	0.1746	0.588275	-0.765438			WBGene00022586	24.17	6.044	0.250062	-1.99964
WBGene00002073	32.27	27.87	0.86365	-0.211481			WBGene00017817	0.0371	0.03273	0.88221	-0.180806			WBGene00001596	13.11	13.22	1.00839	0.0120545
WBGene00017816	161.6	138.8	0.858911	-0.21942			WBGene00000634	0.04397	0.7369	16.7592	4.06688			WBGene00022592	0.2862	0.3013	1.05276	0.074177
WBGene00002601	21.53	22.08	1.02555	0.0363919			WBGene00002073	32.27	15.2	0.471026	-1.08612			WBGene00022591	23.08	71.6	3.10225	1.63332
WBGene00017815	0.4857	0.5228	1.07638	0.106194			WBGene00017816	161.6	148.7	0.920173	-0.120023			WBGene00022594	0.1855	0.2159	1.16388	0.218944
WBGene00000254	58.78	73.09	1.24345	0.314349			WBGene00002601	21.53	20.72	0.962378	-0.0553243			WBGene00004721	27.11	12.33	0.454814	-1.13665
WBGene00003499	16.38	14.09	0.860195	-0.217264			WBGene00017815	0.4857	0.7011	1.44348	0.529555			WBGene00022593	2.88	4.295	1.49132	0.576589
WBGene00019396	38.2	29.48	0.771728	-0.373836			WBGene00000254	58.78	83.5	1.42055	0.506451			WBGene00019993	17.87	13.72	0.767767	-0.381259
WBGene00019395	4.006	7.028	1.75437	0.810952			WBGene00003499	16.38	11.44	0.698413	-0.517848			WBGene00018156	31.87	18.8	0.589896	-0.761466
WBGene00019394	5.177	5.955	1.15028	0.201985			WBGene00019396	38.2	30.86	0.807853	-0.307835			WBGene00018157	0.02504	0.1311	5.23562	2.38836
WBGene00019399	89.71	67.62	0.753762	-0.407819			WBGene00019395	4.006	7.753	1.93535	0.952592			WBGene00004924	0.377	4.217	11.1857	3.48358
WBGene00022586	48.19	26.45	0.548869	-0.865466			WBGene00019394	5.177	5.342	1.03187	0.0452637			WBGene00020742	16.73	9.639	0.576151	-0.795482
WBGene00001596	25.93	28.18	1.08677	0.120049			WBGene00019399	89.71	59.82	0.666815	-0.584641			WBGene00003798	17.67	9.919	0.561347	-0.833035
WBGene00022592	0.5861	0.3631	0.619519	-0.69078			WBGene00022586	48.19	20.85	0.432662	-1.20869			WBGene00020743	0.1674	3.489	20.8423	4.38144
WBGene00022591	46.56	109.2	2.34536	1.22981			WBGene00001596	25.93	31.4	1.21095	0.276142			WBGene00004273	73.64	68.94	0.936176	-0.0951483
WBGene00022594	0.371	0.5491	1.48005	0.56565			WBGene00022592	0.5861	0.4929	0.840983	-0.249852			WBGene00019432	51.33	30.55	0.595169	-0.74863
WBGene00004721	51.71	34.61	0.66931	-0.579254			WBGene00022591	46.56	99.03	2.12693	1.08877			WBGene00019433	17.32	6.888	0.397691	-1.33028
WBGene00022593	4.282	7.447	1.73914	0.798375			WBGene00022594	0.371	0.1964	0.52938	-0.917624			WBGene00019431	0.09114	0.2121	2.32719	1.21859
WBGene00019993	35.91	31.39	0.87413	-0.194081			WBGene00004721	51.71	31.29	0.605105	-0.724742			WBGene00019430	0.07915	0.0921	1.16361	0.218612
WBGene00018156	63.83	50.75	0.795081	-0.330827			WBGene00022593	4.282	6.837	1.59668	0.675079			WBGene00000386	27.43	12.13	0.442217	-1.17718
WBGene00018157	0.03756	0.2223	5.91853	2.56524			WBGene00019993	35.91	25.74	0.716792	-0.480374			WBGene00019429	9.736	6.654	0.683443	-0.549107
WBGene00004924	0.7684	5.722	7.44664	2.89659			WBGene00018156	63.83	50.19	0.786307	-0.346835			WBGene00019434	3.342	8.942	2.67564	1.41989
WBGene00020742	33.48	24.55	0.733274	-0.447577			WBGene00018157	0.03756	0.1877	4.99734	2.32116			WBGene00016945	0.04879	0.352	7.21459	2.85092
WBGene00003798	35.4	25.47	0.719492	-0.47495			WBGene00004924	0.7684	7.981	10.3865	3.37664			WBGene00000937	17.91	12.53	0.699609	-0.515379
WBGene00020743	0.3501	4.971	14.1988	3.8277			WBGene00020742	33.48	23.86	0.712664	-0.488705			WBGene00007018	37.6	18.47	0.491223	-1.02555
WBGene00004273	148.2	158.1	1.0668	0.0932919			WBGene00003798	35.4	26.93	0.760734	-0.394535			WBGene00016944	14.83	9.479	0.639177	-0.645712
WBGene00019432	102.9	77.07	0.74898	-0.417002			WBGene00020743	0.3501	6.029	17.2208	4.10608			WBGene00016943	75.7	0.5887	0.00777675	-7.00662
WBGene00019433	34.97	24.12	0.689734	-0.535888			WBGene00004273	148.2	144.2	0.973009	-0.0394743			WBGene00016942	5.194	0.04043	0.00778398	-7.00528
WBGene00019431	0.2734	0.3147	1.15106	0.202964			WBGene00019432	102.9	72.3	0.702624	-0.509175			WBGene00001627	1.7	5.909	3.47588	1.79738
WBGene00019430	0.1583	0.1952	1.2331	0.302292			WBGene00019433	34.97	19.96	0.570775	-0.809006			WBGene00016947	6.247	2.936	0.469986	-1.08931
WBGene00000386	55	36.07	0.655818	-0.608632			WBGene00019431	0.2734	0.08039	0.294038	-1.76593			WBGene00001599	4.558	2.747	0.602677	-0.730544
WBGene00019429	17.78	13.35	0.750844	-0.413416			WBGene00019430	0.1583	0.06982	0.441061	-1.18095			WBGene00000483	0.364	0.6958	1.91154	0.934734
WBGene00019434	6.009	13.91	2.31486	1.21093			WBGene00000386	55	35.48	0.645091	-0.632426			WBGene00020415	0.02993	0.1045	3.49148	1.80384
WBGene00016945	0.1171	0.4429	3.78224	1.91924			WBGene00019429	17.78	13.52	0.760405	-0.39516			WBGene00020414	0.03264	0.05932	1.8174	0.861878
WBGene00000937	36.22	29.81	0.823026	-0.28099			WBGene00019434	6.009	18.37	3.05708	1.61215			WBGene00020417	50.75	45.34	0.893399	-0.162623
WBGene00007018	74.04	52.25	0.7057	-0.502874			WBGene00016945	0.1171	0.9383	8.01281	3.00231			WBGene00020413	0.59	0.8899	1.50831	0.592928
WBGene00016944	30.13	27.43	0.910388	-0.135446			WBGene00000937	36.22	34.39	0.949475	-0.0747974			WBGene00020418	9.459	13.35	1.41135	0.49708
WBGene00016943	152.3	76.56	0.502692	-0.992253			WBGene00007018	74.04	44.14	0.596164	-0.746218			WBGene00020412	16.72	8.461	0.506041	-0.982675
WBGene00016942	10.96	6.838	0.623905	-0.680601			WBGene00016944	30.13	26	0.862927	-0.212689			WBGene00020411	14.39	7.184	0.499236	-1.00221
WBGene00001627	3.326	9.646	2.90018	1.53614			WBGene00016943	152.3	98.41	0.646159	-0.630039			WBGene00020419	0.86	0.7238	0.841628	-0.248746
WBGene00016947	12.42	9.103	0.732931	-0.448251			WBGene00016942	10.96	5.271	0.480931	-1.0561			WBGene00019005	13.45	8.979	0.667584	-0.582979
WBGene00001599	9.192	7.887	0.858029	-0.220902			WBGene00001627	3.326	11.71	3.52075	1.81588			WBGene00019006	7.933	7.424	0.935838	-0.0956698
WBGene00000483	0.754	1.077	1.42838	0.514382			WBGene00016947	12.42	6.034	0.485829	-1.04148			WBGene00019007	78.99	77.5	0.981137	-0.0274737
WBGene00020415	0.05986	0.1181	1.97294	0.980345			WBGene00001599	9.192	6.478	0.704743	-0.50483			WBGene00000896	182.4	120.4	0.660088	-0.59927
WBGene00020414	0.06529	0.1396	2.13815	1.09636			WBGene00000483	0.754	1.284	1.70292	0.768009			WBGene00006607	20.92	14.48	0.692161	-0.530821
WBGene00020417	103.5	102.4	0.989372	-0.0154151			WBGene00020415	0.05986	0.05281	0.882225	-0.180781			WBGene00019004	9.355	6.831	0.730198	-0.453641
WBGene00020413	1.18	1.929	1.63475	0.709066			WBGene00020414	0.06529	0.144	2.20554	1.14113			WBGene00019003	56.85	66.29	1.16605	0.221631
WBGene00020418	17.33	18.04	1.04097	0.0579277			WBGene00020417	103.5	78.2	0.755556	-0.40439			WBGene00000236	36.17	24.75	0.684269	-0.547365
WBGene00020412	33.41	23.12	0.692008	-0.531139			WBGene00020413	1.18	1.706	1.44576	0.531831			WBGene00003184	17	5.211	0.306529	-1.7059
WBGene00020411	28.35	22.54	0.795062	-0.330861			WBGene00020418	17.33	13.93	0.803808	-0.315076			WBGene00019002	6.725	3.289	0.489071	-1.03189
WBGene00020419	1.683	1.444	0.857992	-0.220964			WBGene00020412	33.41	21.83	0.653397	-0.613968			WBGene00019001	4.495	17.29	3.8465	1.94354
WBGene00019005	27.74	24.23	0.873468	-0.195173			WBGene00020411	28.35	17.1	0.603175	-0.729352			WBGene00019000	54.51	55.46	1.01743	0.0249267
WBGene00019006	16.04	21.65	1.34975	0.432693			WBGene00020419	1.683	2.502	1.48663	0.572047			WBGene00006624	0.2692	0.265	0.984398	-0.0226861
WBGene00019007	169.1	181.8	1.0751	0.104476			WBGene00019005	27.74	23.98	0.864456	-0.210136			WBGene00018582	0.09252	2.117	22.8815	4.51611
WBGene00000896	370.2	305.9	0.82631	-0.275245			WBGene00019006	16.04	15.08	0.94015	-0.0890377			WBGene00018581	0.2514	4.315	17.1639	4.1013
WBGene00006607	41.83	34.31	0.820225	-0.285909			WBGene00019007	169.1	128	0.756949	-0.401733			WBGene00017067	0.4813	1.232	2.55973	1.35599
WBGene00019004	18.69	15.43	0.825575	-0.276529			WBGene00000896	370.2	250.4	0.676391	-0.56407			WBGene00017066	22.05	29.35	1.33107	0.412582
WBGene00019003	115.2	129.1	1.12066	0.164348			WBGene00006607	41.83	34.21	0.817834	-0.29012			WBGene00017065	6.831	15.53	2.27346	1.18489
WBGene00000236	71.08	62.99	0.886185	-0.174321			WBGene00019004	18.69	13.36	0.714821	-0.484347			WBGene00000050	0.2776	0.9509	3.42543	1.77629
WBGene00003184	34.05	24.3	0.713656	-0.486698			WBGene00019003	115.2	106.5	0.924479	-0.113287			WBGene00017064	40.37	27.95	0.692346	-0.530435
WBGene00019002	13.59	11.12	0.818249	-0.289389			WBGene00000236	71.08	50.67	0.712859	-0.488312			WBGene00017063	0.02655	0.1236	4.65537	2.21889
WBGene00019001	8.826	21.69	2.45751	1.2972			WBGene00003184	34.05	15.38	0.451689	-1.1466			WBGene00022633	0.009486	1.755	185.009	7.53146
WBGene00019000	109.3	97.89	0.895608	-0.15906			WBGene00019002	13.59	9.856	0.725239	-0.463471			WBGene00022634	0.03598	0.1256	3.49083	1.80357
WBGene00006624	0.5591	1.512	2.70435	1.43528			WBGene00019001	8.826	27.95	3.16678	1.66302			WBGene00022631	1.184	3.229	2.7272	1.44742
WBGene00018582	0.1234	3.073	24.9028	4.63823			WBGene00019000	109.3	107.9	0.987191	-0.0185985			WBGene00022635	0.01692	0.5906	34.9054	5.12538
WBGene00018581	0.461	6.139	13.3167	3.73517			WBGene00006624	0.5591	0.4749	0.849401	-0.235483			WBGene00020714	0.05277	0.0307	0.58177	-0.781479
WBGene00017067	0.8279	1.71	2.06547	1.04647			WBGene00018582	0.1234	3.564	28.8817	4.85208			WBGene00020711	0.02772	0.09676	3.49062	1.80348
WBGene00017066	43.51	54.89	1.26155	0.335196			WBGene00018581	0.461	6.543	14.1931	3.82711			WBGene00020710	94.15	134.1	1.42432	0.510276
WBGene00017065	13.62	25.44	1.86784	0.901372			WBGene00017067	0.8279	1.953	2.35898	1.23816			WBGene00020709	19.24	8.775	0.456081	-1.13264
WBGene00000050	0.5397	1.247	2.31054	1.20823			WBGene00017066	43.51	59.86	1.37578	0.460245			WBGene00020933	39.69	28.54	0.719073	-0.47579
WBGene00017064	80	63.64	0.7955	-0.330066			WBGene00017065	13.62	25.19	1.84949	0.887124			WBGene00003170	8.318	14.49	1.74201	0.800749
WBGene00017063	0.0531	0.1572	2.96045	1.56582			WBGene00000050	0.5397	1.891	3.5038	1.80892			WBGene00002258	2.294	4.648	2.02616	1.01874
WBGene00022633	0.01897	2.705	142.594	7.15577			WBGene00017064	80	65.91	0.823875	-0.279503			WBGene00002257	13.22	23.31	1.76324	0.818227
WBGene00022634	0.08995	0.07099	0.789216	-0.341507			WBGene00017063	0.0531	0.2654	4.99812	2.32138			WBGene00004883	7.305	5.561	0.761259	-0.39354
WBGene00022631	2.351	3.872	1.64696	0.719804			WBGene00022633	0.01897	3.824	201.581	7.65522			WBGene00020932	19.78	13.04	0.659252	-0.601099
WBGene00022635	0.03384	0.8097	23.9273	4.58059			WBGene00022634	0.08995	0.06347	0.705614	-0.503048			WBGene00020931	103.5	94.69	0.914879	-0.128347
WBGene00020714	0.1319	0.1952	1.47991	0.565508			WBGene00022631	2.351	4.475	1.90345	0.928613			WBGene00020937	19.32	14.61	0.756211	-0.403139
WBGene00020711	0.02772	0.08204	2.9596	1.5654			WBGene00022635	0.03384	1.022	30.2009	4.91652			WBGene00006773	116.8	87.17	0.746318	-0.422137
WBGene00020710	187.8	240.5	1.28062	0.35684			WBGene00020714	0.1319	0.01164	0.0882487	-3.50228			WBGene00020935	10.24	7.99	0.780273	-0.357948
WBGene00020709	38.9	31.27	0.803856	-0.314991			WBGene00020711	0.02772	0.2201	7.94012	2.98916			WBGene00020936	32.83	21.54	0.656107	-0.607997
WBGene00020933	81.02	65.98	0.814367	-0.296249			WBGene00020710	187.8	203.9	1.08573	0.118665			WBGene00001682	139.9	317.4	2.26876	1.18191
WBGene00003170	16.74	21.74	1.29869	0.377052			WBGene00020709	38.9	23.61	0.606941	-0.720372			WBGene00017240	27.39	31.75	1.15918	0.213107
WBGene00002258	4.709	6.671	1.41665	0.502482			WBGene00020933	81.02	58.08	0.71686	-0.480237			WBGene00017239	14.31	13.14	0.918239	-0.123058
WBGene00007057	0.09467	0.0467	0.493292	-1.01948			WBGene00003170	16.74	23.37	1.39606	0.481358			WBGene00006819	1.845	14.75	7.99458	2.99902
WBGene00002257	26.49	36.02	1.35976	0.44335			WBGene00002258	4.709	10.83	2.29985	1.20154			WBGene00004111	20.41	17.51	0.857913	-0.221097
WBGene00004883	14.7	13.49	0.917687	-0.123926			WBGene00002257	26.49	34.4	1.2986	0.376961			WBGene00000871	17.47	8.124	0.465026	-1.10462
WBGene00020932	40.36	33.07	0.819376	-0.287403			WBGene00004883	14.7	12.67	0.861905	-0.2144			WBGene00016491	0.01576	0.03668	2.32741	1.21873
WBGene00020931	215	204.7	0.952093	-0.0708256			WBGene00020932	40.36	34.36	0.851338	-0.232196			WBGene00016492	1.367	0.8796	0.643453	-0.636094
WBGene00020937	39.42	40.98	1.03957	0.0559922			WBGene00020931	215	195.3	0.908372	-0.138645			WBGene00016493	365.5	457.1	1.25062	0.322638
WBGene00006773	233.8	216.1	0.924294	-0.113576			WBGene00020937	39.42	23.22	0.589041	-0.76356			WBGene00004110	38.95	34.5	0.885751	-0.175027
WBGene00020935	20.23	16.59	0.820069	-0.286182			WBGene00006773	233.8	191.3	0.818221	-0.289438			WBGene00016494	25.36	21.61	0.852129	-0.230856
WBGene00020936	65.38	57.92	0.885898	-0.174788			WBGene00020935	20.23	15.73	0.777558	-0.362978			WBGene00017098	176.1	87.84	0.498807	-1.00344
WBGene00001682	280.6	591.2	2.10691	1.07513			WBGene00020936	65.38	66.64	1.01927	0.027539			WBGene00019324	0.2436	3.762	15.4433	3.94891
WBGene00017240	56.07	55.48	0.989477	-0.0152613			WBGene00001682	280.6	427.9	1.52495	0.608759			WBGene00006740	1.37	0.8236	0.601168	-0.73416
WBGene00017239	29.07	32.35	1.11283	0.154235			WBGene00017240	56.07	49.36	0.880328	-0.183887			WBGene00019323	35.41	22.99	0.649252	-0.62315
WBGene00006819	3.626	21.83	6.02041	2.58986			WBGene00017239	29.07	21.91	0.753698	-0.407942			WBGene00004778	2.229	3.033	1.3607	0.444349
WBGene00004111	41.06	39.42	0.960058	-0.0588059			WBGene00006819	3.626	28.23	7.78544	2.96078			WBGene00019322	226.7	157	0.692545	-0.53002
WBGene00000871	34.53	23.9	0.692152	-0.53084			WBGene00004111	41.06	41.74	1.01656	0.023697			WBGene00001056	22.2	17.83	0.803153	-0.316253
WBGene00016491	0.03152	0.0311	0.986675	-0.019353			WBGene00000871	34.53	23.37	0.676803	-0.563193			WBGene00001075	763.4	1977	2.58973	1.3728
WBGene00016492	2.791	2.295	0.822286	-0.282288			WBGene00016491	0.03152	0.0278	0.88198	-0.181183			WBGene00019248	0.2083	0.04847	0.232693	-2.1035
WBGene00016493	751.6	868.6	1.15567	0.208727			WBGene00016492	2.791	2.437	0.873164	-0.195676			WBGene00019247	4.59	2.555	0.556645	-0.845171
WBGene00004110	77.15	72.17	0.93545	-0.0962669			WBGene00016493	751.6	865.8	1.15194	0.204069			WBGene00019246	81.29	44.85	0.551728	-0.85797
WBGene00016494	50.23	45.64	0.90862	-0.13825			WBGene00004110	77.15	85.83	1.11251	0.153816			WBGene00019245	19.95	13.46	0.674687	-0.56771
WBGene00017098	342.3	252.8	0.738533	-0.437265			WBGene00016494	50.23	43.1	0.858053	-0.220861			WBGene00001598	10.67	9.198	0.862043	-0.214168
WBGene00019324	0.5315	5.397	10.1543	3.34402			WBGene00017098	342.3	231.7	0.676892	-0.563003			WBGene00044898	0.3472	3.725	10.7287	3.4234
WBGene00006740	2.991	1.554	0.519559	-0.944641			WBGene00019324	0.5315	6.896	12.9746	3.69762			WBGene00020660	0.039	0.09075	2.32692	1.21842
WBGene00019323	71.29	57.85	0.811474	-0.301383			WBGene00006740	2.991	1.631	0.545303	-0.874871			WBGene00006423	34.63	48.25	1.3933	0.478507
WBGene00004778	4.477	5.929	1.32432	0.405256			WBGene00019323	71.29	57.9	0.812176	-0.300136			WBGene00016742	0.01142	0.02657	2.32662	1.21824
WBGene00019322	442.3	343.2	0.775944	-0.365976			WBGene00004778	4.477	5.757	1.28591	0.362785			WBGene00016743	0.06342	0.04919	0.775623	-0.366573
WBGene00001056	44.43	41.18	0.926851	-0.10959			WBGene00019322	442.3	339.6	0.767805	-0.381189			WBGene00004879	13.17	14.44	1.09643	0.132815
WBGene00001075	1528	2844	1.86126	0.896277			WBGene00001056	44.43	39.8	0.895791	-0.158766			WBGene00016741	33.4	19.59	0.586527	-0.769731
WBGene00019248	0.3958	0.2672	0.675088	-0.566852			WBGene00001075	1528	2498	1.63482	0.709129			WBGene00016740	27.7	18.79	0.678339	-0.559921
WBGene00019247	9.222	5.869	0.636413	-0.651965			WBGene00019248	0.3958	0.441	1.1142	0.156007			WBGene00016744	1.101	4.891	4.44233	2.15131
WBGene00019246	161.5	138.6	0.858204	-0.220607			WBGene00019247	9.222	5.358	0.581002	-0.783385			WBGene00016746	154	166	1.07792	0.108253
WBGene00019245	39.93	29.69	0.743551	-0.427496			WBGene00019246	161.5	131	0.811146	-0.301967			WBGene00016745	14.22	15.45	1.0865	0.119685
WBGene00001598	21.61	19.15	0.886164	-0.174355			WBGene00019245	39.93	30.5	0.763837	-0.388664			WBGene00020399	31.83	20.69	0.650016	-0.621454
WBGene00044898	0.6558	3.597	5.4849	2.45547			WBGene00001598	21.61	22.2	1.0273	0.0388606			WBGene00020398	13.06	10.14	0.776417	-0.365097
WBGene00020660	0.078	0.2693	3.45256	1.78767			WBGene00044898	0.6558	4.917	7.49771	2.90645			WBGene00020400	0.01936	0.02252	1.16322	0.218128
WBGene00006423	68.68	94.96	1.38264	0.46743			WBGene00020660	0.078	0.2752	3.52821	1.81893			WBGene00020401	3.727	6.46	1.7333	0.793519
WBGene00016742	0.02283	0.06758	2.96014	1.56567			WBGene00006423	68.68	90.64	1.31974	0.400258			WBGene00020402	9.237	10.71	1.15947	0.213462
WBGene00016743	0.1268	0.292	2.30284	1.20341			WBGene00016742	0.02283	0.02014	0.882173	-0.180867			WBGene00020403	17.58	13.65	0.776451	-0.365034
WBGene00004879	26.39	26.73	1.01288	0.0184685			WBGene00016743	0.1268	0.1492	1.17666	0.234693			WBGene00020397	33.73	44.7	1.32523	0.406243
WBGene00016741	67.72	56.92	0.84052	-0.250646			WBGene00004879	26.39	29.78	1.12846	0.174352			WBGene00020404	4.609	1.551	0.336516	-1.57126
WBGene00016740	55.93	55.21	0.987127	-0.0186927			WBGene00016741	67.72	47.61	0.703042	-0.508317			WBGene00016260	0.4805	1.968	4.09573	2.03412
WBGene00016744	2.202	6.373	2.89419	1.53316			WBGene00016740	55.93	55	0.983372	-0.0241907			WBGene00016261	7.018	4.814	0.68595	-0.543824
WBGene00016746	315.6	377.7	1.19677	0.259144			WBGene00016744	2.202	6.765	3.07221	1.61928			WBGene00016262	0.5763	0.7579	1.31511	0.395187
WBGene00016745	27.12	28.14	1.03761	0.0532652			WBGene00016746	315.6	212.8	0.674271	-0.568599			WBGene00016263	10.45	3.328	0.318469	-1.65078
WBGene00020399	65.9	53.87	0.817451	-0.290796			WBGene00016745	27.12	29.71	1.0955	0.131591			WBGene00016266	0.2527	1.21	4.78829	2.25951
WBGene00020398	26.28	24.01	0.913623	-0.13033			WBGene00020399	65.9	49.28	0.7478	-0.419276			WBGene00016265	1.008	2.58	2.55952	1.35588
WBGene00020400	0.01936	0.09549	4.93233	2.30227			WBGene00020398	26.28	23.79	0.905251	-0.14361			WBGene00016264	3.1	7.438	2.39935	1.26265
WBGene00020401	7.605	8.854	1.16423	0.219381			WBGene00020400	0.01936	0.05123	2.64618	1.40391			WBGene00010371	1.443	1.241	0.860014	-0.217568
WBGene00020402	18.55	19.55	1.05391	0.0757494			WBGene00020401	7.605	8.296	1.09086	0.125468			WBGene00010370	37.11	50.09	1.34977	0.432715
WBGene00020403	33.99	31.23	0.9188	-0.122178			WBGene00020402	18.55	19.57	1.05499	0.0772246			WBGene00010369	16.13	16.49	1.02232	0.031845
WBGene00020397	68.04	79.68	1.17108	0.227835			WBGene00020403	33.99	28.27	0.831715	-0.265838			WBGene00003964	452.7	423.7	0.93594	-0.0955122
WBGene00020404	9.182	5.247	0.571444	-0.807316			WBGene00020397	68.04	61.56	0.904762	-0.14439			WBGene00008852	41.51	49.43	1.1908	0.251928
WBGene00016260	0.971	3.427	3.52935	1.8194			WBGene00020404	9.182	4.972	0.541494	-0.884982			WBGene00004773	5.949	18.04	3.03244	1.60048
WBGene00016261	13.84	11.85	0.856214	-0.223957			WBGene00016260	0.971	5.104	5.25644	2.39409			WBGene00044988	0.9882	1.389	1.40559	0.491172
WBGene00016262	1.178	1.261	1.07046	0.0982287			WBGene00016261	13.84	11.29	0.815751	-0.293798			WBGene00012164	1.481	2.43	1.64078	0.714385
WBGene00016263	20.86	14.34	0.68744	-0.540694			WBGene00016262	1.178	1.901	1.61375	0.690419			WBGene00007024	28.54	22.17	0.776804	-0.364377
WBGene00016266	0.5053	1.774	3.51079	1.81179			WBGene00016263	20.86	10.21	0.489453	-1.03076			WBGene00012165	1.862	4.2	2.25564	1.17354
WBGene00016265	2.016	4.632	2.29762	1.20014			WBGene00016266	0.5053	1.56	3.08727	1.62633			WBGene00012166	95.03	62.92	0.662107	-0.594864
WBGene00016264	6.236	11.38	1.82489	0.867808			WBGene00016265	2.016	4.865	2.41319	1.27094			WBGene00012167	20.53	10.16	0.494886	-1.01483
WBGene00010371	2.793	3.065	1.09739	0.134072			WBGene00016264	6.236	12.81	2.0542	1.03858			WBGene00012168	1.241	3.962	3.19259	1.67473
WBGene00010370	74.56	84.92	1.13895	0.187703			WBGene00010371	2.793	3.266	1.16935	0.225709			WBGene00002198	0.8878	3.512	3.95585	1.98399
WBGene00010369	32.28	33.06	1.02416	0.0344461			WBGene00010370	74.56	84.82	1.13761	0.186003			WBGene00009050	205.2	181.5	0.884503	-0.177061
WBGene00003964	904.7	840.9	0.929479	-0.105505			WBGene00010369	32.28	38.57	1.19486	0.256839			WBGene00009051	51.16	47.91	0.936474	-0.0946895
WBGene00008852	83.38	92.21	1.1059	0.145222			WBGene00003964	904.7	812.4	0.897977	-0.155249			WBGene00004186	27.74	20.88	0.752704	-0.409846
WBGene00004773	11.85	29.99	2.5308	1.33959			WBGene00008852	83.38	98.39	1.18002	0.23881			WBGene00009052	10.08	6.636	0.658333	-0.60311
WBGene00044988	1.688	1.3	0.770142	-0.376803			WBGene00004773	11.85	30.62	2.58397	1.36959			WBGene00043279	3.174	2.216	0.698173	-0.518344
WBGene00012164	2.599	3.354	1.2905	0.367926			WBGene00044988	1.688	1.816	1.07583	0.105449			WBGene00009053	0.1583	0.1842	1.16361	0.218612
WBGene00007024	57.49	44.72	0.777874	-0.362391			WBGene00012164	2.599	3.32	1.27741	0.353227			WBGene00009054	1.847	2.298	1.24418	0.315195
WBGene00012165	3.647	6.428	1.76254	0.81766			WBGene00007024	57.49	39.86	0.693338	-0.528369			WBGene00000636	0.04702	0.08207	1.74543	0.80358
WBGene00012166	191.8	159.8	0.83316	-0.263335			WBGene00012165	3.647	6.887	1.8884	0.917165			WBGene00001643	0.1615	0.9022	5.58638	2.48191
WBGene00012167	41.33	37.22	0.900556	-0.151111			WBGene00012166	191.8	130.4	0.679875	-0.556659			WBGene00001644	0.917	2.358	2.57143	1.36257
WBGene00012168	2.483	5.114	2.05961	1.04237			WBGene00012167	41.33	27.49	0.665134	-0.588282			WBGene00010740	9.654	3.296	0.341413	-1.55041
WBGene00002198	1.872	4.3	2.29701	1.19976			WBGene00012168	2.483	3.67	1.47805	0.563696			WBGene00001614	0.01702	0.04951	2.90893	1.54049
WBGene00009050	376.8	388.1	1.02999	0.0426295			WBGene00002198	1.872	6.806	3.63568	1.86223			WBGene00006753	12.2	32.68	2.67869	1.42153
WBGene00009051	103.6	107.4	1.03668	0.05197			WBGene00009050	376.8	327.9	0.870223	-0.200543			WBGene00006394	12.22	4.844	0.396399	-1.33497
WBGene00004186	55.99	50.95	0.909984	-0.136087			WBGene00009051	103.6	77.17	0.744884	-0.424912			WBGene00010738	77.89	141.8	1.82052	0.864348
WBGene00009052	20.27	16.57	0.817464	-0.290772			WBGene00004186	55.99	50.34	0.899089	-0.153464			WBGene00010427	37.72	37.15	0.984889	-0.0219675
WBGene00043279	9.31	6.263	0.672718	-0.571927			WBGene00009052	20.27	16.29	0.803651	-0.315359			WBGene00010645	20.67	23.57	1.1403	0.189413
WBGene00009054	3.757	3.881	1.03301	0.0468473			WBGene00043279	9.31	5.102	0.548013	-0.867718			WBGene00010641	25.24	27.27	1.08043	0.111603
WBGene00000636	0.09401	0.1392	1.48069	0.566273			WBGene00009053	0.4749	0.2793	0.588124	-0.765808			WBGene00006963	16.25	14.73	0.906462	-0.141682
WBGene00001643	0.3231	1.482	4.58682	2.19749			WBGene00009054	3.757	3.158	0.840564	-0.25057			WBGene00010642	0.9475	4.83	5.09763	2.34983
WBGene00001644	1.819	3.998	2.19791	1.13613			WBGene00000636	0.09401	0.1866	1.9849	0.989063			WBGene00010643	0.1311	0.5594	4.26697	2.09321
WBGene00010740	19.45	19.01	0.977378	-0.0330116			WBGene00001643	0.3231	1.738	5.37914	2.42738			WBGene00010644	0.01886	0.5267	27.9268	4.80358
WBGene00001614	0.02553	0.05038	1.97336	0.980658			WBGene00001644	1.819	3.757	2.06542	1.04644			WBGene00010870	34.95	88.6	2.53505	1.34201
WBGene00006753	24.48	57.61	2.35335	1.23472			WBGene00010740	19.45	6.202	0.318869	-1.64896			WBGene00010869	0.1596	0.1673	1.04825	0.0679768
WBGene00006394	24.45	17.99	0.735787	-0.442639			WBGene00001614	0.02553	0.2252	8.82099	3.14094			WBGene00010873	0.2642	3.249	12.2975	3.62029
WBGene00010738	156.1	253.2	1.62204	0.697807			WBGene00006753	24.48	61.27	2.50286	1.32358			WBGene00010871	0.1956	0.569	2.909	1.54052
WBGene00010427	72.96	79.3	1.0869	0.120215			WBGene00006394	24.45	13.28	0.543149	-0.880579			WBGene00010872	26.21	10.42	0.397558	-1.33076
WBGene00010645	40.16	49.25	1.22634	0.294364			WBGene00010738	156.1	259.3	1.66111	0.732152			WBGene00000637	0.02313	0.05382	2.32685	1.21838
WBGene00010641	50.85	58.29	1.14631	0.197001			WBGene00010427	72.96	83.45	1.14378	0.193806			WBGene00007252	1.21	3.775	3.11983	1.64147
WBGene00006963	30.59	25.79	0.843086	-0.246248			WBGene00010645	40.16	42.42	1.05627	0.0789854			WBGene00007253	0.7579	1.808	2.38554	1.25432
WBGene00010642	1.901	6.66	3.50342	1.80876			WBGene00010641	50.85	55.74	1.09617	0.132465			WBGene00007254	0.4101	1.767	4.30871	2.10725
WBGene00010643	0.2404	1.294	5.3827	2.42833			WBGene00006963	30.59	27.89	0.911736	-0.133312			WBGene00003622	16.6	28.59	1.72229	0.784327
WBGene00010644	0.05659	0.7258	12.8256	3.68095			WBGene00010642	1.901	8.582	4.51447	2.17456			WBGene00007255	1.352	2.763	2.04364	1.03114
WBGene00010870	70.78	150.5	2.12631	1.08835			WBGene00010643	0.2404	0.5975	2.48544	1.3135			WBGene00007256	56.48	38.36	0.679178	-0.558137
WBGene00010869	0.2874	0.2836	0.986778	-0.0192025			WBGene00010644	0.05659	1.032	18.2364	4.18875			WBGene00007257	8.03	23.95	2.98257	1.57655
WBGene00010873	0.5283	3.971	7.51656	2.91007			WBGene00010870	70.78	149.1	2.10653	1.07487			WBGene00007258	14.71	7.39	0.502379	-0.993151
WBGene00010871	0.3586	1.48	4.12716	2.04515			WBGene00010869	0.2874	0.2818	0.980515	-0.0283885			WBGene00011062	0.9438	0.6376	0.675567	-0.56583
WBGene00010872	52.31	24.19	0.462435	-1.11268			WBGene00010873	0.5283	5.337	10.1022	3.3366			WBGene00011061	40.01	16.1	0.402399	-1.3133
WBGene00000637	0.04626	0.1825	3.94509	1.98006			WBGene00010871	0.3586	1.783	4.97211	2.31386			WBGene00000963	1.715	5.702	3.32478	1.73326
WBGene00007252	2.411	5.521	2.28992	1.1953			WBGene00010872	52.31	24.12	0.461097	-1.11686			WBGene00011063	1.276	1.046	0.819749	-0.286745
WBGene00007253	1.402	2.355	1.67974	0.748241			WBGene00000637	0.04626	0.1632	3.52789	1.8188			WBGene00011065	4.852	3.45	0.711047	-0.491983
WBGene00007254	0.7747	2.832	3.65561	1.87011			WBGene00007252	2.411	5.645	2.34135	1.22734			WBGene00011064	17.03	12.38	0.726952	-0.460067
WBGene00003622	32.71	47.86	1.46316	0.549089			WBGene00007253	1.402	4.312	3.07561	1.62087			WBGene00003041	24.5	14.99	0.611837	-0.708781
WBGene00007255	2.736	8.3	3.03363	1.60104			WBGene00007254	0.7747	3.805	4.91158	2.29619			WBGene00000275	68.69	31.34	0.456253	-1.13209
WBGene00007256	113.3	90.46	0.798411	-0.324796			WBGene00003622	32.71	45.06	1.37756	0.462116			WBGene00011066	3.474	1.878	0.540587	-0.887401
WBGene00007257	16.17	37.26	2.30427	1.20431			WBGene00007255	2.736	3.01	1.10015	0.137695			WBGene00002348	0.01313	2.83	215.537	7.75179
WBGene00007258	29.57	21.25	0.718634	-0.476671			WBGene00007256	113.3	93.52	0.825419	-0.276801			WBGene00006656	0.05937	0.1209	2.03638	1.02601
WBGene00011062	1.857	2.132	1.14809	0.199234			WBGene00007257	16.17	25.27	1.56277	0.644106			WBGene00009002	27.22	21.47	0.788758	-0.342345
WBGene00011061	80.11	60.27	0.752341	-0.410542			WBGene00007258	29.57	19.52	0.660129	-0.599181			WBGene00004324	9.719	6.91	0.710978	-0.492122
WBGene00000963	3.458	9.656	2.79237	1.48149			WBGene00011062	1.857	1.638	0.882068	-0.181038			WBGene00009004	76.52	50.8	0.663879	-0.591008
WBGene00011063	2.635	2.888	1.09602	0.132268			WBGene00011061	80.11	45.62	0.569467	-0.812316			WBGene00008762	0.3412	0.5387	1.57884	0.658864
WBGene00011065	9.819	9.459	0.963336	-0.0538884			WBGene00000963	3.458	8.213	2.37507	1.24797			WBGene00008770	0.02888	0.4704	16.2881	4.02575
WBGene00011064	34.47	31.2	0.905135	-0.143795			WBGene00011063	2.635	2.324	0.881973	-0.181193			WBGene00008763	0.9353	3.589	3.83727	1.94008
WBGene00003041	46.77	37.65	0.805003	-0.312934			WBGene00011065	9.819	5.978	0.60882	-0.715913			WBGene00008764	49.92	41.69	0.835136	-0.259917
WBGene00000275	138.2	90.63	0.655789	-0.608697			WBGene00011064	34.47	29.84	0.86568	-0.208094			WBGene00008765	35.89	27.47	0.765394	-0.385725
WBGene00011066	6.815	5.612	0.823478	-0.280199			WBGene00003041	46.77	37.98	0.812059	-0.300344			WBGene00008766	17.86	12.8	0.716685	-0.480588
WBGene00002348	0.02626	5.201	198.058	7.62978			WBGene00000275	138.2	91.1	0.65919	-0.601235			WBGene00008767	24.82	16.44	0.662369	-0.594293
WBGene00006656	0.1187	0.02928	0.246672	-2.01933			WBGene00011066	6.815	3.899	0.57212	-0.80561			WBGene00008769	38.57	28.22	0.731657	-0.450761
WBGene00009002	50.96	48.91	0.959772	-0.0592358			WBGene00002348	0.02626	8.841	336.672	8.3952			WBGene00001136	0.3804	1.77	4.653	2.21816
WBGene00004324	19.37	16.47	0.850284	-0.233983			WBGene00006656	0.1187	0.1047	0.882056	-0.181058			WBGene00003236	27.89	20.97	0.751882	-0.411421
WBGene00009004	153.2	133.8	0.873368	-0.195338			WBGene00009002	50.96	37.96	0.744898	-0.424885			WBGene00008768	91.36	59.13	0.64722	-0.627672
WBGene00009005	0.1524	0.07517	0.493241	-1.01963			WBGene00004324	19.37	16.77	0.865772	-0.207941			WBGene00009915	240.2	202.4	0.842631	-0.247027
WBGene00008762	0.7311	0.7333	1.00301	0.00433479			WBGene00009004	153.2	107	0.698433	-0.517806			WBGene00001680	17.64	43.13	2.44501	1.28984
WBGene00005131	0.3382	0.08342	0.246659	-2.01941			WBGene00008762	0.7311	0.9458	1.29367	0.371466			WBGene00009917	0.5441	3.013	5.53759	2.46926
WBGene00008770	0.05776	0.5983	10.3584	3.37273			WBGene00005131	0.3382	0.1119	0.330869	-1.59567			WBGene00009918	93.59	79.98	0.854578	-0.226715
WBGene00008763	1.871	4.614	2.46606	1.30221			WBGene00008770	0.05776	0.8916	15.4363	3.94825			WBGene00009919	27.16	22.28	0.820324	-0.285734
WBGene00008764	103.3	96.5	0.934172	-0.0982394			WBGene00008763	1.871	4.913	2.62587	1.39279			WBGene00002136	12.16	4.314	0.35477	-1.49505
WBGene00008765	73.18	57.68	0.788193	-0.343378			WBGene00008764	103.3	83.74	0.810649	-0.302851			WBGene00008541	0.08111	0.1887	2.32647	1.21814
WBGene00008766	34.49	29.35	0.850971	-0.232818			WBGene00008765	73.18	47.85	0.653867	-0.61293			WBGene00008542	1.49	5.541	3.71879	1.89483
WBGene00008767	48.51	41.05	0.846217	-0.2409			WBGene00008766	34.49	26.61	0.771528	-0.37421			WBGene00008543	10.17	23.06	2.26745	1.18107
WBGene00008769	79.02	71.11	0.899899	-0.152165			WBGene00008767	48.51	39.68	0.817976	-0.28987			WBGene00006306	0.2078	0.7763	3.7358	1.90142
WBGene00001136	0.6762	3.225	4.7693	2.25378			WBGene00008769	79.02	56.35	0.713111	-0.487802			WBGene00006754	13.1	50.11	3.82519	1.93553
WBGene00003236	57.68	58.12	1.00763	0.0109635			WBGene00001136	0.6762	3.827	5.65957	2.50069			WBGene00007597	0.03515	0.1636	4.65434	2.21858
WBGene00008768	187.4	167.4	0.893276	-0.162821			WBGene00003236	57.68	38.13	0.661061	-0.597145			WBGene00004944	0.1946	2.543	13.0678	3.70795
WBGene00009915	458.2	416.1	0.908119	-0.139047			WBGene00008768	187.4	120	0.640342	-0.643087			WBGene00007598	0.03571	0.3324	9.30832	3.21852
WBGene00001680	35.5	72.63	2.04592	1.03275			WBGene00009915	458.2	314.9	0.687254	-0.541084			WBGene00006752	0.2944	5.734	19.4769	4.28369
WBGene00009917	1.11	3.951	3.55946	1.83166			WBGene00001680	35.5	60.7	1.70986	0.773877			WBGene00003074	4.246	4.358	1.02638	0.0375618
WBGene00009918	188.5	179.5	0.952255	-0.0705807			WBGene00009917	1.11	5.279	4.75586	2.2497			WBGene00013994	8.076	6.382	0.790243	-0.339632
WBGene00009919	53.52	53.45	0.998692	-0.00188817			WBGene00009918	188.5	129.5	0.687003	-0.541612			WBGene00012136	72.88	63.28	0.868277	-0.203773
WBGene00002136	24.36	15.8	0.648604	-0.62459			WBGene00009919	53.52	44.04	0.82287	-0.281264			WBGene00012137	0.09133	0.06072	0.664842	-0.588917
WBGene00008541	0.1825	0.1	0.547945	-0.867896			WBGene00002136	24.36	11.19	0.45936	-1.1223			WBGene00012138	0.02902	0.06753	2.32702	1.21848
WBGene00008542	3.026	10.58	3.49636	1.80586			WBGene00008541	0.1825	0.2504	1.37205	0.456338			WBGene00012139	4.292	4.723	1.10042	0.138053
WBGene00008543	20.16	34.57	1.71478	0.778025			WBGene00008542	3.026	8.226	2.71844	1.44278			WBGene00012140	16.62	27.88	1.6775	0.74631
WBGene00006306	0.4156	1.457	3.50577	1.80973			WBGene00008543	20.16	27.61	1.36954	0.453695			WBGene00012141	3.198	3.779	1.18168	0.240835
WBGene00006754	25.9	81.3	3.139	1.6503			WBGene00006306	0.4156	2.142	5.15399	2.36569			WBGene00007042	131.5	99.7	0.758175	-0.399397
WBGene00007597	0.0703	0.4855	6.90612	2.78787			WBGene00006754	25.9	89.51	3.45598	1.7891			WBGene00007742	0.052	0.1815	3.49038	1.80339
WBGene00004944	0.423	3.331	7.8747	2.97723			WBGene00007597	0.0703	0.4341	6.17496	2.62643			WBGene00007741	4.34	6.077	1.40023	0.485664
WBGene00007598	0.07142	0.4756	6.6592	2.73535			WBGene00004944	0.423	4.665	11.0284	3.46315			WBGene00077553	0.25	0.5817	2.3268	1.21835
WBGene00006752	0.584	8.423	14.4229	3.85029			WBGene00007598	0.07142	1.512	21.1705	4.40399			WBGene00007743	2.302	5.982	2.59861	1.37774
WBGene00003074	8.492	8.008	0.943005	-0.0846624			WBGene00000638	0.02244	0.0198	0.882353	-0.180572			WBGene00001648	110.6	134.9	1.21971	0.286539
WBGene00013994	16.13	13.59	0.842529	-0.247201			WBGene00006752	0.584	13.99	23.9555	4.58228			WBGene00003552	0.4047	0.7236	1.78799	0.83834
WBGene00012136	140.5	122.2	0.869751	-0.201326			WBGene00003074	8.492	9.215	1.08514	0.11788			WBGene00007739	0.02083	0.1212	5.81853	2.54065
WBGene00012137	0.1827	0.3089	1.69075	0.757663			WBGene00013994	16.13	15.61	0.967762	-0.0472759			WBGene00000938	52.24	56.44	1.0804	0.111563
WBGene00012138	0.05804	0.07157	1.23312	0.302307			WBGene00012136	140.5	132.2	0.940925	-0.087848			WBGene00012029	19	12.34	0.649474	-0.622657
WBGene00012139	8.647	10.95	1.26634	0.340659			WBGene00012137	0.1827	0.1611	0.881773	-0.18152			WBGene00000496	1.545	1.055	0.682848	-0.550364
WBGene00012140	29.59	45.58	1.54039	0.623291			WBGene00012138	0.05804	0.1536	2.64645	1.40406			WBGene00012030	41.03	25.32	0.617109	-0.696402
WBGene00012141	4.909	5.846	1.19087	0.252021			WBGene00012139	8.647	15.04	1.73933	0.798533			WBGene00012031	19.1	35.07	1.83613	0.876665
WBGene00007042	258.7	244.9	0.946656	-0.0790873			WBGene00012140	29.59	36.78	1.24299	0.313812			WBGene00008411	38.6	22.93	0.594041	-0.751364
WBGene00007742	0.13	0.6156	4.73538	2.24348			WBGene00012141	4.909	7.742	1.5771	0.657277			WBGene00008412	22.97	22.66	0.986504	-0.019603
WBGene00007741	8.679	13.15	1.51515	0.599462			WBGene00007042	258.7	234.5	0.906455	-0.141692			WBGene00008413	18.73	11.35	0.60598	-0.722659
WBGene00077553	0.4999	1.233	2.46649	1.30246			WBGene00007742	0.13	0.5045	3.88077	1.95634			WBGene00008414	89.04	70.1	0.787287	-0.345039
WBGene00007743	4.543	11.56	2.54457	1.34742			WBGene00007741	8.679	10.08	1.16142	0.215895			WBGene00008415	23.03	30.28	1.31481	0.394851
WBGene00001648	222.5	281.7	1.26607	0.340354			WBGene00077553	0.4999	0.9371	1.87457	0.906563			WBGene00008421	0.6666	1.115	1.67267	0.74215
WBGene00003552	0.7897	1.841	2.33127	1.22111			WBGene00007743	4.543	9.808	2.15893	1.11031			WBGene00004178	22.53	11.36	0.504217	-0.987884
WBGene00007739	0.04166	0.3494	8.38694	3.06814			WBGene00001648	222.5	279.8	1.25753	0.330591			WBGene00008417	10.05	4.314	0.429254	-1.2201
WBGene00000938	101.4	116	1.14398	0.194067			WBGene00003552	0.7897	1.071	1.35621	0.439582			WBGene00008420	47.09	23.82	0.50584	-0.983247
WBGene00012029	37.21	34.37	0.923676	-0.114541			WBGene00007739	0.04166	0.7717	18.5238	4.21131			WBGene00008418	12.69	6.07	0.478329	-1.06392
WBGene00000496	3.053	1.753	0.574189	-0.800402			WBGene00000938	101.4	119.1	1.17456	0.232116			WBGene00008419	28.19	26.29	0.9326	-0.100669
WBGene00012030	81.87	66.21	0.808721	-0.306286			WBGene00012029	37.21	28.09	0.754905	-0.405634			WBGene00000084	0.01999	0.5038	25.2026	4.6555
WBGene00012031	38.32	50.42	1.31576	0.395899			WBGene00000496	3.053	2.698	0.883721	-0.178337			WBGene00003071	14.4	29.27	2.03264	1.02335
WBGene00008411	75.12	49.57	0.659878	-0.59973			WBGene00012030	81.87	60.18	0.735068	-0.444051			WBGene00009254	32.35	21.16	0.654096	-0.612426
WBGene00008412	44.75	41.8	0.934078	-0.0983847			WBGene00012031	38.32	56.56	1.47599	0.561685			WBGene00009140	20.81	19.05	0.915425	-0.127486
WBGene00008413	37.48	30.62	0.816969	-0.291647			WBGene00008411	75.12	47.57	0.633253	-0.659145			WBGene00009141	84.14	50.19	0.596506	-0.745392
WBGene00008414	177.7	153.6	0.864378	-0.210265			WBGene00008412	44.75	35.49	0.793073	-0.334475			WBGene00004508	14.46	9.907	0.685131	-0.545547
WBGene00008415	46.88	50.71	1.0817	0.113298			WBGene00008413	37.48	30.85	0.823106	-0.28085			WBGene00001214	3.338	1.722	0.515878	-0.954899
WBGene00008421	1.416	1.48	1.0452	0.0637759			WBGene00008414	177.7	108.8	0.612268	-0.707765			WBGene00009142	0.4626	2.189	4.73195	2.24243
WBGene00004178	44.42	31.14	0.701036	-0.51244			WBGene00008415	46.88	46	0.981229	-0.0273387			WBGene00009143	0.02269	0.0264	1.16351	0.218481
WBGene00008417	20.12	16.97	0.843439	-0.245644			WBGene00008421	1.416	1.433	1.01201	0.0172173			WBGene00009144	0.3649	4.705	12.8939	3.68862
WBGene00008420	97.21	67.03	0.689538	-0.536298			WBGene00004178	44.42	25.39	0.571589	-0.806949			WBGene00009145	16.14	8.54	0.52912	-0.918333
WBGene00008418	25.38	19.27	0.759259	-0.397335			WBGene00008417	20.12	10.64	0.528827	-0.919132			WBGene00011975	17.23	21.25	1.23331	0.30254
WBGene00008419	56.67	53.38	0.941945	-0.0862859			WBGene00008420	97.21	52.18	0.536776	-0.897608			WBGene00011972	28.03	27.87	0.994292	-0.00825874
WBGene00000084	0.03997	0.6047	15.1288	3.91923			WBGene00008418	25.38	17.3	0.681639	-0.55292			WBGene00011970	6.342	8.889	1.40161	0.487083
WBGene00003071	28.82	43.72	1.517	0.601223			WBGene00008419	56.67	44.89	0.79213	-0.336191			WBGene00011971	3.252	18.11	5.56888	2.47739
WBGene00009254	64.8	51.16	0.789506	-0.340978			WBGene00000084	0.03997	0.9696	24.2582	4.6004			WBGene00011969	24.46	20.7	0.84628	-0.240794
WBGene00009140	42.4	41.38	0.975943	-0.0351306			WBGene00003071	28.82	50.69	1.75885	0.814631			WBGene00001595	34.83	12.5	0.358886	-1.4784
WBGene00009141	155.5	136.1	0.875241	-0.192248			WBGene00009254	64.8	51.18	0.789815	-0.340414			WBGene00011973	0.03527	0.04103	1.16331	0.218238
WBGene00004508	28.98	24.24	0.836439	-0.257668			WBGene00009140	42.4	33.84	0.798113	-0.325335			WBGene00001647	18.92	5.801	0.306607	-1.70554
WBGene00001214	6.716	4.563	0.679422	-0.55762			WBGene00009141	155.5	109.2	0.702251	-0.509942			WBGene00011968	1.156	0.7377	0.638149	-0.648035
WBGene00009142	0.8635	2.731	3.16271	1.66116			WBGene00004508	28.98	22.94	0.79158	-0.337192			WBGene00009187	44.35	41.28	0.930778	-0.103491
WBGene00009143	0.02269	0.1567	6.90613	2.78788			WBGene00001214	6.716	4.087	0.608547	-0.71656			WBGene00009188	70.1	54.86	0.782596	-0.35366
WBGene00009144	0.7299	7.23	9.90547	3.30822			WBGene00009142	0.8635	3.322	3.84713	1.94378			WBGene00009191	14.55	15.05	1.03436	0.0487443
WBGene00009145	32.6	25.08	0.769325	-0.378335			WBGene00009143	0.02269	0.2802	12.3491	3.62633			WBGene00009189	30.22	22.89	0.757445	-0.400786
WBGene00011975	34.66	43.43	1.25303	0.32542			WBGene00009144	0.7299	7.971	10.9207	3.44899			WBGene00006518	15.41	12.01	0.779364	-0.359631
WBGene00011972	56.24	56.79	1.00978	0.0140403			WBGene00009145	32.6	22.12	0.678528	-0.559521			WBGene00077543	6.705	2.535	0.378076	-1.40325
WBGene00011970	12.2	16.64	1.36393	0.447774			WBGene00011975	34.66	49.31	1.42268	0.508609			WBGene00009190	7.631	10.63	1.393	0.478198
WBGene00011971	6.409	24.34	3.79778	1.92516			WBGene00011972	56.24	54.77	0.973862	-0.0382107			WBGene00010291	3.503	4.282	1.22238	0.289694
WBGene00011969	50.19	50.9	1.01415	0.0202657			WBGene00011970	12.2	15.4	1.2623	0.336049			WBGene00003818	19.74	22.98	1.16413	0.219257
WBGene00001595	70.01	57.04	0.814741	-0.295587			WBGene00011971	6.409	30.59	4.77298	2.25489			WBGene00000079	25.93	20.51	0.790976	-0.338295
WBGene00011973	0.03527	0.1044	2.96002	1.56561			WBGene00011969	50.19	42.3	0.842797	-0.246742			WBGene00012151	16.21	12.44	0.767428	-0.381898
WBGene00001647	37.86	21.7	0.573164	-0.802979			WBGene00001595	70.01	31.91	0.455792	-1.13355			WBGene00008401	6.166	31.26	5.06974	2.34191
WBGene00011968	2.35	1.325	0.56383	-0.826668			WBGene00011973	0.03527	0.3422	9.7023	3.27833			WBGene00003746	0.02529	3.208	126.849	6.98696
WBGene00009187	89.5	93.53	1.04503	0.0635415			WBGene00001647	37.86	16.36	0.432118	-1.2105			WBGene00008398	53.39	38.63	0.723544	-0.466848
WBGene00009188	134.9	138.4	1.02595	0.0369536			WBGene00011968	2.35	2.5	1.06383	0.0892673			WBGene00008399	6.546	2.844	0.434464	-1.20269
WBGene00009191	27.62	23.46	0.849385	-0.23551			WBGene00009187	89.5	97.3	1.08715	0.120552			WBGene00008400	9.553	6.055	0.633832	-0.657827
WBGene00009189	60.61	55.39	0.913876	-0.12993			WBGene00009188	134.9	115.2	0.853966	-0.22775			WBGene00009271	0.2363	0.9297	3.93441	1.97615
WBGene00006518	30.84	30.84	1	0			WBGene00009191	27.62	23.48	0.850109	-0.234281			WBGene00009270	10.33	3.854	0.373088	-1.42241
WBGene00077543	15.25	16.95	1.11148	0.152476			WBGene00009189	60.61	53.92	0.889622	-0.168735			WBGene00009272	18.44	10.86	0.588937	-0.763815
WBGene00009190	15.34	19.3	1.25815	0.331302			WBGene00006518	30.84	28.53	0.925097	-0.112323			WBGene00009276	15.68	15.18	0.968112	-0.0467538
WBGene00010291	5.818	4.041	0.694569	-0.525811			WBGene00077543	15.25	7.023	0.460525	-1.11865			WBGene00009277	19.88	15.76	0.792757	-0.33505
WBGene00003818	38.69	43.48	1.1238	0.168391			WBGene00009190	15.34	18.31	1.19361	0.255333			WBGene00009274	12.38	14.54	1.17447	0.232016
WBGene00000079	52.21	48.58	0.930473	-0.103964			WBGene00010291	5.818	7.698	1.32314	0.40396			WBGene00006386	28.48	20.88	0.733146	-0.447827
WBGene00012151	33.32	23.58	0.707683	-0.498825			WBGene00003818	38.69	46.73	1.20781	0.272388			WBGene00000163	30.19	34.01	1.12653	0.171888
WBGene00008401	11.88	51.07	4.29882	2.10394			WBGene00000079	52.21	53.36	1.02203	0.0314325			WBGene00011230	37.29	40.75	1.09279	0.128011
WBGene00003746	0.05058	5.29	104.587	6.70856			WBGene00012151	33.32	24.02	0.720888	-0.472152			WBGene00011231	37.78	17.44	0.46162	-1.11522
WBGene00008398	107.2	97.96	0.913806	-0.13004			WBGene00008401	11.88	54.84	4.61616	2.20669			WBGene00011232	108.1	103.9	0.961147	-0.0571709
WBGene00008399	12.98	9.261	0.713482	-0.48705			WBGene00003746	0.05058	5.109	101.008	6.65833			WBGene00011234	2.687	0.7998	0.297655	-1.74829
WBGene00008400	19.25	15.58	0.809351	-0.305163			WBGene00008398	107.2	69.97	0.652705	-0.615497			WBGene00011235	0.04756	6.446	135.534	7.08251
WBGene00009271	0.4727	1.399	2.95959	1.5654			WBGene00008399	12.98	7.964	0.613559	-0.704725			WBGene00010110	2.659	16.34	6.14517	2.61945
WBGene00009270	20.71	14.26	0.688556	-0.538354			WBGene00008400	19.25	18.09	0.93974	-0.089666			WBGene00010111	2.052	13.56	6.60819	2.72425
WBGene00009272	37.23	36.82	0.988987	-0.015976			WBGene00009271	0.4727	2.035	4.30506	2.10603			WBGene00006790	0.01822	0.106	5.81778	2.54047
WBGene00009276	30.93	27.92	0.902683	-0.147708			WBGene00009270	20.71	11.16	0.53887	-0.891991			WBGene00010114	0.03538	0.04117	1.16365	0.218659
WBGene00009277	41.31	49.48	1.19777	0.260354			WBGene00009272	37.23	23.37	0.62772	-0.671808			WBGene00010113	4.593	9.256	2.01524	1.01095
WBGene00009274	22.14	27.63	1.24797	0.31958			WBGene00009276	30.93	29.27	0.94633	-0.0795841			WBGene00008991	1.827	1.797	0.98358	-0.0238862
WBGene00006386	55.94	49.26	0.880586	-0.183464			WBGene00009277	41.31	35.68	0.863713	-0.211375			WBGene00008990	14.54	13.09	0.900275	-0.151562
WBGene00000163	60.45	68.11	1.12672	0.172124			WBGene00009274	22.14	25.66	1.15899	0.212866			WBGene00003777	34.4	24.34	0.707558	-0.499079
WBGene00011230	74.28	85.4	1.1497	0.201262			WBGene00006386	55.94	49.93	0.892563	-0.163973			WBGene00011912	42.19	23.27	0.551553	-0.85843
WBGene00011231	75.04	68.03	0.906583	-0.141489			WBGene00000163	60.45	71.33	1.17998	0.238767			WBGene00011913	19.64	10.11	0.514766	-0.958012
WBGene00011232	219.1	210.8	0.962118	-0.0557146			WBGene00011230	74.28	88.44	1.19063	0.251725			WBGene00011914	22.73	18.05	0.794105	-0.332599
WBGene00011234	5.812	2.404	0.413627	-1.2736			WBGene00011231	75.04	47.81	0.637127	-0.650347			WBGene00011915	31.26	14.94	0.477927	-1.06514
WBGene00011235	0.0856	9.946	116.192	6.86036			WBGene00011232	219.1	209.5	0.956184	-0.0646392			WBGene00011916	15.99	10.56	0.660413	-0.59856
WBGene00010110	5.368	23.56	4.38897	2.13388			WBGene00011234	5.812	6.063	1.04319	0.0609971			WBGene00011917	39.7	43.86	1.10479	0.143767
WBGene00010111	4.017	19.31	4.80707	2.26516			WBGene00011235	0.0856	15.12	176.636	7.46463			WBGene00002179	9.16	26.84	2.93013	1.55097
WBGene00006790	0.03644	0.0719	1.97311	0.980469			WBGene00010110	5.368	24.34	4.53428	2.18087			WBGene00011918	0.02169	0.01262	0.581835	-0.781318
WBGene00010113	9.379	17.58	1.8744	0.906429			WBGene00010111	4.017	19.67	4.89669	2.29181			WBGene00004318	13.29	12.74	0.958616	-0.0609758
WBGene00008991	3.523	4.153	1.17882	0.237349			WBGene00006790	0.03644	0.1768	4.85181	2.27852			WBGene00011920	20.13	17.71	0.879781	-0.184783
WBGene00008990	29.16	25	0.857339	-0.222063			WBGene00010113	9.379	22.1	2.35633	1.23654			WBGene00010366	0.008531	0.01985	2.32681	1.21835
WBGene00003777	68.83	55.5	0.806334	-0.31055			WBGene00008991	3.523	4.969	1.41045	0.496151			WBGene00010367	0.8257	0.6153	0.745186	-0.424328
WBGene00011912	77.15	58.78	0.761892	-0.392341			WBGene00008990	29.16	27.25	0.934499	-0.0977345			WBGene00008315	0.2303	0.6967	3.02518	1.59702
WBGene00011913	0.1538	1.138	7.39922	2.88737			WBGene00003777	68.83	60.48	0.878687	-0.186579			WBGene00008314	0.8676	3.76	4.33379	2.11563
WBGene00011914	45.04	34.73	0.771092	-0.375024			WBGene00011912	77.15	52.85	0.685029	-0.545763			WBGene00008311	1.762	8.332	4.72872	2.24145
WBGene00011915	60.55	45.73	0.755244	-0.404986			WBGene00011913	0.1538	1.085	7.05462	2.81857			WBGene00008316	12.95	8.038	0.620695	-0.688044
WBGene00011916	33.24	26.44	0.795427	-0.330198			WBGene00011914	45.04	34.03	0.755551	-0.4044			WBGene00008317	7.43	8.151	1.09704	0.133615
WBGene00011917	79.52	98.07	1.23327	0.302494			WBGene00011915	60.55	33.57	0.554418	-0.850954			WBGene00000869	139.6	110.2	0.789398	-0.341175
WBGene00002179	18.45	48.6	2.63415	1.39734			WBGene00011916	33.24	24.28	0.730445	-0.453152			WBGene00008318	9.395	5.194	0.552847	-0.855047
WBGene00011918	0.04337	0.05349	1.23334	0.302572			WBGene00011917	79.52	90.29	1.13544	0.183248			WBGene00010560	109	70.76	0.649174	-0.623322
WBGene00004318	26.61	26.06	0.979331	-0.0301314			WBGene00002179	18.45	46.47	2.5187	1.33268			WBGene00010561	31.56	25.24	0.799747	-0.322385
WBGene00011920	40.29	37.85	0.939439	-0.0901285			WBGene00004318	26.61	27.03	1.01578	0.022593			WBGene00010562	6.383	5.159	0.808241	-0.307143
WBGene00010367	1.664	1.236	0.742788	-0.428977			WBGene00011920	40.29	37.05	0.919583	-0.120948			WBGene00010563	6.527	4.838	0.741229	-0.432009
WBGene00008315	0.5988	0.7725	1.29008	0.367461			WBGene00010367	1.664	1.334	0.801683	-0.318897			WBGene00010564	65.86	43.68	0.663225	-0.59243
WBGene00008314	1.751	6.69	3.82067	1.93383			WBGene00008315	0.5988	0.6501	1.08567	0.118587			WBGene00010569	7.668	7.497	0.9777	-0.0325369
WBGene00008313	0.02896	0.1143	3.94682	1.98069			WBGene00008314	1.751	8.847	5.05254	2.33701			WBGene00010565	8.698	7.105	0.816854	-0.291849
WBGene00008311	3.449	10.1	2.92839	1.55011			WBGene00008311	3.449	13.03	3.77791	1.91759			WBGene00010566	0.4694	0.4948	1.05411	0.0760277
WBGene00008316	24.43	24.46	1.00123	0.00177054			WBGene00008316	24.43	17.87	0.731478	-0.451114			WBGene00000156	42.82	35.91	0.838627	-0.253899
WBGene00008317	14.61	16.28	1.11431	0.156145			WBGene00008317	14.61	13.87	0.94935	-0.0749884			WBGene00010567	11.04	20.74	1.87862	0.909676
WBGene00000869	267	245.4	0.919101	-0.121704			WBGene00000869	267	206.6	0.773783	-0.369999			WBGene00010568	55.31	18.45	0.333574	-1.58392
WBGene00008318	18.88	13.6	0.720339	-0.473252			WBGene00008318	18.88	12.33	0.653072	-0.614686			WBGene00000485	0.3688	2.587	7.01464	2.81037
WBGene00010560	213.7	189.4	0.886289	-0.174151			WBGene00010560	213.7	155.9	0.729527	-0.454966			WBGene00004378	13.7	13.67	0.99781	-0.00316265
WBGene00010561	63.39	60.58	0.955671	-0.0654137			WBGene00010561	63.39	62.01	0.97823	-0.0317544			WBGene00008934	18.51	14.32	0.773636	-0.370273
WBGene00010562	12.77	11.36	0.889585	-0.168796			WBGene00010562	12.77	10.92	0.855129	-0.225786			WBGene00005009	23.06	27.36	1.18647	0.246676
WBGene00010563	0.0252	0.2984	11.8413	3.56575			WBGene00010563	0.0252	0.2445	9.70238	3.27834			WBGene00002999	29.77	39.17	1.31575	0.39589
WBGene00010564	131.2	110.5	0.842226	-0.247721			WBGene00010564	131.2	86.72	0.660976	-0.597331			WBGene00003136	15.93	9.532	0.598368	-0.740895
WBGene00010569	15.93	16.74	1.05085	0.0715533			WBGene00010569	15.93	15.25	0.957313	-0.062937			WBGene00012113	303.4	235.5	0.776203	-0.365494
WBGene00010565	17.17	15.9	0.926034	-0.110863			WBGene00010565	17.17	14.32	0.834013	-0.261859			WBGene00012116	0.2109	0.3528	1.67283	0.742291
WBGene00010566	0.9569	0.6644	0.694325	-0.526316			WBGene00010566	0.9569	0.5002	0.52273	-0.935863			WBGene00002101	0.1979	1.324	6.69025	2.74206
WBGene00000156	84.34	81.87	0.970714	-0.0428821			WBGene00000156	84.34	79.1	0.937871	-0.0925393			WBGene00012114	0.003789	0.01884	4.97229	2.31391
WBGene00010567	21.61	33.29	1.54049	0.62339			WBGene00010567	21.61	32.59	1.5081	0.59273			WBGene00008570	0.05598	1.179	21.0611	4.39651
WBGene00010568	109.7	70.54	0.643026	-0.63705			WBGene00010568	109.7	52.07	0.474658	-1.07504			WBGene00000967	4.834	9.876	2.04303	1.03071
WBGene00008935	0.03635	0.2151	5.91747	2.56498			WBGene00008935	0.03635	0.3206	8.81981	3.14075			WBGene00011376	6.14	2.97	0.483713	-1.04778
WBGene00000485	0.7377	3.322	4.50319	2.17095			WBGene00000485	0.7377	4.222	5.72319	2.51682			WBGene00011375	14.59	11.31	0.775188	-0.367381
WBGene00004378	27.25	25.03	0.918532	-0.122598			WBGene00004378	27.25	30.44	1.11706	0.159712			WBGene00013955	0.3647	0.8709	2.38799	1.2558
WBGene00008934	37.06	32.74	0.883432	-0.178809			WBGene00008934	37.06	32.89	0.88748	-0.172214			WBGene00011380	4.351	13.15	3.02229	1.59564
WBGene00005009	46.17	48.05	1.04072	0.0575807			WBGene00005009	46.17	58.6	1.26922	0.343945			WBGene00000639	0.6126	0.224	0.365655	-1.45145
WBGene00002999	59.51	74.9	1.25861	0.331834			WBGene00002999	59.51	80.35	1.35019	0.433166			WBGene00000433	6.789	9.845	1.45014	0.536192
WBGene00003136	31.93	24.92	0.780457	-0.357608			WBGene00003136	31.93	21.39	0.669903	-0.577976			WBGene00044094	24.2	19.01	0.785537	-0.348249
WBGene00012113	581.6	491.2	0.844567	-0.243717			WBGene00012113	581.6	362.9	0.623968	-0.680455			WBGene00013958	66.18	38.14	0.576307	-0.79509
WBGene00012116	0.4219	0.4162	0.98649	-0.0196241			WBGene00012116	0.4219	0.1977	0.468594	-1.09359			WBGene00013957	0.1855	0.6044	3.25822	1.70408
WBGene00002101	0.3958	1.757	4.43911	2.15027			WBGene00002101	0.3958	2.313	5.84386	2.54692			WBGene00013959	5.9	14.16	2.4	1.26303
WBGene00008570	0.112	1.46	13.0357	3.7044			WBGene00008570	0.112	2.565	22.9018	4.51739			WBGene00013960	0.182	3.318	18.2308	4.1883
WBGene00000967	9.414	14.63	1.55407	0.63605			WBGene00000967	9.414	11.65	1.23752	0.30745			WBGene00011343	1.731	6.158	3.55748	1.83086
WBGene00011376	12.34	10.39	0.841977	-0.248147			WBGene00011376	12.34	6.177	0.500567	-0.998364			WBGene00011344	35.94	36.11	1.00473	0.00680801
WBGene00011375	29.28	25.38	0.866803	-0.206223			WBGene00011375	29.28	26.73	0.91291	-0.131456			WBGene00011345	16.23	30.71	1.89217	0.920046
WBGene00013955	0.7485	1.496	1.99866	0.999036			WBGene00013955	0.7485	1.549	2.06947	1.04926			WBGene00002196	163.4	104.4	0.638923	-0.646286
WBGene00011380	8.617	16.88	1.95892	0.970057			WBGene00011380	8.617	17.12	1.98677	0.990425			WBGene00003788	37.65	19.83	0.526693	-0.924965
WBGene00013956	0.0381	0.03758	0.986352	-0.0198259			WBGene00000639	1.26	0.8337	0.661667	-0.595823			WBGene00003183	49.21	32.17	0.653729	-0.613236
WBGene00000639	1.26	2.4	1.90476	0.929611			WBGene00000433	14.25	17.26	1.21123	0.276471			WBGene00009920	17.23	34.77	2.01799	1.01292
WBGene00000433	14.25	17.91	1.25684	0.329803			WBGene00044094	48.43	40.48	0.835846	-0.258692			WBGene00009923	13.95	9.203	0.659713	-0.600089
WBGene00044094	48.43	36.01	0.743547	-0.427503			WBGene00013958	135.1	106.5	0.788305	-0.343174			WBGene00009921	14.79	5.215	0.352603	-1.50388
WBGene00013958	135.1	111.4	0.824574	-0.278278			WBGene00013957	0.3525	1.489	4.22411	2.07865			WBGene00009922	7.45	4.594	0.616644	-0.69749
WBGene00013957	0.3525	1.318	3.73901	1.90266			WBGene00013959	11.86	28.03	2.36341	1.24087			WBGene00000467	12.72	6.424	0.505031	-0.985555
WBGene00013959	11.86	24.35	2.05312	1.03782			WBGene00013960	0.364	6.208	17.0549	4.09212			WBGene00004439	237.7	243.6	1.02482	0.0353722
WBGene00013960	0.364	3.876	10.6484	3.41256			WBGene00011343	3.637	11.02	3.02997	1.5993			WBGene00007911	0.5335	1.153	2.1612	1.11183
WBGene00011343	3.637	9.033	2.48364	1.31246			WBGene00011344	71.45	60.63	0.848565	-0.236902			WBGene00007914	18.66	9.367	0.501983	-0.99429
WBGene00011344	71.45	74.02	1.03597	0.0509811			WBGene00011345	32.47	65.45	2.01571	1.01129			WBGene00007912	9.555	7.843	0.820827	-0.28485
WBGene00011345	32.47	51.72	1.59285	0.671615			WBGene00002196	327.8	235.2	0.717511	-0.478928			WBGene00007913	0.1364	0.07216	0.529032	-0.918572
WBGene00002196	327.8	271.4	0.827944	-0.272395			WBGene00003788	75.45	50.42	0.668257	-0.581525			WBGene00006531	0.1749	3.7	21.1549	4.40292
WBGene00003788	75.45	52.06	0.689993	-0.535346			WBGene00003183	97.61	75.86	0.777174	-0.36369			WBGene00004684	29.81	23.66	0.793693	-0.333346
WBGene00003183	97.61	75.12	0.769593	-0.377832			WBGene00009920	34.42	66	1.91749	0.939219			WBGene00008887	13.13	9.14	0.696116	-0.522601
WBGene00009920	34.42	56.47	1.64062	0.714238			WBGene00009923	28.06	19.38	0.690663	-0.533946			WBGene00008889	0.04161	0.07268	1.7467	0.804628
WBGene00009923	28.06	27.47	0.978974	-0.0306581			WBGene00009921	29.81	17.06	0.572291	-0.805179			WBGene00011827	20.59	28.1	1.36474	0.448626
WBGene00009921	29.81	17.87	0.599463	-0.738257			WBGene00009922	14.93	12.21	0.817816	-0.290151			WBGene00008890	0.4272	1.411	3.3029	1.72373
WBGene00009922	14.93	11.83	0.792364	-0.335764			WBGene00000467	24.94	14.8	0.593424	-0.752864			WBGene00003596	71.12	51.74	0.727503	-0.458975
WBGene00000467	24.94	18.97	0.760626	-0.394742			WBGene00004439	483.2	437.6	0.905629	-0.143008			WBGene00011828	38.12	27.52	0.721931	-0.470068
WBGene00004439	483.2	509.7	1.05484	0.0770279			WBGene00007911	1.113	2.488	2.2354	1.16053			WBGene00011829	0.3437	0.4362	1.26913	0.34384
WBGene00007911	1.113	1.82	1.63522	0.709485			WBGene00007914	36.38	22.66	0.62287	-0.682998			WBGene00008529	0.04452	0.2331	5.23585	2.38842
WBGene00007914	36.38	26.08	0.716877	-0.480202			WBGene00007912	19.3	17.23	0.892746	-0.163678			WBGene00008528	16.22	15.99	0.98582	-0.0206039
WBGene00007912	19.3	18.07	0.936269	-0.0950043			WBGene00007913	0.1861	0.06565	0.352767	-1.50321			WBGene00003014	81.33	85.14	1.04685	0.0660495
WBGene00007913	0.1861	0.2447	1.31488	0.394936			WBGene00006531	0.3021	5.695	18.8514	4.2366			WBGene00008531	18.91	12.83	0.678477	-0.559628
WBGene00006531	0.3021	5.428	17.9676	4.16732			WBGene00004684	60.01	52.41	0.873354	-0.195361			WBGene00004117	20.51	15.91	0.775719	-0.366394
WBGene00004684	60.01	50.72	0.845192	-0.242648			WBGene00008887	26.3	21.85	0.830798	-0.26743			WBGene00008530	31.17	35.81	1.14886	0.200204
WBGene00008887	26.3	21.73	0.826236	-0.275375			WBGene00008889	0.06242	0.1652	2.64659	1.40413			WBGene00008533	30.1	17.2	0.571429	-0.807355
WBGene00008889	0.06242	0.1027	1.64531	0.718356			WBGene00011827	40.71	50.71	1.24564	0.316887			WBGene00008532	30.62	18.69	0.610385	-0.712208
WBGene00011827	40.71	49.63	1.21911	0.285829			WBGene00008890	0.8543	3.318	3.88388	1.9575			WBGene00004931	66.87	35.35	0.528638	-0.919649
WBGene00008890	0.8543	1.658	1.94077	0.956629			WBGene00003596	141.3	132.8	0.939844	-0.0895063			WBGene00008648	22.52	14.29	0.634547	-0.656201
WBGene00003596	141.3	119	0.84218	-0.2478			WBGene00011828	81.7	56.65	0.69339	-0.52826			WBGene00008651	0.02544	0.1036	4.07233	2.02585
WBGene00011828	81.7	69.03	0.84492	-0.243113			WBGene00011829	0.7342	0.5926	0.807137	-0.309114			WBGene00008652	0.2862	4.69	16.3871	4.03449
WBGene00011829	0.7342	0.8477	1.15459	0.207381			WBGene00008529	0.1113	0.216	1.9407	0.956578			WBGene00006844	49.34	53.05	1.07519	0.104595
WBGene00008529	0.1113	0.2855	2.56514	1.35904			WBGene00008528	34.75	26.43	0.760576	-0.394837			WBGene00008382	0.01957	0.1822	9.31017	3.21881
WBGene00008528	34.75	37.05	1.06619	0.0924606			WBGene00003014	158.5	148.4	0.936278	-0.0949917			WBGene00008384	10	4.031	0.4031	-1.31079
WBGene00003014	158.5	167.4	1.05615	0.0788167			WBGene00008531	37.81	26.72	0.706691	-0.500848			WBGene00008387	4.713	3.343	0.709315	-0.495502
WBGene00008531	37.81	28.1	0.74319	-0.428198			WBGene00004117	40.66	39.3	0.966552	-0.0490809			WBGene00008385	10.59	4.761	0.449575	-1.15337
WBGene00004117	40.66	33.92	0.834235	-0.261474			WBGene00008530	61.33	66.1	1.07778	0.108057			WBGene00008386	55.31	38.19	0.690472	-0.534345
WBGene00008530	61.33	72.55	1.18294	0.242383			WBGene00008533	59.86	45.83	0.76562	-0.3853			WBGene00000431	9.786	9.959	1.01768	0.0252816
WBGene00008533	59.86	43.79	0.73154	-0.450991			WBGene00008532	59.76	46.79	0.782965	-0.35298			WBGene00010496	15.7	17.38	1.10701	0.146664
WBGene00008532	59.76	48.37	0.809404	-0.305068			WBGene00004931	132.7	73.87	0.556669	-0.845108			WBGene00010495	85.25	43.47	0.509912	-0.97168
WBGene00004931	132.7	103.3	0.778448	-0.361328			WBGene00008648	45.14	34.6	0.766504	-0.383634			WBGene00010497	1.519	1.657	1.09085	0.125452
WBGene00008648	45.14	39.69	0.879265	-0.185631			WBGene00008651	0.05088	0.08977	1.76435	0.819135			WBGene00010498	5.133	4.027	0.784531	-0.350097
WBGene00008651	0.05088	0.1883	3.70086	1.88786			WBGene00008652	0.5805	11.19	19.2765	4.26877			WBGene00010499	0.2638	0.1228	0.465504	-1.10313
WBGene00008652	0.5805	9.163	15.7847	3.98045			WBGene00006844	99.4	118.2	1.18913	0.249912			WBGene00044679	0.1197	0.06965	0.581871	-0.781228
WBGene00006844	99.4	124	1.24748	0.319022			WBGene00008382	0.03914	0.3971	10.1456	3.34279			WBGene00010500	22.33	26.35	1.18003	0.23882
WBGene00008381	0.009461	0.009334	0.986576	-0.0194972			WBGene00008384	19.93	8.241	0.413497	-1.27405			WBGene00006976	7.079	2.39	0.337618	-1.56653
WBGene00008382	0.03914	0.4055	10.3602	3.37299			WBGene00008387	9.35	5.313	0.568235	-0.81544			WBGene00001677	3.412	2.925	0.857268	-0.222181
WBGene00008384	19.93	11.64	0.584044	-0.775851			WBGene00008385	21.47	11.69	0.544481	-0.877047			WBGene00010854	0.03223	0.07501	2.32733	1.21868
WBGene00008387	9.35	6.34	0.678075	-0.560484			WBGene00008386	111	97.85	0.881532	-0.181916			WBGene00001651	7.184	8.954	1.24638	0.317745
WBGene00008385	21.47	13.54	0.630647	-0.665094			WBGene00000431	19.73	21.44	1.08667	0.119914			WBGene00011353	6.138	4.77	0.777126	-0.363779
WBGene00008386	111	92.02	0.829009	-0.27054			WBGene00010496	30.32	38.46	1.26847	0.343089			WBGene00011352	3.044	3.268	1.07359	0.10244
WBGene00000431	19.73	23.64	1.19818	0.260839			WBGene00010495	164.7	99.48	0.604007	-0.727362			WBGene00000904	19.53	18.51	0.947773	-0.0773871
WBGene00010496	30.32	33.05	1.09004	0.124381			WBGene00010497	3.161	2.554	0.807972	-0.307623			WBGene00004305	44.17	19.64	0.444646	-1.16927
WBGene00010495	164.7	125.1	0.759563	-0.396759			WBGene00010498	10.28	9.148	0.889883	-0.168312			WBGene00011033	51.19	42.96	0.839226	-0.252868
WBGene00010497	3.161	2.715	0.858905	-0.219429			WBGene00010499	0.3694	0.1862	0.504061	-0.988331			WBGene00011037	27.58	16.65	0.603698	-0.7281
WBGene00010498	10.28	9.783	0.951654	-0.0714914			WBGene00044679	0.1197	0.1056	0.882206	-0.180813			WBGene00011034	26.29	20.17	0.767212	-0.382303
WBGene00010499	0.3694	0.4165	1.1275	0.173133			WBGene00010500	44.88	55.48	1.23619	0.305895			WBGene00011032	14.06	10.93	0.777383	-0.363303
WBGene00044679	0.1197	0.1772	1.48037	0.565955			WBGene00006976	14.24	7.771	0.545716	-0.873777			WBGene00011035	64.74	39.46	0.609515	-0.714266
WBGene00010500	44.88	52.43	1.16823	0.22432			WBGene00001677	6.665	3.292	0.493923	-1.01764			WBGene00011036	23.76	16.35	0.688131	-0.539244
WBGene00006976	14.24	9.144	0.642135	-0.639052			WBGene00010854	0.06447	0.0853	1.3231	0.403918			WBGene00009673	22.83	14.37	0.629435	-0.667871
WBGene00001677	6.665	5.65	0.847712	-0.238354			WBGene00001651	14.43	22.21	1.53915	0.622138			WBGene00009664	62.38	54.75	0.877685	-0.188225
WBGene00010854	0.06447	0.2544	3.94602	1.9804			WBGene00011353	12.03	10.04	0.83458	-0.260877			WBGene00009665	16.94	14.29	0.843566	-0.245428
WBGene00001651	14.43	17.1	1.18503	0.244925			WBGene00011352	5.917	6.465	1.09261	0.127784			WBGene00009667	11.13	8.056	0.72381	-0.466318
WBGene00011353	12.03	9.747	0.810224	-0.303606			WBGene00000904	37.95	47.01	1.23874	0.308868			WBGene00009666	4.713	5.414	1.14874	0.200049
WBGene00011352	5.917	6.39	1.07994	0.11095			WBGene00004305	88.1	48.51	0.550624	-0.86086			WBGene00009668	43.24	23.48	0.543016	-0.880934
WBGene00000904	37.95	40.11	1.05692	0.0798621			WBGene00011033	104.2	80.22	0.769866	-0.377321			WBGene00009670	0.1163	0.06766	0.581771	-0.781476
WBGene00004305	88.1	70.12	0.795914	-0.329316			WBGene00011037	55.22	38.55	0.698117	-0.51846			WBGene00001414	0.2862	0.3992	1.39483	0.480088
WBGene00011033	104.2	88.65	0.850768	-0.233163			WBGene00011034	52.78	43.93	0.832323	-0.264785			WBGene00000468	18.32	13.82	0.754367	-0.406662
WBGene00011037	55.22	41.25	0.747012	-0.420797			WBGene00011032	28.16	26.21	0.930753	-0.10353			WBGene00000777	17.79	11.57	0.650365	-0.620678
WBGene00011034	52.78	50.65	0.959644	-0.0594291			WBGene00011035	130.4	94.26	0.722853	-0.468226			WBGene00009671	36.74	26.27	0.715024	-0.483935
WBGene00011032	28.16	26.48	0.940341	-0.0887442			WBGene00011036	47.65	40.71	0.854355	-0.227093			WBGene00009672	11.52	8.93	0.775174	-0.367409
WBGene00011035	130.4	111.9	0.858129	-0.220734			WBGene00009673	44.75	29.34	0.655642	-0.609019			WBGene00012150	15.78	12.48	0.790875	-0.338479
WBGene00011036	47.65	43.49	0.912697	-0.131793			WBGene00009664	118.8	123.9	1.04293	0.0606414			WBGene00000890	23.09	15.98	0.692074	-0.531001
WBGene00009673	44.75	37.09	0.828827	-0.270857			WBGene00009665	34.1	25.73	0.754545	-0.40632			WBGene00009562	0.2596	0.9061	3.49037	1.80338
WBGene00009664	118.8	111.9	0.941919	-0.0863248			WBGene00009667	21.13	21.96	1.03928	0.0555853			WBGene00009564	3.15	1.289	0.409206	-1.2891
WBGene00009665	34.1	31.58	0.9261	-0.110761			WBGene00009666	9.381	10.7	1.1406	0.189797			WBGene00006377	4.669	2.52	0.53973	-0.88969
WBGene00009667	21.13	19.76	0.935163	-0.0967098			WBGene00009668	86.76	66.07	0.761526	-0.393035			WBGene00009563	18.1	12.27	0.677901	-0.560854
WBGene00009666	9.381	9.99	1.06492	0.090743			WBGene00009670	0.2326	0.3847	1.65391	0.725883			WBGene00010620	15.2	9.981	0.656645	-0.606815
WBGene00009668	86.76	62.71	0.722799	-0.468335			WBGene00001414	0.5829	0.7168	1.22971	0.298322			WBGene00010621	12.37	16.31	1.31851	0.398911
WBGene00009670	0.2326	0.3442	1.47979	0.565396			WBGene00000468	35.36	31.09	0.879242	-0.185668			WBGene00001990	0.1901	5.221	27.4645	4.7795
WBGene00001414	0.5829	0.6355	1.09024	0.124644			WBGene00000777	36.28	23.34	0.64333	-0.63637			WBGene00010622	15.23	11.69	0.767564	-0.381641
WBGene00000468	35.36	32.6	0.921946	-0.117246			WBGene00009671	73.49	56.86	0.773711	-0.370134			WBGene00010624	17.77	17.21	0.968486	-0.0461966
WBGene00000777	36.28	36.45	1.00469	0.00674436			WBGene00009672	23.24	21.42	0.921687	-0.117652			WBGene00000209	128.4	69.98	0.545016	-0.875631
WBGene00009671	73.49	67.96	0.924752	-0.112862			WBGene00012150	31.64	28.67	0.906131	-0.142208			WBGene00010623	0.2732	0.2498	0.914348	-0.129184
WBGene00009672	23.24	19.16	0.824441	-0.278513			WBGene00000890	46.69	39.04	0.836153	-0.258161			WBGene00003953	74.54	35.08	0.47062	-1.08737
WBGene00012150	31.64	29.79	0.94153	-0.0869215			WBGene00009562	0.5191	1.717	3.30765	1.72581			WBGene00009565	47.83	30.54	0.638511	-0.647216
WBGene00000890	46.69	40.12	0.859285	-0.218792			WBGene00009564	6.308	3.94	0.624604	-0.678987			WBGene00006577	31	23.79	0.767419	-0.381913
WBGene00009562	0.5191	1.408	2.71239	1.43956			WBGene00006377	9.338	4.352	0.466053	-1.10144			WBGene00000409	23.33	16.59	0.711102	-0.491872
WBGene00009564	6.308	4.305	0.682467	-0.551169			WBGene00009563	34.78	22.61	0.650086	-0.621297			WBGene00000527	4.472	11.29	2.5246	1.33605
WBGene00006377	9.338	7.93	0.849218	-0.235793			WBGene00010620	30.66	22.24	0.725375	-0.463201			WBGene00003925	35.65	20.46	0.573913	-0.801096
WBGene00009563	34.78	39.32	1.13053	0.177005			WBGene00010621	24.92	30.35	1.2179	0.284392			WBGene00007971	61.67	34.79	0.564132	-0.825896
WBGene00010620	30.66	26.9	0.877365	-0.188752			WBGene00001990	0.3803	6.34	16.671	4.05927			WBGene00044614	60.29	34.42	0.570907	-0.808672
WBGene00010621	24.92	29.32	1.17657	0.234581			WBGene00010622	29.89	25.79	0.86283	-0.212851			WBGene00044120	0.03914	0.1822	4.65508	2.21881
WBGene00001990	0.3803	8.404	22.0983	4.46587			WBGene00010624	35.01	32.86	0.938589	-0.0914346			WBGene00007973	0.04718	0.1113	2.35905	1.23821
WBGene00010622	29.89	27.63	0.924389	-0.113427			WBGene00000209	260.5	152.9	0.586948	-0.768695			WBGene00007972	19.05	9.956	0.522625	-0.936153
WBGene00010624	35.01	36.4	1.0397	0.0561714			WBGene00010623	0.5465	0.4132	0.756084	-0.403381			WBGene00007974	45.02	22.65	0.50311	-0.991055
WBGene00000209	260.5	198.5	0.761996	-0.392144			WBGene00003953	139.7	95	0.680029	-0.556333			WBGene00007975	17.57	14.04	0.799089	-0.323571
WBGene00010623	0.5465	0.5391	0.986459	-0.0196686			WBGene00009565	96.11	62.44	0.649672	-0.622216			WBGene00007976	8.981	9.124	1.01592	0.0227904
WBGene00003953	139.7	105.6	0.755906	-0.403722			WBGene00006577	62.66	66.03	1.05378	0.0755769			WBGene00007977	0.2102	0.1631	0.775928	-0.366006
WBGene00009565	96.11	85.16	0.886068	-0.174511			WBGene00000409	46.34	37.91	0.818084	-0.28968			WBGene00007979	44.48	30.11	0.676933	-0.562914
WBGene00006577	62.66	60.89	0.971752	-0.0413395			WBGene00000527	8.907	19.52	2.19153	1.13194			WBGene00007978	23.83	10.2	0.428032	-1.22421
WBGene00000409	46.34	39.06	0.8429	-0.246566			WBGene00003925	68.24	51.71	0.757767	-0.400174			WBGene00008440	50.26	15.83	0.314962	-1.66675
WBGene00000527	8.907	19.19	2.15449	1.10734			WBGene00007971	122.7	87.49	0.71304	-0.487945			WBGene00006574	47.75	33.17	0.69466	-0.525622
WBGene00003925	68.24	56.45	0.827227	-0.273644			WBGene00044614	128.3	62.36	0.486048	-1.04083			WBGene00003052	85	66.38	0.780941	-0.356714
WBGene00007971	122.7	100.8	0.821516	-0.28364			WBGene00044120	0.07828	0.4834	6.17527	2.6265			WBGene00001960	22.09	16.58	0.750566	-0.413949
WBGene00044614	128.3	102.8	0.801247	-0.319681			WBGene00007973	0.09435	0.3745	3.96926	1.98887			WBGene00006618	7.898	5	0.633072	-0.659559
WBGene00044120	0.07828	0.502	6.41288	2.68097			WBGene00007972	38.04	30.68	0.806519	-0.310219			WBGene00004115	0.2056	5.658	27.5195	4.78238
WBGene00007973	0.09435	0.09441	1.00064	0.000917162			WBGene00007974	87.72	52.64	0.600091	-0.736746			WBGene00008439	4.962	15.39	3.10157	1.633
WBGene00007972	38.04	27.95	0.734753	-0.444669			WBGene00007975	35.19	31.06	0.882637	-0.180108			WBGene00006324	49.83	42.57	0.854305	-0.227177
WBGene00007974	87.72	72.45	0.825923	-0.27592			WBGene00007976	17.36	19.8	1.14055	0.189733			WBGene00009453	10.1	8.004	0.792475	-0.335562
WBGene00007975	35.19	30.15	0.856777	-0.223008			WBGene00007977	0.473	0.4172	0.88203	-0.181101			WBGene00009452	26.67	19.54	0.732658	-0.448787
WBGene00007976	17.36	17.32	0.997696	-0.00332802			WBGene00007979	89.31	72.52	0.812003	-0.300443			WBGene00009455	40.44	26.09	0.645153	-0.632286
WBGene00007977	0.473	0.5012	1.05962	0.0835462			WBGene00007978	47.91	25.06	0.523064	-0.93494			WBGene00006682	1.051	1.382	1.31494	0.394995
WBGene00007979	89.31	68.2	0.763632	-0.38905			WBGene00008440	101.6	42.1	0.41437	-1.27101			WBGene00009454	246	192.1	0.780894	-0.356801
WBGene00007978	47.91	33.47	0.698602	-0.517458			WBGene00006574	95.55	59.27	0.620304	-0.688954			WBGene00004484	441.1	542.1	1.22897	0.297453
WBGene00008440	101.6	51.1	0.502953	-0.991505			WBGene00003052	170.4	154.4	0.906103	-0.142253			WBGene00009456	22.1	15.9	0.719457	-0.47502
WBGene00006574	95.55	78.76	0.82428	-0.278793			WBGene00001960	44.63	26.49	0.593547	-0.752566			WBGene00009457	0.9324	0.7377	0.791184	-0.337915
WBGene00003052	170.4	158	0.92723	-0.109001			WBGene00006618	15.68	12	0.765306	-0.385891			WBGene00023490	0.02033	0.02366	1.1638	0.21884
WBGene00001960	44.63	35.34	0.791844	-0.336712			WBGene00004115	0.3754	15.34	40.8631	5.35273			WBGene00009459	0.0597	0.06946	1.16348	0.218451
WBGene00006618	15.68	15.42	0.983418	-0.0241228			WBGene00008439	9.936	24.36	2.45169	1.29378			WBGene00009460	23.77	21.69	0.912495	-0.132112
WBGene00004115	0.3754	9.55	25.4395	4.669			WBGene00006324	99.95	98.46	0.985093	-0.0216688			WBGene00009250	0.4781	0.7788	1.62895	0.70394
WBGene00008439	9.936	25.16	2.53221	1.34039			WBGene00009453	20.5	21.37	1.04244	0.059963			WBGene00009251	0.09212	0.05359	0.581741	-0.781551
WBGene00006324	99.95	84.85	0.848924	-0.236292			WBGene00009452	53.05	43.09	0.812253	-0.3			WBGene00009252	0.02343	0.0818	3.49125	1.80374
WBGene00009453	20.5	16.18	0.789268	-0.341412			WBGene00009455	78.98	57.08	0.722715	-0.468502			WBGene00002035	11.97	10.11	0.844612	-0.24364
WBGene00009452	53.05	42.16	0.794722	-0.331478			WBGene00006682	2.067	4.121	1.99371	0.995456			WBGene00010137	0.244	0.916	3.7541	1.90847
WBGene00009455	78.98	73.62	0.932135	-0.10139			WBGene00009454	502.4	320.3	0.63754	-0.649413			WBGene00010133	2.395	1.143	0.477244	-1.0672
WBGene00006682	2.067	2.829	1.36865	0.452754			WBGene00004484	887.1	997.5	1.12445	0.16922			WBGene00010136	0.7788	0.7462	0.958141	-0.0616905
WBGene00009454	502.4	451.7	0.899084	-0.153472			WBGene00009456	44.42	33.61	0.756641	-0.402319			WBGene00004901	0.06184	0.03084	0.498706	-1.00374
WBGene00004484	887.1	1120	1.26254	0.33633			WBGene00009457	1.753	2.237	1.2761	0.351739			WBGene00010134	1.061	4.543	4.28181	2.09822
WBGene00009456	44.42	33.58	0.755966	-0.403607			WBGene00023490	0.04067	0.03587	0.881977	-0.181187			WBGene00010135	2.775	3.4	1.22523	0.293047
WBGene00009457	1.753	1.582	0.902453	-0.148076			WBGene00009460	47.64	52.23	1.09635	0.132705			WBGene00006765	3.206	8.217	2.56301	1.35784
WBGene00023490	0.04067	0.04012	0.986477	-0.0196434			WBGene00009250	0.9562	1.898	1.98494	0.989096			WBGene00011631	11.79	10.77	0.913486	-0.130545
WBGene00009459	0.1791	0.1767	0.9866	-0.0194633			WBGene00009251	0.1382	0.04063	0.293994	-1.76614			WBGene00011629	3.689	3.745	1.01518	0.0217359
WBGene00009460	47.64	46.79	0.982158	-0.0259732			WBGene00009252	0.04687	0.124	2.64562	1.4036			WBGene00011630	0.01124	0.0654	5.81851	2.54065
WBGene00009250	0.9562	1.509	1.57812	0.658208			WBGene00002035	24.09	23.81	0.988377	-0.0168668			WBGene00006641	1.997	5.295	2.65148	1.4068
WBGene00009251	0.1382	0.1818	1.31548	0.395595			WBGene00010137	0.4879	1.506	3.0867	1.62606			WBGene00009958	1.677	12.06	7.19141	2.84628
WBGene00009252	0.04687	0.04624	0.986559	-0.0195234			WBGene00010133	4.974	3.088	0.620828	-0.687734			WBGene00009959	0.3494	0.2258	0.646251	-0.629834
WBGene00002035	24.09	23.49	0.975093	-0.0363877			WBGene00010136	1.581	1.637	1.03542	0.050217			WBGene00009962	0.1297	0.1509	1.16345	0.218414
WBGene00010137	0.4879	1.733	3.55196	1.82861			WBGene00004901	0.1325	0.08572	0.646943	-0.628289			WBGene00009960	0.3501	0.1809	0.51671	-0.952575
WBGene00010133	4.974	2.908	0.58464	-0.774379			WBGene00010134	2.127	8.721	4.10014	2.03567			WBGene00009961	0.04664	0.05426	1.16338	0.218321
WBGene00010136	1.581	1.22	0.771664	-0.373956			WBGene00010135	5.697	3.619	0.635247	-0.654611			WBGene00043049	0.69	1.405	2.03623	1.0259
WBGene00004901	0.1325	0.1046	0.789434	-0.34111			WBGene00006765	6.452	11.77	1.82424	0.867296			WBGene00001568	27.14	17.9	0.659543	-0.600461
WBGene00010134	2.127	6.911	3.24918	1.70007			WBGene00011631	23.22	26.36	1.13523	0.182982			WBGene00007026	47.13	26.58	0.563972	-0.826305
WBGene00010135	5.697	8.678	1.52326	0.60716			WBGene00011629	7.331	8.636	1.17801	0.236353			WBGene00004953	23.05	9.956	0.431931	-1.21113
WBGene00006765	6.452	11.7	1.81339	0.85869			WBGene00011630	0.02248	0.03967	1.76468	0.819406			WBGene00009346	16.29	6.807	0.417864	-1.2589
WBGene00011631	23.22	25.3	1.08958	0.123769			WBGene00006641	4.186	9.011	2.15265	1.10611			WBGene00009341	27.38	15.13	0.552593	-0.85571
WBGene00011629	7.331	7.824	1.06725	0.0938964			WBGene00009958	3.355	19.96	5.94933	2.57273			WBGene00050880	0.05609	0.1632	2.90961	1.54083
WBGene00011630	0.02248	0.08873	3.94706	1.98078			WBGene00009959	0.7376	0.3253	0.441025	-1.18107			WBGene00009342	111.7	105.7	0.946285	-0.0796538
WBGene00006641	4.186	7.691	1.83731	0.877599			WBGene00009962	0.3025	0.1144	0.378182	-1.40285			WBGene00009345	0.07937	0.7157	9.01726	3.17269
WBGene00009958	3.355	16.75	4.99255	2.31978			WBGene00009960	0.8949	0.5491	0.613588	-0.704658			WBGene00006532	0.2274	2.182	9.59543	3.26235
WBGene00009959	0.7376	0.3639	0.493357	-1.0193			WBGene00009961	0.09327	0.1028	1.10218	0.140355			WBGene00009344	0.03226	0.1314	4.07316	2.02615
WBGene00009962	0.3025	0.3411	1.1276	0.17326			WBGene00043049	1.361	2.705	1.98751	0.990962			WBGene00009343	16.07	12.21	0.759801	-0.396307
WBGene00009960	0.8949	0.6143	0.686445	-0.542783			WBGene00001568	54.44	48.02	0.882072	-0.181032			WBGene00009478	35.23	28.77	0.816634	-0.292239
WBGene00009961	0.09327	0.1035	1.10968	0.150146			WBGene00007026	98.56	52.91	0.53683	-0.897462			WBGene00009479	15.75	11.04	0.700952	-0.512612
WBGene00043049	1.361	2.212	1.62528	0.700684			WBGene00004953	45.87	33.86	0.738173	-0.437969			WBGene00009477	32.74	23.95	0.731521	-0.451029
WBGene00001568	54.44	46.06	0.846069	-0.241153			WBGene00009346	34.41	19.03	0.553037	-0.854552			WBGene00009481	0.06984	0.2438	3.49084	1.80357
WBGene00007026	98.56	75.55	0.766538	-0.383571			WBGene00009341	54.81	36.46	0.665207	-0.588125			WBGene00009476	0.1685	1.288	7.64392	2.93431
WBGene00004953	45.87	29.92	0.652278	-0.616441			WBGene00050880	0.1122	0.09896	0.881996	-0.181155			WBGene00009475	1.592	7.645	4.80214	2.26368
WBGene00009346	34.41	22.69	0.659401	-0.600771			WBGene00009342	224	241.1	1.07634	0.106133			WBGene00006525	0.04447	0.3622	8.14482	3.02588
WBGene00009341	54.81	42.57	0.776683	-0.364602			WBGene00009345	0.1587	0.4026	2.53686	1.34305			WBGene00000058	0.1955	1.138	5.82097	2.54126
WBGene00050880	0.1122	0.2767	2.46613	1.30225			WBGene00006532	0.4831	3.848	7.96522	2.99372			WBGene00007858	1.467	1.28	0.872529	-0.196725
WBGene00009342	224	230.4	1.02857	0.040642			WBGene00009344	0.06452	0.04268	0.6615	-0.596186			WBGene00007855	163.3	171.9	1.05266	0.0740448
WBGene00009345	0.1587	0.881	5.55135	2.47284			WBGene00009343	33.53	27.48	0.819565	-0.28707			WBGene00007857	0.02488	0.02895	1.16359	0.218577
WBGene00006532	0.4831	3.21	6.64459	2.73218			WBGene00009480	0.052	0.2293	4.40962	2.14065			WBGene00007856	4.586	17.15	3.73964	1.9029
WBGene00009344	0.06452	0.2387	3.69963	1.88738			WBGene00009478	68.02	60.22	0.885328	-0.175716			WBGene00001843	10.5	21.77	2.07333	1.05195
WBGene00009343	33.53	24.79	0.739338	-0.435694			WBGene00009479	31.68	26.6	0.839646	-0.252146			WBGene00012296	0.5978	0.9191	1.53747	0.620559
WBGene00009480	0.052	0.1539	2.95962	1.56541			WBGene00009477	64.73	60.38	0.932798	-0.100364			WBGene00012297	0.2349	0.1518	0.646232	-0.629875
WBGene00009478	68.02	68.89	1.01279	0.0183356			WBGene00009481	0.1397	0.6161	4.41016	2.14083			WBGene00012298	8.6	6.98	0.811628	-0.30111
WBGene00009479	31.68	27.01	0.852588	-0.230079			WBGene00009476	0.3851	2.463	6.39574	2.67711			WBGene00006503	19.54	21.31	1.09058	0.1251
WBGene00009477	64.73	54.68	0.84474	-0.243421			WBGene00009475	3.251	12.82	3.9434	1.97944			WBGene00004298	2.599	1.213	0.466718	-1.09938
WBGene00009481	0.1397	0.4134	2.9592	1.56521			WBGene00006525	0.08894	0.5884	6.6157	2.72589			WBGene00011531	34.48	57.31	1.66212	0.733027
WBGene00009476	0.3851	2.066	5.36484	2.42354			WBGene00000058	0.3911	1.968	5.03196	2.33112			WBGene00011532	40.11	22.16	0.552481	-0.856004
WBGene00009475	3.251	11.8	3.62965	1.85983			WBGene00007858	2.986	1.617	0.541527	-0.884894			WBGene00003182	0.5948	4.083	6.86449	2.77915
WBGene00006525	0.08894	0.6142	6.90578	2.7878			WBGene00007855	341.5	227.2	0.6653	-0.587923			WBGene00001574	28.69	32.37	1.12827	0.174109
WBGene00000058	0.3911	1.691	4.3237	2.11227			WBGene00007857	0.02488	0.1317	5.29341	2.4042			WBGene00012376	79.43	74.48	0.937681	-0.0928309
WBGene00007858	2.986	2.015	0.674816	-0.567434			WBGene00007856	9.751	19.48	1.99774	0.998372			WBGene00014115	24.71	19.13	0.77418	-0.369258
WBGene00007855	341.5	400.9	1.17394	0.231357			WBGene00001843	20.93	26.54	1.26804	0.342596			WBGene00014121	0.08905	0.06907	0.775632	-0.366556
WBGene00007857	0.02488	0.1227	4.93167	2.30208			WBGene00012296	1.238	1.262	1.01939	0.0277006			WBGene00014117	91.32	25.5	0.279238	-1.84043
WBGene00007856	9.751	27.37	2.80689	1.48897			WBGene00012297	0.5219	0.2072	0.397011	-1.33275			WBGene00003209	42.13	27.54	0.653691	-0.613319
WBGene00001843	20.93	36.79	1.75776	0.813741			WBGene00012298	17.32	14.05	0.811201	-0.301869			WBGene00014118	13.4	15.16	1.13134	0.178037
WBGene00012296	1.238	1.432	1.1567	0.21002			WBGene00006503	37.02	44.33	1.19746	0.259978			WBGene00014119	25.63	26.74	1.04331	0.061166
WBGene00012297	0.5219	0.3089	0.591876	-0.756634			WBGene00004298	5.263	3.743	0.711191	-0.49169			WBGene00014120	24.27	14.03	0.57808	-0.790659
WBGene00012298	17.32	15.3	0.883372	-0.178907			WBGene00011531	67.74	116.3	1.71686	0.779771			WBGene00010421	0.2956	0.4815	1.62889	0.70389
WBGene00006503	37.02	39.93	1.07861	0.109168			WBGene00011532	78.65	51.29	0.65213	-0.616769			WBGene00010422	0.1003	0.2335	2.32802	1.2191
WBGene00004298	5.263	4.266	0.810564	-0.303001			WBGene00077558	0.4253	0.1876	0.4411	-1.18082			WBGene00009129	0.1429	0.7147	5.0014	2.32233
WBGene00011531	67.74	108.7	1.60466	0.682272			WBGene00003182	1.19	7.012	5.89244	2.55886			WBGene00009128	18.34	16.84	0.918212	-0.123102
WBGene00011532	78.65	61.16	0.777622	-0.362858			WBGene00001574	57.89	72.75	1.25669	0.329633			WBGene00009127	24.85	13.55	0.545272	-0.874953
WBGene00077558	0.4253	0.1049	0.246649	-2.01947			WBGene00012376	148.8	128.1	0.860887	-0.216104			WBGene00001167	441.1	400.1	0.907051	-0.140745
WBGene00003182	1.19	6.885	5.78571	2.5325			WBGene00014115	48.58	42.75	0.879992	-0.184438			WBGene00009126	22.89	22.37	0.977283	-0.0331522
WBGene00001574	57.89	60.87	1.05148	0.0724172			WBGene00014117	182.3	60.95	0.334339	-1.58062			WBGene00009125	0.03057	0.6048	19.7841	4.30627
WBGene00012376	148.8	148.2	0.995968	-0.00582908			WBGene00003209	84.77	68.38	0.806653	-0.309979			WBGene00006407	1.741	16.38	9.40839	3.23395
WBGene00014115	48.58	43.64	0.898312	-0.154711			WBGene00014118	26.34	22.68	0.861048	-0.215835			WBGene00008109	0.277	1.474	5.3213	2.41178
WBGene00014116	0.1391	0.1098	0.78936	-0.341244			WBGene00014119	50.92	53.33	1.04733	0.0667149			WBGene00008107	27.71	13.67	0.493324	-1.01939
WBGene00014121	0.1781	0.1171	0.657496	-0.604946			WBGene00014120	48.42	40.24	0.831062	-0.266973			WBGene00001590	10.03	5.986	0.59681	-0.744657
WBGene00014117	182.3	88.46	0.485244	-1.04322			WBGene00010421	0.5321	0.8604	1.61699	0.69331			WBGene00044008	20.09	12.31	0.612743	-0.706647
WBGene00003209	84.77	73.7	0.869411	-0.201889			WBGene00010422	0.1003	0.354	3.52941	1.81943			WBGene00000147	31.2	28.06	0.899359	-0.153031
WBGene00014118	26.34	24.29	0.922172	-0.116893			WBGene00009129	0.2857	0.9577	3.35212	1.74507			WBGene00009498	23.78	25.54	1.07401	0.10301
WBGene00014119	50.92	51.63	1.01394	0.0199772			WBGene00009128	37.9	25.09	0.662005	-0.595085			WBGene00009499	36.7	22.47	0.612262	-0.70778
WBGene00014120	48.42	42.53	0.878356	-0.187122			WBGene00009127	50.22	32.75	0.652131	-0.616767			WBGene00044404	0.5484	3.74	6.81984	2.76974
WBGene00010421	0.5321	0.8165	1.53449	0.617755			WBGene00001167	892.5	924.9	1.0363	0.0514452			WBGene00009500	0.3345	1.592	4.75934	2.25076
WBGene00010422	0.1003	0.396	3.94816	1.98118			WBGene00009126	46.17	44.38	0.96123	-0.0570461			WBGene00008779	54.31	86.7	1.59639	0.674814
WBGene00009129	0.2857	1.17	4.0952	2.03394			WBGene00009125	0.06115	0.89	14.5544	3.86338			WBGene00008780	19.5	10.21	0.52359	-0.933491
WBGene00009128	37.9	39.89	1.05251	0.0738293			WBGene00006407	3.482	32.28	9.27053	3.21265			WBGene00008781	14.77	9.715	0.657752	-0.604384
WBGene00009127	50.22	34.73	0.691557	-0.53208			WBGene00008109	0.4749	2.269	4.77785	2.25636			WBGene00009173	6.391	2.308	0.361133	-1.4694
WBGene00001167	892.5	900.8	1.0093	0.0133547			WBGene00008107	55.38	32.7	0.590466	-0.760074			WBGene00009174	16.7	20.89	1.2509	0.322964
WBGene00009126	46.17	48.72	1.05523	0.0775584			WBGene00001590	18.97	12.38	0.652609	-0.615708			WBGene00009176	7.728	6.18	0.799689	-0.322488
WBGene00009125	0.06115	1.569	25.6582	4.68135			WBGene00044008	40.38	28.49	0.705547	-0.503185			WBGene00004268	58.67	77.71	1.32453	0.405477
WBGene00006407	3.482	26.44	7.59334	2.92473			WBGene00000147	64.76	55.64	0.859172	-0.218981			WBGene00006732	10.58	7.682	0.726087	-0.461786
WBGene00008109	0.4749	2.069	4.35671	2.12324			WBGene00009498	47.68	53.44	1.12081	0.164536			WBGene00009177	35.7	24.36	0.682353	-0.55141
WBGene00008107	55.38	35.76	0.64572	-0.631018			WBGene00009499	73.42	52.06	0.709071	-0.495998			WBGene00009178	0.1426	0.1718	1.20477	0.268756
WBGene00001590	18.97	13.92	0.73379	-0.44656			WBGene00044404	1.127	5.858	5.19787	2.37792			WBGene00002026	0.04247	0.3459	8.14457	3.02584
WBGene00044008	40.38	31.42	0.778108	-0.361958			WBGene00009500	0.654	3.54	5.41284	2.43639			WBGene00007533	2.168	4.101	1.89161	0.919611
WBGene00000147	64.76	56.55	0.873224	-0.195576			WBGene00008779	109.8	168.1	1.53097	0.614442			WBGene00003026	1.461	0.9735	0.666324	-0.585703
WBGene00009498	47.68	46.92	0.98406	-0.0231812			WBGene00008780	38.22	20.86	0.545788	-0.873589			WBGene00010856	0.0318	0.296	9.30818	3.2185
WBGene00009499	73.42	52.54	0.715609	-0.482757			WBGene00008781	29.57	28.65	0.968887	-0.0455991			WBGene00010858	3.904	3.723	0.953637	-0.0684874
WBGene00044404	1.127	5.545	4.92014	2.2987			WBGene00009173	13	7.069	0.543769	-0.878934			WBGene00010859	0.03159	0.1838	5.8183	2.5406
WBGene00009500	0.654	2.837	4.33792	2.117			WBGene00009174	32.95	42.77	1.29803	0.376321			WBGene00001121	2.375	8.405	3.53895	1.82332
WBGene00008779	109.8	164.4	1.49727	0.582332			WBGene00009176	15.33	11.61	0.757339	-0.40099			WBGene00008878	12.29	14.28	1.16192	0.216511
WBGene00008780	38.22	26.18	0.684982	-0.545863			WBGene00004268	111.6	152.4	1.36559	0.449526			WBGene00008877	7.75	4.418	0.570065	-0.810803
WBGene00008781	29.57	26.91	0.910044	-0.135992			WBGene00006732	22.99	18.39	0.799913	-0.322085			WBGene00008876	9.933	8.915	0.897513	-0.155995
WBGene00009173	13	7.562	0.581692	-0.781672			WBGene00009177	71.8	51.75	0.720752	-0.472425			WBGene00007641	3.361	7.005	2.0842	1.05949
WBGene00009174	32.95	37.68	1.14355	0.19352			WBGene00009178	0.2902	0.3503	1.2071	0.271543			WBGene00007642	69.14	57.87	0.836997	-0.256705
WBGene00009176	15.33	10.64	0.694064	-0.52686			WBGene00002026	0.08493	0.05619	0.661604	-0.595961			WBGene00007643	14.13	6.082	0.430432	-1.21614
WBGene00004268	111.6	155.1	1.38978	0.474862			WBGene00007533	4.322	7.39	1.70986	0.773875			WBGene00007644	0.8355	0.307	0.367445	-1.4444
WBGene00006732	22.99	20.95	0.911266	-0.134056			WBGene00003026	2.878	1.913	0.664698	-0.58923			WBGene00044236	7.209	5.736	0.795672	-0.329754
WBGene00009177	71.8	49.19	0.685097	-0.545619			WBGene00010856	0.06361	0.4208	6.61531	2.72581			WBGene00003904	165.9	103.1	0.621459	-0.68627
WBGene00009178	0.2902	0.3868	1.33287	0.41454			WBGene00010858	7.779	8.105	1.04191	0.0592275			WBGene00007645	35.85	26.61	0.742259	-0.430005
WBGene00002026	0.08493	1.529	18.0031	4.17017			WBGene00010859	0.07898	0.6688	8.46797	3.08202			WBGene00007646	52.1	105.8	2.03071	1.02198
WBGene00007533	4.322	6.651	1.53887	0.621872			WBGene00001121	4.563	13.09	2.86873	1.52041			WBGene00007647	45.13	45.09	0.999114	-0.00127927
WBGene00003026	2.878	2.273	0.789785	-0.340469			WBGene00008878	24.75	29.39	1.18747	0.247897			WBGene00003172	87.81	93.14	1.0607	0.0850156
WBGene00010856	0.06361	0.4706	7.39821	2.88718			WBGene00008877	15.68	11.7	0.746173	-0.422417			WBGene00009754	0.07915	0.1535	1.93936	0.955577
WBGene00010858	7.779	8.66	1.11325	0.154782			WBGene00008876	19.89	19.29	0.969834	-0.0441901			WBGene00006681	0.0448	0.6243	13.9353	3.80067
WBGene00010859	0.07898	0.4519	5.7217	2.51644			WBGene00007641	6.923	11.09	1.60191	0.67979			WBGene00004808	57.51	19.36	0.336637	-1.57073
WBGene00001121	4.563	12.19	2.67149	1.41764			WBGene00007642	139	113	0.81295	-0.298762			WBGene00004807	239.8	298.4	1.24437	0.315416
WBGene00008878	24.75	26.19	1.05818	0.0815875			WBGene00007643	27.87	12.41	0.445282	-1.16721			WBGene00009260	18.78	17.21	0.9164	-0.12595
WBGene00008877	15.68	12.92	0.82398	-0.279319			WBGene00007644	1.759	0.8146	0.463104	-1.11059			WBGene00009261	0.02181	15.02	688.675	9.42768
WBGene00008876	19.89	18.77	0.94369	-0.0836146			WBGene00044236	14.5	11.03	0.76069	-0.39462			WBGene00009263	0.02926	0.06808	2.32673	1.2183
WBGene00007641	6.923	9.651	1.39405	0.479281			WBGene00003904	336.2	275.5	0.819453	-0.287267			WBGene00006061	29.12	20.26	0.695742	-0.523376
WBGene00007642	139	134	0.964029	-0.0528519			WBGene00007645	72.18	62.05	0.859656	-0.218168			WBGene00009264	24.5	26.1	1.06531	0.0912681
WBGene00007643	27.87	20.12	0.721923	-0.470083			WBGene00007646	104.9	192.2	1.83222	0.873594			WBGene00009262	16.63	14.23	0.855683	-0.224853
WBGene00007644	1.759	2.69	1.52928	0.612851			WBGene00007647	88.75	79.73	0.898366	-0.154624			WBGene00006062	10.51	30.36	2.88868	1.53041
WBGene00044236	14.5	13.27	0.915172	-0.127885			WBGene00003172	175.1	186.9	1.06739	0.0940875			WBGene00009266	86.11	59.98	0.696551	-0.521699
WBGene00003904	336.2	296.8	0.882808	-0.179829			WBGene00009754	0.1583	0.04655	0.294062	-1.76581			WBGene00009267	18.36	13.65	0.743464	-0.427665
WBGene00007645	72.18	65.41	0.906207	-0.142088			WBGene00006681	0.08961	1.419	15.8353	3.98507			WBGene00004887	30.42	16.75	0.550625	-0.860859
WBGene00007646	104.9	180.1	1.71687	0.779784			WBGene00004808	118.7	60.57	0.510278	-0.970645			WBGene00002226	11.49	7.786	0.677633	-0.561425
WBGene00007647	88.75	92.48	1.04203	0.0593943			WBGene00004807	473.7	534	1.1273	0.172866			WBGene00008061	30.15	36.37	1.2063	0.270591
WBGene00003172	175.1	190.1	1.08567	0.118579			WBGene00009260	37.59	28.52	0.758712	-0.398375			WBGene00008062	2.724	1.463	0.537078	-0.896797
WBGene00009754	0.1583	1.093	6.90461	2.78756			WBGene00009261	0.04362	25.68	588.721	9.20144			WBGene00000096	2.184	4.226	1.93498	0.95232
WBGene00006681	0.08961	1.09	12.1638	3.60452			WBGene00009263	0.05851	0.1161	1.98428	0.988613			WBGene00008063	0.02685	0.03124	1.1635	0.218472
WBGene00004808	118.7	86.92	0.732266	-0.44956			WBGene00006061	56.69	44.14	0.778621	-0.361008			WBGene00008064	0.1815	0.2112	1.16364	0.21864
WBGene00004807	473.7	579.5	1.22335	0.290835			WBGene00009264	49.28	52.18	1.05885	0.0824947			WBGene00007984	40.98	36.79	0.897755	-0.155606
WBGene00009260	37.59	35.4	0.94174	-0.0865996			WBGene00009262	32.89	26.4	0.802676	-0.317111			WBGene00007985	5.698	2.752	0.482976	-1.04998
WBGene00009268	0.07743	0.07639	0.986569	-0.0195089			WBGene00006062	20.71	46.08	2.22501	1.15381			WBGene00004372	14.82	24.1	1.62618	0.701488
WBGene00009261	0.04362	24.05	551.353	9.10683			WBGene00009266	171.9	116.1	0.675393	-0.566202			WBGene00007986	0.04411	0.2566	5.81727	2.54034
WBGene00009263	0.05851	0.05773	0.986669	-0.019362			WBGene00009267	36.8	33.23	0.902989	-0.147219			WBGene00009646	0.02192	0.07651	3.49042	1.8034
WBGene00006061	56.69	43.56	0.768389	-0.38009			WBGene00004887	61.28	38.67	0.631038	-0.664202			WBGene00002276	24.06	15.29	0.635495	-0.654048
WBGene00009264	49.28	54.57	1.10735	0.147106			WBGene00002226	23.11	17.21	0.744699	-0.42527			WBGene00044987	12.75	4.323	0.339059	-1.56039
WBGene00009262	32.89	35.11	1.0675	0.094233			WBGene00008061	59.54	59.69	1.00252	0.00363003			WBGene00010608	24.3	7.954	0.327325	-1.6112
WBGene00006062	20.71	47.07	2.27282	1.18448			WBGene00008062	5.395	4.528	0.839296	-0.252749			WBGene00010617	0.3441	0.8008	2.32723	1.21861
WBGene00009266	171.9	137.6	0.800465	-0.321089			WBGene00000096	4.388	8.494	1.93573	0.952881			WBGene00010609	58.12	18.67	0.321232	-1.63831
WBGene00009267	36.8	30.95	0.841033	-0.249766			WBGene00008063	0.02685	0.1895	7.05773	2.8192			WBGene00010610	9.062	9.296	1.02582	0.0367806
WBGene00004887	61.28	45.2	0.737598	-0.439094			WBGene00008064	0.4537	0.9206	2.02909	1.02084			WBGene00010611	0.02407	0.056	2.32655	1.21819
WBGene00002226	23.11	15.78	0.682821	-0.55042			WBGene00007984	82.5	85.94	1.0417	0.0589357			WBGene00010612	0.0232	0.02693	1.16078	0.215089
WBGene00008061	59.54	75.09	1.26117	0.334762			WBGene00007985	12.03	4.663	0.387614	-1.36731			WBGene00010614	0.04106	0.1911	4.65416	2.21852
WBGene00008062	5.395	5.581	1.03448	0.0489007			WBGene00004372	32.02	43.83	1.36883	0.452945			WBGene00000177	0.2638	0.7061	2.67665	1.42043
WBGene00000096	4.388	6.982	1.59116	0.670077			WBGene00007986	0.1103	0.2723	2.46872	1.30376			WBGene00010619	0.4314	0.4247	0.984469	-0.0225821
WBGene00008064	0.4537	0.5372	1.18404	0.243721			WBGene00009646	0.02192	0.29	13.2299	3.72573			WBGene00002070	44.56	47.06	1.0561	0.0787521
WBGene00007984	82.5	82.46	0.999515	-0.000699658			WBGene00002276	47.71	35.14	0.736533	-0.441177			WBGene00010615	26.36	19.56	0.742033	-0.430444
WBGene00007985	12.03	10.9	0.906068	-0.142309			WBGene00044987	25.47	12.8	0.502552	-0.992655			WBGene00010616	40.69	31.59	0.776358	-0.365206
WBGene00004372	32.02	47.16	1.47283	0.55859			WBGene00010608	48.53	27.46	0.565836	-0.821545			WBGene00004312	69.13	31.19	0.451179	-1.14823
WBGene00007986	0.1103	0.2176	1.9728	0.980246			WBGene00010617	0.8259	0.85	1.02918	0.0414957			WBGene00003036	148.4	73.6	0.495957	-1.01171
WBGene00009646	0.02192	0.2162	9.86314	3.30205			WBGene00010609	116.1	50.49	0.434884	-1.2013			WBGene00011488	62.22	43.16	0.693668	-0.527684
WBGene00002276	47.71	37.07	0.776986	-0.36404			WBGene00010610	18.12	18.2	1.00442	0.0063555			WBGene00011489	14.64	4.67	0.318989	-1.64842
WBGene00044987	25.47	21.24	0.833922	-0.262015			WBGene00010611	0.04813	0.1061	2.20445	1.14042			WBGene00004488	388.2	481	1.23905	0.309237
WBGene00010608	48.53	23.64	0.487121	-1.03765			WBGene00010612	0.09275	0.1431	1.54286	0.625604			WBGene00002027	40	27.76	0.694	-0.526992
WBGene00010617	0.8259	1.222	1.4796	0.565205			WBGene00010614	0.08212	0.3441	4.19021	2.06702			WBGene00011490	27.91	20.01	0.716947	-0.480061
WBGene00010609	116.1	60.38	0.520069	-0.943225			WBGene00000177	0.6332	0.768	1.21289	0.278445			WBGene00011493	0.0498	0.05796	1.16386	0.218912
WBGene00010610	18.12	15.35	0.84713	-0.239344			WBGene00010619	0.7632	0.3805	0.498559	-1.00416			WBGene00011494	0.05937	0.5756	9.69513	3.27726
WBGene00010611	0.04813	0.07123	1.47995	0.565549			WBGene00002070	86.67	84.98	0.980501	-0.0284094			WBGene00000968	7.895	7.655	0.969601	-0.0445369
WBGene00010612	0.09275	0.412	4.44205	2.15123			WBGene00010615	51.24	40.29	0.7863	-0.346849			WBGene00011497	12.19	14.07	1.15422	0.206924
WBGene00010614	0.08212	0.162	1.97272	0.980188			WBGene00010616	80.29	56.78	0.707186	-0.499837			WBGene00011495	1.034	1.789	1.73017	0.790917
WBGene00000177	0.6332	1.093	1.72615	0.78756			WBGene00004312	139.7	84.21	0.602792	-0.730269			WBGene00007278	9.946	3.27	0.328775	-1.60483
WBGene00010619	0.7632	0.8183	1.0722	0.100569			WBGene00003036	298.6	203.3	0.680844	-0.554604			WBGene00007277	16.33	6.191	0.379118	-1.39928
WBGene00002070	86.67	79.61	0.918542	-0.122583			WBGene00011488	125	98.99	0.79192	-0.336573			WBGene00003800	20.3	12.18	0.6	-0.736966
WBGene00010615	51.24	44.05	0.85968	-0.218128			WBGene00011489	29.31	17.61	0.600819	-0.734998			WBGene00000466	22.84	18.08	0.791594	-0.337168
WBGene00010616	80.29	78.01	0.971603	-0.0415612			WBGene00004488	785.4	831.2	1.05831	0.0817681			WBGene00007275	0.4657	0.4563	0.979815	-0.0294182
WBGene00004312	139.7	98.36	0.70408	-0.506188			WBGene00002027	80.8	74.06	0.916584	-0.125661			WBGene00004437	146.8	111.1	0.756812	-0.401993
WBGene00003036	298.6	212.9	0.712994	-0.488038			WBGene00011490	56.72	42.05	0.741361	-0.431752			WBGene00007297	4.163	2.745	0.65938	-0.600817
WBGene00011488	125	97.77	0.78216	-0.354464			WBGene00011493	0.1162	0.3076	2.64716	1.40445			WBGene00002069	9.037	16.13	1.78488	0.835831
WBGene00011489	29.31	17.24	0.588195	-0.765633			WBGene00011494	0.1187	0.4713	3.97051	1.98933			WBGene00004426	418.7	596	1.42345	0.509395
WBGene00004488	785.4	956.6	1.21798	0.284488			WBGene00000968	16.15	11.79	0.730031	-0.45397			WBGene00007299	6.058	4.503	0.743315	-0.427955
WBGene00002027	80.8	71.24	0.881683	-0.181668			WBGene00011497	23.85	24.07	1.00922	0.0132469			WBGene00007301	0.03079	0.2507	8.14225	3.02543
WBGene00011490	56.72	54.14	0.954513	-0.0671626			WBGene00011495	2.068	1.921	0.928917	-0.106379			WBGene00007302	1.54	3.309	2.1487	1.10346
WBGene00011493	0.1162	0.0983	0.845955	-0.241347			WBGene00007278	19.86	9.915	0.499245	-1.00218			WBGene00007303	1.059	1.848	1.74504	0.803262
WBGene00011494	0.1187	0.8004	6.74305	2.7534			WBGene00007277	32.95	14.29	0.433687	-1.20527			WBGene00001405	33.38	40.43	1.2112	0.276442
WBGene00000968	16.15	10.99	0.680495	-0.555343			WBGene00003800	40.65	35.37	0.870111	-0.200729			WBGene00007621	26.97	22.24	0.82462	-0.278199
WBGene00011497	23.85	33.11	1.38826	0.473278			WBGene00000466	45.89	36.69	0.799521	-0.322793			WBGene00007620	8.55	9.42	1.10175	0.139803
WBGene00011495	2.068	3.251	1.57205	0.652647			WBGene00007275	0.9558	0.9945	1.04049	0.0572626			WBGene00001145	15.55	29.03	1.86688	0.90063
WBGene00007278	19.86	13.53	0.681269	-0.553704			WBGene00004437	297	267.3	0.9	-0.152003			WBGene00000430	10.22	18.34	1.79452	0.843598
WBGene00007277	32.95	21.64	0.656753	-0.606578			WBGene00007297	8.347	4.413	0.528693	-0.919498			WBGene00001582	49.92	61.22	1.22636	0.294385
WBGene00003800	40.65	31.44	0.773432	-0.370654			WBGene00002069	18.11	28.12	1.55273	0.63481			WBGene00010487	0.3112	0.4426	1.42224	0.508161
WBGene00000466	45.89	38.37	0.83613	-0.258201			WBGene00004426	833.5	1103	1.32334	0.404179			WBGene00010488	3.076	5.328	1.73212	0.792539
WBGene00007275	0.9558	0.5561	0.581816	-0.781364			WBGene00007299	12.12	6.036	0.49802	-1.00572			WBGene00006352	56.29	37.82	0.671878	-0.573729
WBGene00004437	297	261	0.878788	-0.186413			WBGene00007301	0.06155	0.38	6.17384	2.62617			WBGene00009157	3.304	9.43	2.85412	1.51304
WBGene00007297	8.347	6.257	0.749611	-0.415787			WBGene00007302	3.053	7.274	2.38257	1.25252			WBGene00009158	6.76	37.4	5.53254	2.46794
WBGene00002069	18.11	29.88	1.64992	0.722394			WBGene00007303	2.118	1.444	0.681775	-0.552632			WBGene00009159	27.13	12.95	0.477331	-1.06694
WBGene00004426	833.5	1194	1.43251	0.518549			WBGene00001405	67.64	72.26	1.0683	0.0953206			WBGene00009161	208.9	176.2	0.843466	-0.245599
WBGene00007299	12.12	10.29	0.84901	-0.236147			WBGene00007621	54.66	48.69	0.890779	-0.16686			WBGene00009162	15.52	23.4	1.50773	0.59238
WBGene00007301	0.06155	0.2733	4.44029	2.15065			WBGene00007620	16.9	19.45	1.15089	0.202747			WBGene00009165	17.38	14.71	0.846375	-0.240631
WBGene00007302	3.053	6.848	2.24304	1.16546			WBGene00001145	30.03	51.34	1.70962	0.773679			WBGene00009163	7.698	4.382	0.569239	-0.812894
WBGene00007303	2.118	1.805	0.852219	-0.230704			WBGene00000430	20.53	31.23	1.52119	0.605199			WBGene00006528	396.3	269.9	0.68105	-0.554168
WBGene00001405	67.64	70.38	1.04051	0.0572889			WBGene00001582	96.46	117.6	1.21916	0.285885			WBGene00000371	272.4	226.8	0.832599	-0.264306
WBGene00007621	54.66	60.25	1.10227	0.140476			WBGene00010487	0.6571	0.9151	1.39263	0.477816			WBGene00009164	26.37	19.82	0.751612	-0.411941
WBGene00007620	16.9	20.1	1.18935	0.250172			WBGene00010488	6.291	6.957	1.10587	0.145176			WBGene00003569	0.1457	0.2542	1.74468	0.802963
WBGene00001145	30.03	48.35	1.61006	0.687111			WBGene00006352	113.3	91.29	0.805737	-0.311619			WBGene00009408	1.259	4.155	3.30024	1.72257
WBGene00000430	20.53	33.75	1.64394	0.717154			WBGene00009157	6.504	9.061	1.39314	0.478343			WBGene00003652	11.91	13.26	1.11335	0.154907
WBGene00001582	96.46	123.9	1.28447	0.361173			WBGene00009158	13.67	54.78	4.00732	2.00264			WBGene00006978	29.78	45.7	1.53459	0.61785
WBGene00010487	0.6571	0.7165	1.0904	0.124854			WBGene00009159	54.75	36.38	0.664475	-0.589713			WBGene00010730	83.44	54.91	0.658078	-0.60367
WBGene00010488	6.291	8.648	1.37466	0.459077			WBGene00009161	421.9	263.3	0.624082	-0.680194			WBGene00010731	103.5	72.97	0.705024	-0.504255
WBGene00006352	113.3	100.7	0.888791	-0.170084			WBGene00009162	30.6	44.27	1.44673	0.532798			WBGene00010732	5.729	5.629	0.982545	-0.0254047
WBGene00009157	6.504	12.07	1.85578	0.892027			WBGene00009165	33.75	24.6	0.728889	-0.456229			WBGene00003639	41.11	53.14	1.29263	0.370309
WBGene00009158	13.67	51.69	3.78127	1.91887			WBGene00009163	15.32	11.27	0.73564	-0.442929			WBGene00002142	0.6329	4.572	7.22389	2.85278
WBGene00009159	54.75	40.2	0.734247	-0.445663			WBGene00006528	770.4	624.3	0.810358	-0.303368			WBGene00003659	14.51	18.59	1.28119	0.357479
WBGene00009161	421.9	381.5	0.904243	-0.145218			WBGene00000371	548.2	409.6	0.747173	-0.420487			WBGene00003524	0.01973	0.02296	1.16371	0.218732
WBGene00009162	30.6	37.78	1.23464	0.304091			WBGene00009164	52.42	44.36	0.846242	-0.240858			WBGene00000640	0.2112	0.8713	4.12547	2.04456
WBGene00009165	33.75	29.61	0.877333	-0.188803			WBGene00003569	0.2913	0.6149	2.11088	1.07785			WBGene00003396	24.31	16.88	0.694364	-0.526235
WBGene00009163	15.32	12.18	0.795039	-0.330902			WBGene00009408	2.447	5.654	2.31058	1.20826			WBGene00009937	7.42	5.485	0.739218	-0.435928
WBGene00006528	770.4	630.1	0.817887	-0.290027			WBGene00003652	23.9	27.93	1.16862	0.224805			WBGene00009939	74.32	49.29	0.663213	-0.592456
WBGene00000371	548.2	528.4	0.963882	-0.0530719			WBGene00006978	14.25	41	2.87719	1.52466			WBGene00009938	0.4303	0.2225	0.517081	-0.951538
WBGene00009164	52.42	50.01	0.954025	-0.0679007			WBGene00010730	158.2	118.8	0.750948	-0.413215			WBGene00009941	0.5171	0.3342	0.646297	-0.629732
WBGene00003569	0.2913	0.5133	1.7621	0.817297			WBGene00010731	207.5	142	0.684337	-0.54722			WBGene00009942	0.2778	0.1847	0.664867	-0.588863
WBGene00009408	2.447	4.514	1.84471	0.883392			WBGene00010732	11.56	15.67	1.35554	0.438864			WBGene00009940	16.28	15.3	0.939803	-0.089569
WBGene00003652	23.9	13.8	0.577406	-0.792342			WBGene00003639	82.1	93.67	1.14093	0.190205			WBGene00013696	0.0319	0.1113	3.48903	1.80283
WBGene00006978	14.25	44.81	3.14456	1.65286			WBGene00002142	1.266	9.361	7.39415	2.88639			WBGene00013697	30.27	25.64	0.847043	-0.239492
WBGene00010730	158.2	132.4	0.836915	-0.256846			WBGene00003659	28.67	32.24	1.12452	0.16931			WBGene00013694	16.29	14.94	0.917127	-0.124806
WBGene00010731	207.5	149.4	0.72	-0.473931			WBGene00003524	0.03947	0.2611	6.61515	2.72577			WBGene00005023	27.94	18.46	0.660702	-0.597929
WBGene00010732	11.56	11.75	1.01644	0.0235194			WBGene00000640	0.4416	2.083	4.71694	2.23785			WBGene00011985	25.38	14.96	0.589441	-0.762582
WBGene00003639	82.1	96.02	1.16955	0.225953			WBGene00003396	48.89	35.33	0.722643	-0.468646			WBGene00011988	9.978	4.321	0.433053	-1.20739
WBGene00002142	1.266	6.433	5.08136	2.34521			WBGene00009937	14.86	6.881	0.463055	-1.11074			WBGene00011986	0.9874	0.5258	0.53251	-0.909121
WBGene00003659	28.67	37.29	1.30066	0.379247			WBGene00009939	147.3	111.9	0.759674	-0.396547			WBGene00007043	11	7.647	0.695182	-0.524538
WBGene00003524	0.03947	0.03894	0.986572	-0.0195036			WBGene00009938	0.9084	1.054	1.16028	0.214475			WBGene00003397	59.63	31.32	0.525239	-0.928954
WBGene00000640	0.4416	1.402	3.17482	1.66667			WBGene00009941	1.034	0.2027	0.196035	-2.35082			WBGene00006633	1.376	11.88	8.63372	3.10998
WBGene00003396	48.89	36.45	0.745551	-0.423621			WBGene00009942	0.5556	0.2801	0.50414	-0.988105			WBGene00011944	67.12	54.62	0.813766	-0.297313
WBGene00009937	14.86	16.29	1.09623	0.132552			WBGene00009940	33	30.92	0.93697	-0.0939257			WBGene00001226	42.38	29.69	0.700566	-0.513406
WBGene00009939	147.3	117.7	0.79905	-0.323643			WBGene00013696	0.09569	0.1125	1.17567	0.233485			WBGene00006379	36.01	20.96	0.582061	-0.780759
WBGene00009938	0.9084	0.6604	0.726993	-0.459988			WBGene00013697	59.25	50.43	0.851139	-0.232533			WBGene00001941	2.511	1.815	0.72282	-0.468292
WBGene00009941	1.034	0.3401	0.328917	-1.60421			WBGene00013694	32.9	32.86	0.998784	-0.0017551			WBGene00001942	9.918	2.897	0.292095	-1.77549
WBGene00009942	0.5556	0.3328	0.598992	-0.739391			WBGene00005023	56.48	41.88	0.741501	-0.431479			WBGene00011945	10.56	4.818	0.45625	-1.1321
WBGene00009940	33	28.14	0.852727	-0.229844			WBGene00011985	49.76	42.12	0.846463	-0.240481			WBGene00000476	5.541	19.85	3.58239	1.84092
WBGene00013696	0.09569	0.09441	0.986623	-0.0194285			WBGene00011988	20.16	10.83	0.537202	-0.896462			WBGene00007274	0.03538	0.1647	4.65517	2.21883
WBGene00013697	59.25	53.95	0.910549	-0.135192			WBGene00011986	1.992	1.078	0.541165	-0.88586			WBGene00001483	0.5456	1.049	1.92265	0.943099
WBGene00013694	32.9	32.14	0.9769	-0.0337177			WBGene00007043	21.63	20.61	0.952843	-0.0696892			WBGene00008661	0.06251	0.0489	0.782275	-0.354253
WBGene00005023	56.48	41.64	0.737252	-0.43977			WBGene00003397	115.1	76.26	0.662554	-0.593889			WBGene00008663	0.01831	0.4262	23.2769	4.54083
WBGene00011985	49.76	39.7	0.79783	-0.325847			WBGene00006633	2.782	21.74	7.81452	2.96616			WBGene00003803	32.11	15.64	0.487076	-1.03778
WBGene00011988	20.16	14.81	0.734623	-0.444924			WBGene00011944	135	131.5	0.974074	-0.0378966			WBGene00008665	12.63	6.061	0.479889	-1.05923
WBGene00011986	1.992	1.304	0.654618	-0.611274			WBGene00001226	84.98	77.53	0.912332	-0.132369			WBGene00003564	31.79	94.18	2.96257	1.56685
WBGene00007043	21.63	16.41	0.758669	-0.398458			WBGene00006379	72.23	56.42	0.781116	-0.356392			WBGene00008664	39.03	26.56	0.680502	-0.555328
WBGene00003397	115.1	72.8	0.632493	-0.660877			WBGene00001941	4.833	3.846	0.795779	-0.32956			WBGene00008667	3.234	3.419	1.0572	0.0802547
WBGene00006633	2.782	15.56	5.5931	2.48365			WBGene00001942	19.92	10.32	0.518072	-0.948775			WBGene00008666	23.06	51.32	2.2255	1.15413
WBGene00011944	135	124.9	0.925185	-0.112186			WBGene00011945	20.81	11.59	0.556944	-0.844396			WBGene00007155	0.4815	1.774	3.68432	1.8814
WBGene00001226	84.98	76.56	0.900918	-0.150533			WBGene00000476	10.99	37.46	3.40855	1.76916			WBGene00003508	17.66	12.33	0.698188	-0.518313
WBGene00006379	72.23	59.25	0.820296	-0.285783			WBGene00007274	0.07077	0.437	6.17493	2.62642			WBGene00007054	5.162	7.38	1.42968	0.515691
WBGene00001941	4.833	3.647	0.754604	-0.406209			WBGene00001483	1.044	0.3975	0.380747	-1.39309			WBGene00013698	20.44	6.721	0.328816	-1.60465
WBGene00001942	19.92	14.12	0.708835	-0.496478			WBGene00008661	0.1045	0.01851	0.177129	-2.49713			WBGene00013699	33.42	11.15	0.333633	-1.58367
WBGene00011945	20.81	15.71	0.754926	-0.405594			WBGene00008662	0.05937	0.7069	11.9067	3.5737			WBGene00013700	0.01221	0.04263	3.4914	1.80381
WBGene00000476	10.99	34.71	3.15833	1.65916			WBGene00008663	0.03663	0.4362	11.9083	3.57389			WBGene00013701	0.0489	0.0569	1.1636	0.218594
WBGene00007274	0.07077	0.384	5.42603	2.4399			WBGene00003803	64.8	42.04	0.648765	-0.624231			WBGene00013704	6.808	8.31	1.22062	0.287617
WBGene00001483	1.044	1.17	1.12069	0.164387			WBGene00008665	25.65	14.79	0.576608	-0.794337			WBGene00013702	9.232	8.227	0.89114	-0.166277
WBGene00008661	0.1045	0.06214	0.594641	-0.749909			WBGene00003564	63.91	174.4	2.72884	1.44829			WBGene00013703	12.04	15.37	1.27658	0.352282
WBGene00008662	0.05937	0.5271	8.87822	3.15027			WBGene00008664	78.72	76.19	0.967861	-0.0471286			WBGene00008885	0.1069	0.373	3.48924	1.80291
WBGene00008663	0.03663	0.07227	1.97297	0.980371			WBGene00008667	6.549	5.706	0.871278	-0.198795			WBGene00008886	1.146	2.374	2.07155	1.05071
WBGene00003803	64.8	46.73	0.721142	-0.471645			WBGene00008666	46.29	85.11	1.83863	0.878628			WBGene00023415	0.2977	1.547	5.19651	2.37754
WBGene00008665	25.65	17.71	0.690448	-0.534395			WBGene00007159	0.0167	0.01473	0.882036	-0.181091			WBGene00006447	19.47	13.7	0.703647	-0.507077
WBGene00003564	63.91	159.4	2.49413	1.31854			WBGene00007155	0.9629	2.949	3.06262	1.61477			WBGene00007705	48.17	28.51	0.591862	-0.756667
WBGene00008664	78.72	66.74	0.847815	-0.238179			WBGene00003508	35.47	33.79	0.952636	-0.070003			WBGene00001442	0.4903	2.022	4.12401	2.04405
WBGene00008667	6.549	6.78	1.03527	0.0500106			WBGene00007054	9.886	13.98	1.41412	0.499906			WBGene00007706	70.55	42.49	0.602268	-0.731523
WBGene00008666	46.29	94.35	2.03824	1.02732			WBGene00013698	40.9	17.81	0.435452	-1.19941			WBGene00007707	25.29	31.79	1.25702	0.330006
WBGene00007159	0.0167	0.03294	1.97246	0.979992			WBGene00013699	68.98	34.83	0.504929	-0.985848			WBGene00007708	19.65	14.23	0.724173	-0.465594
WBGene00007155	0.9629	2.639	2.74068	1.45453			WBGene00013700	0.02442	0.03232	1.32351	0.404364			WBGene00002153	8.904	8.752	0.982929	-0.0248409
WBGene00003508	35.47	29.93	0.843812	-0.245007			WBGene00013701	0.09781	0.1438	1.4702	0.55601			WBGene00007709	407.6	114.5	0.280913	-1.83181
WBGene00007054	9.886	14.51	1.46773	0.553589			WBGene00013704	12.55	14.18	1.12988	0.17617			WBGene00007710	28.03	14.55	0.519087	-0.945953
WBGene00013698	40.9	26.82	0.655746	-0.608792			WBGene00013702	18.64	20.49	1.09925	0.136518			WBGene00000931	76.26	45.56	0.59743	-0.743159
WBGene00013699	68.98	38.02	0.551174	-0.85942			WBGene00013703	24.24	25.82	1.06518	0.0910993			WBGene00007711	20.35	11.98	0.588698	-0.764401
WBGene00013700	0.02442	0.01205	0.493448	-1.01903			WBGene00008885	0.1959	0.6598	3.36804	1.75191			WBGene00007712	21.93	16.27	0.741906	-0.430692
WBGene00013701	0.09781	0.1287	1.31582	0.395958			WBGene00008886	2.37	4.216	1.7789	0.830988			WBGene00000095	22.46	26.96	1.20036	0.263463
WBGene00013704	12.55	13.16	1.04861	0.0684721			WBGene00023415	0.5755	2.853	4.95743	2.30959			WBGene00013708	10.92	10.15	0.929487	-0.105493
WBGene00013702	18.64	17.76	0.95279	-0.0697703			WBGene00006447	38.91	34.03	0.874582	-0.193334			WBGene00000426	16.66	16.7	1.0024	0.0034597
WBGene00013703	24.24	28.19	1.16295	0.217794			WBGene00007705	97.94	65.38	0.667552	-0.583049			WBGene00013709	48.56	61.89	1.27451	0.349938
WBGene00008885	0.1959	0.5623	2.87034	1.52122			WBGene00001442	0.9805	4.384	4.47119	2.16066			WBGene00003000	7.325	13.56	1.85119	0.888457
WBGene00008886	2.37	4.504	1.90042	0.92632			WBGene00007706	135.2	99.79	0.738092	-0.438128			WBGene00013860	3.01	12.14	4.03322	2.01193
WBGene00023415	0.5755	1.84	3.19722	1.67682			WBGene00007707	50.91	57.88	1.13691	0.185116			WBGene00013859	0.4837	3.179	6.57226	2.71639
WBGene00006447	38.91	35.08	0.901568	-0.149492			WBGene00007708	39	24.11	0.618205	-0.693842			WBGene00007047	15.4	18.68	1.21299	0.278564
WBGene00007705	97.94	76.8	0.784154	-0.350792			WBGene00002153	17.79	21.03	1.18212	0.241382			WBGene00011864	45.24	49.36	1.09107	0.125743
WBGene00001442	0.9805	2.924	2.98215	1.57635			WBGene00007709	816.8	313.8	0.384182	-1.38014			WBGene00011866	0.2758	2.585	9.37273	3.22847
WBGene00007706	135.2	97.07	0.717973	-0.477998			WBGene00007710	56.15	37.88	0.674622	-0.56785			WBGene00013715	0.08264	2.039	24.6733	4.62488
WBGene00007707	50.91	53.48	1.05048	0.0710504			WBGene00000931	149.8	135.1	0.901869	-0.14901			WBGene00013713	0.0867	1.387	15.9977	3.99979
WBGene00007708	39	32.39	0.830513	-0.267926			WBGene00007711	40.89	29.92	0.731719	-0.450638			WBGene00013711	0.1213	1.8	14.8392	3.89135
WBGene00002153	17.79	19.02	1.06914	0.0964507			WBGene00007712	43.72	33.73	0.7715	-0.374261			WBGene00013710	0.07414	0.08627	1.16361	0.218607
WBGene00007709	816.8	431	0.527669	-0.922295			WBGene00000095	45.23	48.58	1.07407	0.103082			WBGene00004476	519.1	645.7	1.24388	0.314852
WBGene00007710	56.15	44.63	0.794835	-0.331272			WBGene00013708	22.04	18.98	0.861162	-0.215644			WBGene00013892	42.53	25.86	0.608041	-0.717759
WBGene00000931	149.8	113.7	0.759012	-0.397805			WBGene00000426	32.87	28.23	0.858838	-0.219542			WBGene00013891	0.08795	7.112	80.8641	6.33743
WBGene00007711	40.89	32.57	0.796527	-0.328204			WBGene00013709	97.19	120.9	1.24396	0.314934			WBGene00001337	36.47	27.58	0.756238	-0.403088
WBGene00007712	43.72	43.43	0.993367	-0.00960145			WBGene00003000	14.55	22.24	1.52852	0.612138			WBGene00000148	34.03	25.16	0.739348	-0.435675
WBGene00000095	45.23	51.86	1.14658	0.197342			WBGene00013860	6.01	24.12	4.01331	2.00479			WBGene00013893	22.46	25.37	1.12956	0.175766
WBGene00013708	22.04	22.54	1.02269	0.0323633			WBGene00013859	0.9834	3.908	3.97397	1.99058			WBGene00013894	39.06	15.82	0.405018	-1.30394
WBGene00000426	32.87	31.5	0.958321	-0.0614196			WBGene00007047	30.94	37.33	1.20653	0.270862			WBGene00013895	0.401	1.417	3.53367	1.82117
WBGene00013709	97.19	128.7	1.32421	0.405132			WBGene00011864	89.51	87.73	0.980114	-0.0289786			WBGene00009743	37.6	18.46	0.490957	-1.02633
WBGene00003000	14.55	23.14	1.59038	0.66937			WBGene00011866	0.5515	5.365	9.72801	3.28215			WBGene00003587	98.91	41.19	0.416439	-1.26382
WBGene00013860	6.01	23.57	3.9218	1.97151			WBGene00013715	0.1653	3.703	22.4017	4.48554			WBGene00009744	12.47	8.832	0.70826	-0.497649
WBGene00013859	0.9834	2.713	2.7588	1.46404			WBGene00013713	0.2167	3.136	14.4716	3.85515			WBGene00009745	19.36	19.98	1.03202	0.0454776
WBGene00007047	30.94	37.58	1.21461	0.280492			WBGene00013711	0.2427	4.422	18.22	4.18745			WBGene00077521	0.7924	1.37	1.72892	0.789875
WBGene00011864	89.51	85.98	0.960563	-0.0580478			WBGene00013710	0.1297	0.1308	1.00848	0.0121841			WBGene00003233	0.612	0.7041	1.15049	0.202249
WBGene00011866	0.5515	4.081	7.39982	2.88749			WBGene00004476	1050	1304	1.2419	0.312555			WBGene00000843	86.9	80.12	0.921979	-0.117194
WBGene00013715	0.1653	2.951	17.8524	4.15805			WBGene00013892	85.58	71.84	0.839448	-0.252486			WBGene00009112	24.53	18.11	0.73828	-0.437761
WBGene00013713	0.2167	2.587	11.9382	3.57751			WBGene00013891	0.1466	7.926	54.0655	5.75664			WBGene00003847	15.14	33.9	2.2391	1.16292
WBGene00013711	0.2427	3.33	13.7206	3.77828			WBGene00001337	72.99	60.59	0.830114	-0.268619			WBGene00009113	3.341	1.968	0.589045	-0.76355
WBGene00013710	0.1297	0.2926	2.25598	1.17375			WBGene00000148	68.93	56.83	0.82446	-0.278479			WBGene00009114	0.02341	0.04086	1.74541	0.803564
WBGene00004476	1050	1347	1.28286	0.359361			WBGene00013893	42.57	41.57	0.976509	-0.0342943			WBGene00013716	2.987	5.406	1.80984	0.855864
WBGene00013892	85.58	75.38	0.880813	-0.183092			WBGene00013894	78	47.17	0.604744	-0.725605			WBGene00003902	512.4	400.1	0.780835	-0.35691
WBGene00013891	0.1466	7.997	54.5498	5.7695			WBGene00013895	0.8287	3.111	3.75407	1.90846			WBGene00004444	216.8	321.9	1.48478	0.570248
WBGene00001337	72.99	57.34	0.785587	-0.348157			WBGene00009743	70.21	52.39	0.74619	-0.422385			WBGene00013717	5.457	7.266	1.3315	0.413053
WBGene00000148	68.93	53.58	0.77731	-0.363437			WBGene00003587	215.1	125.4	0.582985	-0.77847			WBGene00013718	14.14	12.96	0.916549	-0.125716
WBGene00013893	42.57	46.2	1.08527	0.118056			WBGene00009744	25.17	24.7	0.981327	-0.0271942			WBGene00013719	36.37	18.15	0.499038	-1.00278
WBGene00013894	78	47.42	0.607949	-0.717978			WBGene00009745	40.37	34.32	0.850136	-0.234234			WBGene00004753	12.93	11.51	0.890178	-0.167834
WBGene00013895	0.8287	2.216	2.67407	1.41904			WBGene00077521	1.653	2.736	1.65517	0.726982			WBGene00013720	12.75	9.797	0.768392	-0.380085
WBGene00009743	70.21	48.52	0.69107	-0.533097			WBGene00003233	1.258	2.487	1.97695	0.983275			WBGene00013721	10.73	3.804	0.35452	-1.49606
WBGene00003587	215.1	137.5	0.639238	-0.645576			WBGene00000843	170.2	137.4	0.807286	-0.308849			WBGene00001112	9.653	5.452	0.564799	-0.824192
WBGene00009744	25.17	21.76	0.864521	-0.210027			WBGene00009112	49.3	40.39	0.81927	-0.28759			WBGene00013723	0.3379	0.8846	2.61793	1.38843
WBGene00009745	40.37	51.6	1.27818	0.354087			WBGene00003847	29.79	54.95	1.84458	0.883291			WBGene00013724	18.54	8.444	0.455448	-1.13464
WBGene00077521	1.653	1.965	1.18875	0.249443			WBGene00009113	6.926	4.13	0.596304	-0.745881			WBGene00013725	33.52	18.48	0.551313	-0.859057
WBGene00003233	1.258	1.309	1.04054	0.0573332			WBGene00009114	0.04683	0.1497	3.19667	1.67657			WBGene00013726	15.39	5.848	0.379987	-1.39598
WBGene00000843	170.2	146	0.857814	-0.221263			WBGene00013716	5.96	6.886	1.15537	0.208354			WBGene00009508	33.71	29.45	0.873628	-0.194909
WBGene00009112	49.3	39.51	0.80142	-0.31937			WBGene00003902	1015	1208	1.19015	0.251141			WBGene00009507	11.44	6.32	0.552448	-0.856091
WBGene00003847	29.79	58.41	1.96073	0.971387			WBGene00004444	504.4	687.1	1.36221	0.445952			WBGene00009509	0.7124	0.7801	1.09503	0.130972
WBGene00009113	6.926	4.723	0.681923	-0.552319			WBGene00013717	11.16	15.4	1.37993	0.464593			WBGene00009510	2.207	1.051	0.476212	-1.07032
WBGene00009114	0.04683	0.1213	2.59022	1.37307			WBGene00013718	28.39	28.3	0.99683	-0.0045808			WBGene00006445	1.169	2.166	1.85287	0.889758
WBGene00013716	5.96	9.14	1.53356	0.616882			WBGene00013719	70.08	48.35	0.689926	-0.535487			WBGene00000492	2.087	9.573	4.58697	2.19754
WBGene00003902	1015	949.2	0.935172	-0.0966957			WBGene00004753	25.92	24.85	0.958719	-0.0608199			WBGene00010327	1.173	4.4	3.75107	1.9073
WBGene00004444	504.4	697.3	1.38243	0.467211			WBGene00013720	26.06	16.06	0.61627	-0.698365			WBGene00003742	0.5423	0.4454	0.821317	-0.28399
WBGene00013717	11.16	13.88	1.24373	0.314671			WBGene00013721	22.1	8.479	0.383665	-1.38208			WBGene00010325	27.91	16.75	0.600143	-0.736621
WBGene00013718	28.39	27.16	0.956675	-0.0638994			WBGene00001112	19.44	15.26	0.784979	-0.349273			WBGene00010326	108.3	88.4	0.816251	-0.292915
WBGene00013719	70.08	50.74	0.72403	-0.465879			WBGene00013723	0.6758	1.639	2.42527	1.27815			WBGene00044251	2.948	2.858	0.969471	-0.0447306
WBGene00004753	25.92	22.86	0.881944	-0.18124			WBGene00013724	38.26	25.15	0.657344	-0.605278			WBGene00010323	0.04581	0.1333	2.90985	1.54094
WBGene00013720	26.06	22.23	0.853031	-0.229329			WBGene00013725	68.16	45.61	0.669161	-0.579575			WBGene00044792	0.2563	5.546	21.6387	4.43554
WBGene00013721	22.1	9.892	0.447602	-1.15971			WBGene00013726	30.2	15.62	0.517219	-0.951154			WBGene00010328	2.636	8.389	3.18247	1.67015
WBGene00001112	19.44	15.51	0.79784	-0.32583			WBGene00009508	65.79	68.46	1.04058	0.057393			WBGene00006578	8.228	8.379	1.01835	0.0262363
WBGene00013723	0.6758	1.25	1.84966	0.88726			WBGene00009507	22.89	15.98	0.698121	-0.51845			WBGene00009116	15.93	16.82	1.05587	0.0784314
WBGene00013724	38.26	29.26	0.764767	-0.386907			WBGene00009509	1.509	1.072	0.710404	-0.493288			WBGene00009117	0.08961	0.5995	6.6901	2.74203
WBGene00013725	68.16	66.06	0.96919	-0.0451484			WBGene00009510	5.318	3.009	0.565814	-0.8216			WBGene00009118	75.34	45.27	0.600876	-0.734861
WBGene00013726	30.2	19.83	0.656623	-0.606864			WBGene00006445	2.246	5.266	2.34461	1.22935			WBGene00009119	253.9	241	0.949193	-0.0752272
WBGene00009508	65.79	64.58	0.981608	-0.0267809			WBGene00000492	4.105	14.91	3.63216	1.86083			WBGene00009120	18.62	14.55	0.781418	-0.355834
WBGene00009507	22.89	16.67	0.728266	-0.457463			WBGene00010327	2.453	6.006	2.44843	1.29186			WBGene00009121	10.29	10.56	1.02624	0.0373669
WBGene00009509	1.509	1.158	0.767396	-0.381958			WBGene00003742	1.148	0.6471	0.563676	-0.827062			WBGene00006720	84.3	67.58	0.801661	-0.318936
WBGene00009510	5.318	4.454	0.837533	-0.255782			WBGene00010325	53.79	39.69	0.737869	-0.438562			WBGene00003926	73.54	35.02	0.476203	-1.07035
WBGene00006445	2.246	3.962	1.76402	0.818871			WBGene00010326	218.3	159.9	0.732478	-0.449142			WBGene00004408	687.2	744.1	1.0828	0.114766
WBGene00000492	4.105	13	3.16687	1.66306			WBGene00044251	5.977	5.02	0.839886	-0.251734			WBGene00009122	895.3	570.4	0.637105	-0.650397
WBGene00010327	2.453	5.478	2.23318	1.1591			WBGene00010323	0.09162	0.1212	1.32286	0.403655			WBGene00009123	5.176	4.538	0.876739	-0.189781
WBGene00003742	1.148	0.9441	0.822387	-0.282111			WBGene00044792	0.615	4.069	6.61626	2.72602			WBGene00009124	5.253	3.574	0.680373	-0.555602
WBGene00010325	53.79	50.16	0.932515	-0.100801			WBGene00010328	5.427	11.58	2.13378	1.09341			WBGene00009243	0.9791	3.928	4.01185	2.00427
WBGene00010326	218.3	222.1	1.01741	0.0248973			WBGene00006578	16.36	16.93	1.03484	0.0494092			WBGene00011906	38.14	135.2	3.54483	1.82572
WBGene00044251	5.977	5.13	0.85829	-0.220463			WBGene00009116	32.06	33.83	1.05521	0.0775288			WBGene00003083	49.98	30.58	0.611845	-0.708762
WBGene00010323	0.09162	0.1808	1.97337	0.98066			WBGene00009117	0.2016	2.154	10.6845	3.41745			WBGene00044070	7.876	26.5	3.36465	1.75046
WBGene00044792	0.615	9.152	14.8813	3.89543			WBGene00009118	148.5	94.08	0.633535	-0.658503			WBGene00011909	0.1346	0.03916	0.290936	-1.78123
WBGene00010328	5.427	14.33	2.6405	1.40081			WBGene00009119	511.3	465.6	0.91062	-0.135079			WBGene00011908	5.719	2.607	0.455849	-1.13337
WBGene00006578	16.36	18.68	1.14181	0.191322			WBGene00009120	37.44	35.49	0.947917	-0.0771679			WBGene00002248	61.34	58.78	0.958265	-0.0615028
WBGene00009116	32.06	34.32	1.07049	0.0982751			WBGene00009121	20.29	18.56	0.914736	-0.128572			WBGene00016622	22.85	17.64	0.771991	-0.373344
WBGene00009117	0.2016	1.105	5.48115	2.45448			WBGene00006720	169.1	149.7	0.885275	-0.175802			WBGene00015232	103	65.75	0.63835	-0.647582
WBGene00009118	148.5	119.3	0.803367	-0.315869			WBGene00003926	148.7	92.21	0.620108	-0.68941			WBGene00015231	0.2131	0.595	2.79212	1.48136
WBGene00009119	511.3	530.7	1.03794	0.0537265			WBGene00004408	1381	1655	1.19841	0.261118			WBGene00015233	32.03	18.49	0.577271	-0.792679
WBGene00009120	37.44	31.03	0.828793	-0.270917			WBGene00009122	1802	1388	0.770255	-0.376591			WBGene00015238	12.77	9.769	0.764996	-0.386476
WBGene00009121	20.29	18.55	0.914243	-0.12935			WBGene00009123	10.5	10.06	0.958095	-0.061759			WBGene00044321	17.64	17.35	0.98356	-0.0239149
WBGene00006720	169.1	151.1	0.893554	-0.162373			WBGene00009124	10.53	7.209	0.684615	-0.546634			WBGene00015235	62.37	40.74	0.653199	-0.614406
WBGene00003926	148.7	102.5	0.689307	-0.536781			WBGene00009243	1.789	5.033	2.8133	1.49227			WBGene00001228	54.18	38.44	0.709487	-0.495152
WBGene00004408	1381	1578	1.14265	0.192384			WBGene00011906	74.8	154.2	2.0615	1.04369			WBGene00015230	0.03872	0.02252	0.581612	-0.781872
WBGene00009122	1802	1424	0.790233	-0.33965			WBGene00003083	98.5	66.8	0.678173	-0.560276			WBGene00015236	0.8061	1.985	2.46247	1.30011
WBGene00009123	10.5	14.02	1.33524	0.417097			WBGene00044070	16.05	46.74	2.91215	1.54208			WBGene00015228	1.956	1.914	0.978528	-0.0313155
WBGene00009124	10.53	8.656	0.822032	-0.282733			WBGene00011909	0.3029	0.2672	0.882139	-0.180922			WBGene00015237	26.04	20.62	0.791859	-0.336685
WBGene00009243	1.789	4.663	2.60648	1.38211			WBGene00011908	11.5	7.014	0.609913	-0.713325			WBGene00015239	9.392	6.021	0.641078	-0.641429
WBGene00011906	74.8	211.5	2.82754	1.49955			WBGene00002248	122.8	130.8	1.06515	0.091052			WBGene00001432	44.43	71.42	1.60747	0.684794
WBGene00003083	98.5	85.37	0.866701	-0.206395			WBGene00016622	45.78	37.51	0.819353	-0.287442			WBGene00016390	15.28	8.768	0.573822	-0.801325
WBGene00044070	16.05	34.44	2.14579	1.10151			WBGene00015232	208.9	177.6	0.850168	-0.234181			WBGene00016391	13.24	11.24	0.848943	-0.236261
WBGene00011909	0.3029	0.2546	0.840541	-0.250609			WBGene00015231	0.3835	0.921	2.40156	1.26397			WBGene00016395	81.51	71.34	0.87523	-0.192266
WBGene00011908	11.5	8.523	0.74113	-0.432201			WBGene00015233	63.11	42.48	0.67311	-0.571085			WBGene00016392	13.12	8.452	0.644207	-0.634403
WBGene00002248	122.8	118.4	0.964169	-0.0526415			WBGene00015238	24.95	16.55	0.663327	-0.592209			WBGene00016393	161.3	96.07	0.595598	-0.747589
WBGene00016622	45.78	38.34	0.837484	-0.255867			WBGene00044321	34.96	35.01	1.00143	0.00206188			WBGene00016387	51.28	23.11	0.450663	-1.14988
WBGene00015232	208.9	164.9	0.789373	-0.341221			WBGene00015235	113.5	88.51	0.779824	-0.35878			WBGene00016386	1.05	3.49	3.32381	1.73284
WBGene00015231	0.3835	1.051	2.74055	1.45446			WBGene00001228	108.7	89.29	0.821435	-0.283781			WBGene00016396	0.6894	5.758	8.35219	3.06215
WBGene00015233	63.11	52.87	0.837744	-0.255419			WBGene00015230	0.07743	0.222	2.86711	1.5196			WBGene00016394	0.7874	2.814	3.57379	1.83745
WBGene00015238	24.95	19.89	0.797194	-0.326997			WBGene00015236	1.687	5.639	3.34262	1.74098			WBGene00015024	0.04518	0.08762	1.93935	0.955576
WBGene00044321	34.96	39.09	1.11814	0.161094			WBGene00015228	4.144	4.011	0.967905	-0.047062			WBGene00015017	17.26	10.37	0.600811	-0.735017
WBGene00015235	113.5	105.3	0.927753	-0.108187			WBGene00015237	52.44	53.59	1.02193	0.0312961			WBGene00015023	17.58	11.63	0.661547	-0.596084
WBGene00001228	108.7	89.84	0.826495	-0.274922			WBGene00015239	18.41	17.98	0.976643	-0.0340966			WBGene00044644	0.04813	0.168	3.49055	1.80345
WBGene00015236	1.687	2.737	1.62241	0.698135			WBGene00001432	90.85	113.3	1.24711	0.318589			WBGene00015022	40.63	26.82	0.660103	-0.599236
WBGene00015228	4.144	3.721	0.897925	-0.155334			WBGene00016388	0.01891	0.08349	4.41512	2.14245			WBGene00044413	22.07	14.14	0.640689	-0.642305
WBGene00015237	52.44	40.39	0.770214	-0.37667			WBGene00016390	30.94	17.66	0.570782	-0.808988			WBGene00004466	43.04	27.07	0.62895	-0.668983
WBGene00015239	18.41	13.64	0.740902	-0.432646			WBGene00016391	26.56	24.64	0.927711	-0.108253			WBGene00015025	26.97	19.75	0.732295	-0.449503
WBGene00001432	90.85	112.6	1.23941	0.309648			WBGene00016395	170.9	134.1	0.784669	-0.349843			WBGene00002191	177.6	142.1	0.800113	-0.321725
WBGene00016390	30.94	26.6	0.859729	-0.218047			WBGene00016392	25.62	11.99	0.467994	-1.09544			WBGene00015021	13.93	14.02	1.00646	0.00929109
WBGene00016391	26.56	23.26	0.875753	-0.191404			WBGene00016393	328.7	198.7	0.604503	-0.72618			WBGene00015020	0.3886	0.113	0.290787	-1.78196
WBGene00016395	170.9	153.5	0.898186	-0.154914			WBGene00016387	103.2	58.44	0.566279	-0.820415			WBGene00015019	3.072	9.781	3.18392	1.6708
WBGene00016392	25.62	17.24	0.672912	-0.571511			WBGene00016386	1.95	3.506	1.79795	0.846352			WBGene00000912	39.35	45.01	1.14384	0.193882
WBGene00016393	328.7	251.3	0.764527	-0.387361			WBGene00016396	1.527	8.34	5.46169	2.44935			WBGene00018850	0.2215	0.7301	3.29616	1.72079
WBGene00016387	103.2	82.69	0.80126	-0.319658			WBGene00016394	1.575	6.052	3.84254	1.94206			WBGene00018851	0.05986	0.5572	9.30839	3.21853
WBGene00016386	1.95	3.847	1.97282	0.98026			WBGene00015017	34.52	27.93	0.809096	-0.305617			WBGene00018852	0.1158	0.4042	3.4905	1.80343
WBGene00016396	1.527	8.04	5.26523	2.3965			WBGene00015023	35.63	32.11	0.901207	-0.15007			WBGene00018849	45.22	27.15	0.600398	-0.736009
WBGene00016394	1.575	4.605	2.92381	1.54785			WBGene00044644	0.09627	0.7643	7.93913	2.98898			WBGene00018848	6.62	5.289	0.798943	-0.323836
WBGene00015024	0.09037	0.08915	0.9865	-0.0196091			WBGene00015022	80.06	70.79	0.884212	-0.177536			WBGene00018847	16.44	14.81	0.900852	-0.150639
WBGene00015017	34.52	27.33	0.791715	-0.336947			WBGene00044413	50.84	27.11	0.533242	-0.907139			WBGene00016461	0.2447	0.07118	0.290887	-1.78147
WBGene00015023	35.63	31.56	0.88577	-0.174995			WBGene00004466	84.74	66.31	0.782511	-0.353817			WBGene00016460	2.547	1.181	0.463683	-1.10879
WBGene00044644	0.09627	0.09497	0.986496	-0.0196144			WBGene00015025	53.64	39.53	0.73695	-0.440361			WBGene00016462	1.818	1.538	0.845985	-0.241297
WBGene00015022	80.06	69.13	0.863477	-0.21177			WBGene00002191	357.9	293.1	0.818944	-0.288164			WBGene00016459	0.05238	0.1219	2.32722	1.21861
WBGene00044413	50.84	42.31	0.832219	-0.264965			WBGene00015021	28.12	34.93	1.24218	0.31287			WBGene00016458	70.39	52.03	0.739167	-0.436027
WBGene00004466	84.74	64.39	0.759854	-0.396206			WBGene00015019	6.078	15.36	2.52715	1.33751			WBGene00016457	148.1	90.2	0.609048	-0.715372
WBGene00015025	53.64	48.32	0.90082	-0.150689			WBGene00000912	78.6	77.26	0.982952	-0.0248076			WBGene00016456	6.675	21.72	3.25393	1.70218
WBGene00002191	357.9	321	0.896899	-0.156983			WBGene00018850	0.406	0.9442	2.32562	1.21761			WBGene00016455	6.3	2.202	0.349524	-1.51654
WBGene00015021	28.12	29.93	1.06437	0.0899957			WBGene00018851	0.1197	0.6865	5.73517	2.51984			WBGene00016454	0.4189	6.023	14.3781	3.8458
WBGene00015020	0.9714	1.246	1.28268	0.359167			WBGene00018852	0.2158	0.2169	1.0051	0.00733519			WBGene00016463	1.66	16.26	9.79518	3.29207
WBGene00015019	6.078	14.44	2.37578	1.2484			WBGene00018849	90.05	53.78	0.597224	-0.743657			WBGene00016453	20.69	6.365	0.307637	-1.7007
WBGene00000912	78.6	86.82	1.10458	0.143498			WBGene00018848	13.46	8.723	0.648068	-0.625782			WBGene00021388	0.2469	0.7796	3.15755	1.65881
WBGene00018850	0.406	0.9832	2.42167	1.27601			WBGene00018847	32.99	33.71	1.02182	0.0311478			WBGene00044289	0.4567	1.381	3.02387	1.59639
WBGene00018851	0.1197	0.7678	6.41437	2.68131			WBGene00016461	0.4894	0.2698	0.551287	-0.859124			WBGene00021387	4.231	6.666	1.57551	0.655823
WBGene00018852	0.2158	0.2714	1.25765	0.330726			WBGene00016460	5.032	4.22	0.838633	-0.253889			WBGene00020859	0.05855	0.1817	3.10333	1.63382
WBGene00018849	90.05	69.44	0.771127	-0.374959			WBGene00016462	3.537	1.56	0.441052	-1.18098			WBGene00003068	12.63	15.34	1.21457	0.280444
WBGene00018848	13.46	11.06	0.821694	-0.283327			WBGene00016459	0.1048	0.1848	1.76336	0.818326			WBGene00077519	0.2137	0.1989	0.930744	-0.103544
WBGene00018847	32.99	29.56	0.896029	-0.158383			WBGene00016458	136	114.7	0.843382	-0.245741			WBGene00020858	2.64	1.268	0.480303	-1.05798
WBGene00016461	0.4894	0.2012	0.411116	-1.28238			WBGene00016457	295.7	207.2	0.70071	-0.51311			WBGene00020856	0.08283	0.2169	2.61862	1.3888
WBGene00016460	5.032	3.33	0.661765	-0.59561			WBGene00016456	13.55	32.63	2.40812	1.26791			WBGene00018630	0.1949	1.411	7.23961	2.85591
WBGene00016462	3.537	3.473	0.981906	-0.0263438			WBGene00016455	12.33	5.392	0.437307	-1.19328			WBGene00000780	0.5515	1.925	3.49048	1.80343
WBGene00016459	0.1048	0.3617	3.45134	1.78715			WBGene00016454	0.8467	11.38	13.4404	3.74851			WBGene00045433	9.362	6.54	0.698569	-0.517526
WBGene00016458	136	116.7	0.858088	-0.220802			WBGene00016463	3.2	26.09	8.15312	3.02735			WBGene00018632	25.09	19.04	0.758868	-0.398079
WBGene00016457	295.7	206.2	0.697328	-0.52009			WBGene00016453	42.19	22.68	0.537568	-0.89548			WBGene00018625	35.01	16.62	0.474722	-1.07485
WBGene00016456	13.55	32.84	2.42362	1.27716			WBGene00021386	0.06447	0.0853	1.3231	0.403918			WBGene00045434	23.28	12.73	0.546821	-0.870859
WBGene00016455	12.33	6.529	0.529521	-0.917239			WBGene00021388	0.529	1.929	3.6465	1.86651			WBGene00013605	24.06	21.91	0.91064	-0.135047
WBGene00016454	0.8467	6.709	7.9237	2.98617			WBGene00044289	0.9133	1.49	1.63145	0.706152			WBGene00013121	0.03425	0.03985	1.1635	0.218476
WBGene00016463	3.2	21.89	6.84063	2.77413			WBGene00021387	8.601	11.71	1.36147	0.445165			WBGene00013122	11.77	8.232	0.699405	-0.515799
WBGene00016453	42.19	19.06	0.451766	-1.14635			WBGene00020859	0.1366	0.1549	1.13397	0.18138			WBGene00013123	9.853	5.691	0.577591	-0.791881
WBGene00021386	0.06447	0.0795	1.23313	0.302327			WBGene00003068	25.3	32.77	1.29526	0.373238			WBGene00013124	4.541	15.66	3.44858	1.786
WBGene00021388	0.529	1.148	2.17013	1.11778			WBGene00077519	0.4274	0.9426	2.20543	1.14106			WBGene00013126	0.07208	0.04193	0.581715	-0.781616
WBGene00044289	0.9133	2.298	2.51615	1.33122			WBGene00020858	5.133	2.846	0.554452	-0.850867			WBGene00013127	40.62	15.6	0.384047	-1.38064
WBGene00021387	8.601	12.52	1.45564	0.541658			WBGene00020856	0.1657	0.2192	1.32287	0.403674			WBGene00013128	21.25	14.68	0.690824	-0.533611
WBGene00020859	0.1366	0.2118	1.55051	0.632745			WBGene00018630	0.3898	12.84	32.94	5.04177			WBGene00013129	14.24	9.173	0.644171	-0.634484
WBGene00003068	25.3	28.12	1.11146	0.152459			WBGene00000780	1.195	5.108	4.27448	2.09575			WBGene00001980	127.3	142.4	1.11862	0.161717
WBGene00077519	0.4274	0.9699	2.2693	1.18225			WBGene00045433	18.74	17.82	0.950907	-0.0726236			WBGene00013130	0.1532	0.2674	1.74543	0.803583
WBGene00020858	5.133	3.907	0.761153	-0.393741			WBGene00018632	50.06	37.92	0.757491	-0.400699			WBGene00013933	0.2724	0.1761	0.646476	-0.629332
WBGene00020856	0.1657	0.1226	0.739891	-0.434615			WBGene00018625	70.34	49.35	0.701592	-0.511295			WBGene00004706	31.47	22.59	0.717827	-0.478293
WBGene00018630	0.3898	0.2991	0.767317	-0.382106			WBGene00045434	43.97	28.18	0.640892	-0.641848			WBGene00005517	0.1796	0.209	1.1637	0.218716
WBGene00000780	1.195	2.721	2.27699	1.18713			WBGene00013605	49.7	34.92	0.702616	-0.509192			WBGene00012317	135.6	106.2	0.783186	-0.352573
WBGene00045433	18.74	15.5	0.827108	-0.273853			WBGene00013122	23.61	18.61	0.788225	-0.34332			WBGene00002119	0.0685	0.1594	2.32701	1.21848
WBGene00018632	50.06	49.24	0.98362	-0.0238275			WBGene00013123	19.01	10.67	0.561284	-0.833198			WBGene00013177	20.6	19.94	0.967961	-0.0469789
WBGene00018625	70.34	52.76	0.750071	-0.414901			WBGene00013124	7.517	21.62	2.87615	1.52414			WBGene00013178	6.653	4.223	0.634751	-0.655737
WBGene00045434	43.97	35.56	0.808733	-0.306264			WBGene00013126	0.1442	0.04239	0.293967	-1.76628			WBGene00043056	8.278	8.39	1.01353	0.0193886
WBGene00013605	49.7	49.41	0.994165	-0.0084428			WBGene00013127	82.17	32.3	0.393088	-1.34708			WBGene00013179	0.03527	0.04103	1.16331	0.218238
WBGene00013122	23.61	20.02	0.847946	-0.237956			WBGene00013128	42.81	34.71	0.810792	-0.302596			WBGene00009751	0.03006	0.03497	1.16334	0.218273
WBGene00013123	19.01	12.98	0.682799	-0.550468			WBGene00013129	28.73	24.68	0.859032	-0.219216			WBGene00009467	0.02159	1.708	79.1107	6.3058
WBGene00013124	7.517	21	2.79367	1.48216			WBGene00001980	255.7	302.9	1.18459	0.244389			WBGene00009466	0.05064	0.1768	3.49131	1.80377
WBGene00013126	0.1442	0.09481	0.65749	-0.60496			WBGene00013130	0.4596	0.2703	0.58812	-0.765817			WBGene00009465	0.04947	0.05756	1.16353	0.218513
WBGene00013127	82.17	60.93	0.741512	-0.431459			WBGene00013933	0.5449	0.5607	1.029	0.0412376			WBGene00009468	8.947	10.54	1.17805	0.236399
WBGene00013128	42.81	36.89	0.861715	-0.214718			WBGene00004706	63.19	59.78	0.946036	-0.0800334			WBGene00009461	12.06	14.71	1.21973	0.286567
WBGene00013129	28.73	21.72	0.756004	-0.403534			WBGene00005517	0.3367	0.2376	0.705673	-0.502929			WBGene00013181	0.058	0.3374	5.81724	2.54034
WBGene00001980	255.7	266.1	1.04067	0.0575163			WBGene00012317	272.9	248.3	0.909857	-0.136288			WBGene00013180	4.535	16.99	3.74642	1.90551
WBGene00013130	0.4596	0.1511	0.328764	-1.60488			WBGene00002119	0.0685	0.1813	2.64672	1.4042			WBGene00013182	0.03936	0.229	5.81809	2.54055
WBGene00013933	0.5449	0.3584	0.657735	-0.604421			WBGene00013177	42.35	46.85	1.10626	0.145687			WBGene00010417	0.05017	0.05837	1.16344	0.218402
WBGene00004706	63.19	47.48	0.751385	-0.412376			WBGene00013178	13.81	12.83	0.929037	-0.106192			WBGene00010416	9.227	12.48	1.35255	0.435684
WBGene00005517	0.3367	0.1649	0.489753	-1.02987			WBGene00043056	16.56	17.74	1.07126	0.0993033			WBGene00000410	21.55	14.42	0.669142	-0.579617
WBGene00012317	272.9	237.1	0.868816	-0.202877			WBGene00013179	0.07053	0.03111	0.441089	-1.18086			WBGene00010157	0.05839	0.05945	1.01815	0.0259555
WBGene00002119	0.0685	0.2027	2.95912	1.56517			WBGene00009467	0.04317	1.143	26.4767	4.72665			WBGene00010161	7.509	5.579	0.742975	-0.428614
WBGene00013177	42.35	36.96	0.872727	-0.196397			WBGene00009465	0.09894	0.1309	1.32302	0.403839			WBGene00010159	20.38	14.58	0.715407	-0.483163
WBGene00013178	13.81	10.64	0.770456	-0.376215			WBGene00009468	18.69	17.14	0.917068	-0.124899			WBGene00010160	9.119	10.28	1.12732	0.172893
WBGene00043056	16.56	18.05	1.08998	0.124296			WBGene00009461	24.24	26.43	1.09035	0.124787			WBGene00000010	13.11	10.65	0.812357	-0.299814
WBGene00009467	0.04317	0.8519	19.7336	4.30258			WBGene00013181	0.08699	0.9976	11.468	3.51954			WBGene00001215	11.39	11.6	1.01844	0.0263571
WBGene00009466	0.1013	0.09993	0.986476	-0.0196444			WBGene00013180	9.243	28.22	3.05312	1.61028			WBGene00013186	0.04813	0.2128	4.42136	2.14449
WBGene00009465	0.09894	0.244	2.46614	1.30226			WBGene00013182	0.1181	0.3472	2.93988	1.55576			WBGene00007769	1.276	0.3711	0.290831	-1.78175
WBGene00009468	18.69	21.03	1.1252	0.170182			WBGene00010417	0.08361	0.1623	1.94116	0.956916			WBGene00003663	0.1617	0.0171	0.105751	-3.24125
WBGene00009461	24.24	29.5	1.217	0.283325			WBGene00010416	18.27	23.32	1.27641	0.352091			WBGene00007766	4.285	2.342	0.546558	-0.871554
WBGene00013181	0.08699	0.4577	5.26152	2.39548			WBGene00000410	43.33	38.76	0.89453	-0.160798			WBGene00014183	0.0382	0.2222	5.81675	2.54021
WBGene00013180	9.243	22.17	2.39857	1.26218			WBGene00010157	0.1387	0.07726	0.55703	-0.844174			WBGene00014187	0.1014	0.2192	2.16174	1.11219
WBGene00013182	0.1181	0.233	1.9729	0.980321			WBGene00010161	15.17	10.42	0.686882	-0.541866			WBGene00003703	0.1136	0.1101	0.96919	-0.0451484
WBGene00010417	0.08361	0.04949	0.591915	-0.756538			WBGene00010159	40.79	35.37	0.867124	-0.205689			WBGene00010652	0.1598	2.55	15.9574	3.99616
WBGene00010416	18.27	19.06	1.04324	0.0610715			WBGene00010160	18.26	16.39	0.89759	-0.155871			WBGene00010654	0.5053	0.4811	0.952108	-0.0708034
WBGene00000410	43.33	33.1	0.763905	-0.388535			WBGene00000010	26.15	20.37	0.778967	-0.360365			WBGene00009318	0.1527	2.368	15.5075	3.9549
WBGene00010157	0.1387	0.144	1.03821	0.054101			WBGene00001215	22.86	24.2	1.05862	0.0821816			WBGene00009312	0.08562	0.7571	8.84256	3.14446
WBGene00010161	15.17	12.14	0.800264	-0.321453			WBGene00013186	0.09627	0.2632	2.73398	1.451			WBGene00009315	0.1032	0.6967	6.75097	2.75509
WBGene00010159	40.79	34.12	0.83648	-0.257598			WBGene00007769	2.573	0.544	0.211426	-2.24177			WBGene00009314	23.28	16.92	0.726804	-0.460361
WBGene00010160	18.26	17.58	0.96276	-0.0547517			WBGene00007768	0.1945	0.04289	0.220514	-2.18106			WBGene00001131	24.01	47.35	1.97209	0.979729
WBGene00000010	26.15	18.31	0.700191	-0.514179			WBGene00003664	1.797	0.9116	0.50729	-0.979118			WBGene00077557	0.5796	0.6743	1.16339	0.218333
WBGene00001215	22.86	21.47	0.939195	-0.0905032			WBGene00003663	0.3528	0.01297	0.036763	-4.7656			WBGene00008853	0.07558	0.06596	0.872718	-0.196413
WBGene00013186	0.09627	0.133	1.38153	0.466268			WBGene00007766	8.848	5.432	0.613924	-0.703868			WBGene00008856	16.35	13.03	0.796942	-0.327454
WBGene00007769	2.573	1.049	0.407695	-1.29444			WBGene00014183	0.07639	0.3538	4.6315	2.21148			WBGene00008857	40.5	48.23	1.19086	0.252009
WBGene00003664	1.797	0.06651	0.0370117	-4.75588			WBGene00014187	0.2028	0.7413	3.65533	1.87			WBGene00008858	0.5996	0.5582	0.930954	-0.103218
WBGene00007766	8.848	7.039	0.795547	-0.329981			WBGene00003703	0.1893	0.334	1.7644	0.819174			WBGene00004963	0.3416	0.2608	0.763466	-0.389364
WBGene00014187	0.2028	0.3431	1.69181	0.758571			WBGene00010652	0.2968	2.779	9.36321	3.227			WBGene00006807	17.38	29.04	1.67089	0.740613
WBGene00003703	0.1893	0.09338	0.493291	-1.01949			WBGene00010654	0.8268	1.175	1.42114	0.50705			WBGene00007640	33.84	14.99	0.442967	-1.17473
WBGene00010652	0.2968	2.658	8.95553	3.16278			WBGene00009318	0.2629	4.945	18.8094	4.23338			WBGene00007637	43.33	45.59	1.05216	0.0733512
WBGene00010654	0.8268	1.133	1.37034	0.454538			WBGene00009312	0.1712	0.9063	5.29381	2.40431			WBGene00012265	0.01359	0.06327	4.65563	2.21898
WBGene00009318	0.2629	3.029	11.5215	3.52626			WBGene00009313	0.2388	0.1053	0.440955	-1.1813			WBGene00004275	0.0716	0.4582	6.39944	2.67795
WBGene00009312	0.1712	1.014	5.9229	2.5663			WBGene00009316	0.1195	0.06326	0.529372	-0.917645			WBGene00012266	0.03425	0.259	7.56204	2.91878
WBGene00009313	0.2388	0.1571	0.657873	-0.60412			WBGene00009315	0.2478	47.73	192.615	7.58958			WBGene00012270	0.0179	0.3332	18.6145	4.21836
WBGene00009316	0.1195	0.04717	0.394728	-1.34107			WBGene00009314	46.4	1.949	0.0420043	-4.57332			WBGene00012268	0.0895	0.3124	3.4905	1.80343
WBGene00009315	0.2478	37.57	151.614	7.24426			WBGene00001131	50.46	78.57	1.55707	0.638838			WBGene00012267	0.03625	0.02109	0.581793	-0.781422
WBGene00009314	46.4	1.609	0.0346767	-4.84989			WBGene00077557	1.376	0.7029	0.510828	-0.969089			WBGene00002232	65.43	66.02	1.00902	0.0129509
WBGene00001131	50.46	74.37	1.47384	0.559581			WBGene00000642	0.1003	0.177	1.76471	0.819428			WBGene00008681	1.316	3.292	2.50152	1.3228
WBGene00077557	1.376	0.7862	0.571366	-0.807512			WBGene00008853	0.1512	0.1167	0.771825	-0.373654			WBGene00011935	8.534	9.024	1.05742	0.080545
WBGene00000642	0.1003	0.06599	0.657926	-0.604002			WBGene00008856	33.26	29.97	0.901082	-0.150269			WBGene00011934	2.168	2.072	0.95572	-0.0653408
WBGene00008853	0.1512	0.03728	0.246561	-2.01998			WBGene00008857	82.51	86.29	1.04581	0.0646244			WBGene00005523	0.1221	0.45	3.6855	1.88186
WBGene00008856	33.26	29.4	0.883945	-0.177972			WBGene00008858	1.247	0.5924	0.47506	-1.07382			WBGene00005524	0.08431	0.1226	1.45416	0.540183
WBGene00008857	82.51	80.21	0.972125	-0.0407869			WBGene00004963	0.7046	0.6215	0.882061	-0.18105			WBGene00011936	27.8	29.69	1.06799	0.0948922
WBGene00008858	1.247	0.5443	0.436488	-1.19599			WBGene00006807	35.24	48.34	1.37174	0.456004			WBGene00011933	0.03641	0.08472	2.32683	1.21837
WBGene00004963	0.7046	0.4318	0.61283	-0.706441			WBGene00007640	67.95	42.53	0.625901	-0.675993			WBGene00009413	0.009903	0.01152	1.16328	0.218203
WBGene00006807	35.24	50.52	1.4336	0.519641			WBGene00007637	84.83	75.83	0.893905	-0.161806			WBGene00009415	2.576	0.8926	0.346506	-1.52905
WBGene00007640	67.95	43.34	0.637822	-0.648774			WBGene00012265	0.01359	0.1199	8.82266	3.14121			WBGene00009416	0.1967	0.07628	0.387799	-1.36662
WBGene00007637	84.83	79.22	0.933868	-0.0987099			WBGene00004275	0.1432	0.9473	6.61522	2.72579			WBGene00009410	5.579	2.316	0.415128	-1.26837
WBGene00012265	0.01359	0.09389	6.90876	2.78843			WBGene00012266	0.0685	0.3927	5.73285	2.51925			WBGene00009412	0.5194	0.1871	0.360223	-1.47304
WBGene00004275	0.1432	0.9536	6.65922	2.73535			WBGene00012270	0.0537	0.221	4.11546	2.04105			WBGene00012946	1.098	0.391	0.356102	-1.48964
WBGene00012266	0.0685	0.2703	3.94599	1.98039			WBGene00012268	0.1969	0.3158	1.60386	0.681548			WBGene00006876	26.27	43.6	1.65969	0.730912
WBGene00012270	0.0537	0.5651	10.5233	3.39551			WBGene00002232	129.4	125.7	0.971406	-0.041853			WBGene00011384	0.1197	0.209	1.74603	0.80408
WBGene00012268	0.1969	0.2825	1.43474	0.520788			WBGene00008681	2.73	2.824	1.03443	0.0488391			WBGene00011385	0.2724	1.146	4.20705	2.07281
WBGene00012267	0.07251	0.03577	0.493311	-1.01943			WBGene00011935	15.93	17.69	1.11048	0.151188			WBGene00011386	0.1327	0.05148	0.387943	-1.36608
WBGene00002232	129.4	124.2	0.959815	-0.0591724			WBGene00011934	5.033	3.347	0.665011	-0.58855			WBGene00011388	10.83	5.149	0.475439	-1.07267
WBGene00008681	2.73	4.187	1.5337	0.617016			WBGene00005523	0.2035	0.1436	0.705651	-0.502973			WBGene00011389	1.217	0.2707	0.222432	-2.16856
WBGene00011935	15.93	19.26	1.20904	0.273861			WBGene00005524	0.1475	0.1115	0.755932	-0.403671			WBGene00012948	0.1717	1.435	8.3576	3.06309
WBGene00011934	5.033	4.049	0.80449	-0.313853			WBGene00011936	55.63	41.18	0.740248	-0.433919			WBGene00000415	24.17	22.21	0.918908	-0.122008
WBGene00005523	0.2035	0.3213	1.57887	0.658892			WBGene00011933	0.07282	0.2034	2.79319	1.48191			WBGene00001045	114.4	106.1	0.927448	-0.108662
WBGene00005524	0.1475	0.1248	0.846102	-0.241097			WBGene00009413	0.009903	0.03494	3.52822	1.81894			WBGene00000821	0.0304	0.03537	1.16349	0.218455
WBGene00011936	55.63	49.2	0.884415	-0.177205			WBGene00009415	5.178	4.085	0.788915	-0.342059			WBGene00012957	0.1492	0.0434	0.290885	-1.78148
WBGene00011933	0.07282	0.2874	3.94672	1.98065			WBGene00009416	0.3933	0.2024	0.51462	-0.958421			WBGene00012950	15.58	9.825	0.630616	-0.665166
WBGene00009413	0.009903	0.00977	0.98657	-0.0195071			WBGene00009410	11.08	7.624	0.688087	-0.539338			WBGene00012951	20.95	13.78	0.657757	-0.604374
WBGene00009415	5.178	2.433	0.469873	-1.08966			WBGene00009412	1.101	0.3273	0.297275	-1.75013			WBGene00012952	0.3003	0.1697	0.565102	-0.823418
WBGene00009416	0.3933	0.194	0.493262	-1.01957			WBGene00012946	2.195	0.9683	0.441139	-1.18069			WBGene00012953	2.34	2.643	1.12949	0.175668
WBGene00009410	11.08	7.545	0.680957	-0.554365			WBGene00006876	52.62	83.68	1.59027	0.669272			WBGene00077560	1.869	2.587	1.38416	0.469013
WBGene00009412	1.101	0.5979	0.543052	-0.880838			WBGene00011384	0.2095	0.5545	2.64678	1.40424			WBGene00001372	18.01	8.306	0.461188	-1.11657
WBGene00012946	2.195	1.26	0.574032	-0.800797			WBGene00011385	0.5657	3.142	5.55418	2.47357			WBGene00011155	292.9	80.47	0.274735	-1.86389
WBGene00006876	52.62	71.17	1.35253	0.435658			WBGene00011387	0.2199	0.05818	0.264575	-1.91825			WBGene00011156	485.2	292.3	0.602432	-0.73113
WBGene00011384	0.2095	0.5906	2.81909	1.49523			WBGene00011386	0.2655	0.2342	0.882109	-0.180971			WBGene00006707	49.69	31.41	0.632119	-0.661732
WBGene00011385	0.5657	1.798	3.17836	1.66828			WBGene00011388	22.32	13.29	0.59543	-0.747996			WBGene00003123	249.1	165	0.662385	-0.594259
WBGene00011387	0.2199	0.1302	0.592087	-0.756118			WBGene00011389	2.47	1.263	0.511336	-0.967656			WBGene00001836	37.51	30.19	0.804852	-0.313205
WBGene00011386	0.2655	0.3492	1.31525	0.395342			WBGene00012948	0.3747	2.878	7.68081	2.94126			WBGene00011058	15.53	14.09	0.907276	-0.140386
WBGene00011388	22.32	10.44	0.467742	-1.09622			WBGene00000415	48.43	47.46	0.979971	-0.0291889			WBGene00006958	40.64	24.94	0.613681	-0.704439
WBGene00011389	2.47	1.43	0.578947	-0.788496			WBGene00001045	231.3	217.6	0.94077	-0.0880867			WBGene00011059	172.1	207.7	1.20686	0.271254
WBGene00011390	0.05297	0.1045	1.97281	0.980256			WBGene00000821	0.1216	0.1609	1.32319	0.404021			WBGene00011060	0.6488	4.687	7.22411	2.85282
WBGene00012948	0.3747	1.971	5.26021	2.39512			WBGene00012957	0.2238	0.0329	0.147006	-2.76605			WBGene00002004	19.09	19.34	1.0131	0.0187707
WBGene00000415	48.43	38.41	0.793103	-0.334419			WBGene00012950	31.31	20.02	0.639412	-0.645182			WBGene00013134	0.1257	0.1463	1.16388	0.218945
WBGene00001045	231.3	178.6	0.772157	-0.373033			WBGene00012951	42.08	30.34	0.721008	-0.471914			WBGene00013135	12.3	47.12	3.83089	1.93768
WBGene00000821	0.1216	0.12	0.986842	-0.0191088			WBGene00012955	0.3903	0.4304	1.10274	0.141095			WBGene00013136	10.03	12.93	1.28913	0.366401
WBGene00012957	0.2238	0.184	0.822163	-0.282504			WBGene00012952	0.5749	0.5297	0.921378	-0.118136			WBGene00013137	10.23	5.357	0.523656	-0.933309
WBGene00012950	31.31	23.5	0.750559	-0.413963			WBGene00012953	4.491	8.621	1.91962	0.940819			WBGene00000023	0.7329	0.2053	0.28012	-1.83588
WBGene00012951	42.08	33.54	0.797053	-0.327252			WBGene00077560	3.612	3.61	0.999446	-0.000799056			WBGene00013138	0.2406	0.1532	0.636741	-0.65122
WBGene00012955	0.3903	0.09628	0.246682	-2.01928			WBGene00001372	35.94	30.28	0.842515	-0.247225			WBGene00010246	0.1842	0.1225	0.665038	-0.588491
WBGene00012952	0.5749	0.1947	0.338668	-1.56206			WBGene00011155	587	265.4	0.452129	-1.14519			WBGene00010244	74.5	94.35	1.26644	0.340782
WBGene00012953	4.491	3.888	0.865731	-0.208009			WBGene00011156	970.5	689.3	0.710252	-0.493596			WBGene00010248	2.998	2.588	0.863242	-0.212163
WBGene00077560	3.612	3.614	1.00055	0.000798613			WBGene00006707	101	73.05	0.723267	-0.467399			WBGene00002240	8.04	6.196	0.770647	-0.375858
WBGene00001372	35.94	28.88	0.803561	-0.31552			WBGene00003123	506.7	337.4	0.665877	-0.586672			WBGene00002000	251.6	181.9	0.722973	-0.467986
WBGene00011155	587	283.8	0.483475	-1.04849			WBGene00001836	75.66	60.86	0.804388	-0.314036			WBGene00010242	7.576	23.38	3.08606	1.62577
WBGene00011156	970.5	748	0.770737	-0.37569			WBGene00011058	31.74	28.75	0.905797	-0.14274			WBGene00010243	0.1776	0.9954	5.60473	2.48664
WBGene00006707	101	78.57	0.777921	-0.362305			WBGene00006958	80.34	54.52	0.678616	-0.559333			WBGene00000544	0.3494	0.3717	1.06382	0.0892591
WBGene00003123	506.7	464.1	0.915927	-0.126696			WBGene00011059	348.7	438.2	1.25667	0.329603			WBGene00012958	3.17	2.734	0.862461	-0.21347
WBGene00001836	75.66	62.62	0.82765	-0.272907			WBGene00011060	1.325	7.488	5.65132	2.49859			WBGene00012959	0.08532	0.04963	0.581692	-0.781672
WBGene00011058	31.74	27.81	0.876181	-0.190698			WBGene00002004	37.72	39.49	1.04692	0.0661577			WBGene00012960	2.33	4.913	2.10858	1.07627
[truncated: 13,290 more rows]
