# Supplementary material for: Gene Cascade Finder: A tool for identification of gene cascades and its application in Caenorhabditis elegans
Source: PLoS One. 2019 Sep 10;14(9):e0215187. doi: 10.1371/journal.pone.0215187 (PMC6736238; doi:10.1371/journal.pone.0215187)
Supplement: S9 Table — (XLSX) [file pone.0215187.s009.xlsx]

## Sheet: Sheet1
Genes with no changes in expression level (mutant gene: spn-4)							Genes with no changes in expression level (mutant gene: mex-1)							Genes with no changes in expression level (mutant gene: mex-3)
gene_id	RPKM (N2)	RPKM (spn-4)	spn-4/N2	log2(spn-4/N2)			gene_id	RPKM (N2)	RPKM (mex-1)	mex-1/N2	log2(mex-1/N2)			gene_id	RPKM (N2)	RPKM (mex-3)	mex-3/N2	log2(mex-3/N2)
WBGene00018773	0.1601	0.07897	0.493254	-1.0196			WBGene00022275	0.292	0.1545	0.52911	-0.918362			WBGene00022276	2.158	4.819	2.23309	1.15904
WBGene00018772	1.498	3.586	2.39386	1.25934			WBGene00045049	0.3607	0.7159	1.98475	0.988959			WBGene00045049	0.1803	0.4197	2.32779	1.21896
WBGene00004225	1.671	7.276	4.35428	2.12243			WBGene00018773	0.1601	0.4236	2.64585	1.40373			WBGene00018773	0.08004	0.1863	2.32759	1.21883
WBGene00021666	0.2316	0.6646	2.8696	1.52085			WBGene00018772	1.498	4.581	3.05808	1.61262			WBGene00003229	64.24	34.43	0.535959	-0.899806
WBGene00021664	0.524	0.991	1.89122	0.919318			WBGene00018775	0.4317	1.143	2.64767	1.40472			WBGene00018772	0.719	3.253	4.52434	2.17771
WBGene00021665	0.7742	1.757	2.26944	1.18234			WBGene00000253	8.241	15.29	1.85536	0.891697			WBGene00018775	0.1439	0.5861	4.07297	2.02608
WBGene00021672	0.2544	0.1255	0.493318	-1.01941			WBGene00004225	1.671	10.96	6.55895	2.71346			WBGene00004225	0.8317	5.134	6.1729	2.62595
WBGene00021674	2.034	14.59	7.17306	2.84259			WBGene00018958	6.41	13.57	2.117	1.08202			WBGene00021666	0.2527	0.5635	2.22992	1.15699
WBGene00021675	1.769	12.36	6.987	2.80467			WBGene00021666	0.2316	1.059	4.57254	2.193			WBGene00021663	1.247	4.352	3.48998	1.80322
WBGene00016904	6.835	17.76	2.59839	1.37762			WBGene00021664	0.524	0.9605	1.83302	0.874219			WBGene00021664	0.1748	0.6097	3.48799	1.80239
WBGene00016903	15.54	32.16	2.0695	1.04928			WBGene00021672	0.2544	0.05611	0.220558	-2.18077			WBGene00021665	0.3872	1.081	2.79184	1.48122
WBGene00021734	1.418	3.074	2.16784	1.11626			WBGene00021667	1.636	0.8534	0.521638	-0.938879			WBGene00021674	0.9916	10.23	10.3167	3.3669
WBGene00015570	0.3053	0.545	1.78513	0.836029			WBGene00021674	2.034	15.92	7.82694	2.96845			WBGene00021675	0.8847	8.267	9.34441	3.2241
WBGene00021025	12.28	30.57	2.48941	1.31581			WBGene00021675	1.769	13.68	7.73318	2.95106			WBGene00016904	5.006	14	2.79664	1.4837
WBGene00021028	0.1727	0.1065	0.616676	-0.697415			WBGene00016904	6.835	20.72	3.03146	1.60001			WBGene00016903	7.274	18.58	2.5543	1.35293
WBGene00001814	3.524	8.41	2.38649	1.25489			WBGene00016903	15.54	38.86	2.50064	1.3223			WBGene00002077	72.2	38.75	0.536704	-0.897803
WBGene00022036	18.11	11.46	0.6328	-0.66018			WBGene00021661	13.82	7.13	0.515919	-0.954784			WBGene00002079	23.03	11.43	0.496309	-1.01069
WBGene00022039	0.8615	2.517	2.92165	1.54678			WBGene00021658	27.58	11.4	0.413343	-1.27459			WBGene00021661	6.928	3.418	0.49336	-1.01929
WBGene00022038	0.5568	5.451	9.78987	3.29129			WBGene00020091	14.1	6.907	0.489858	-1.02956			WBGene00020091	7.038	3.708	0.526854	-0.924524
WBGene00022033	139.3	239	1.71572	0.778815			WBGene00021734	1.418	3.829	2.70028	1.43311			WBGene00021734	0.6826	2.444	3.58043	1.84013
WBGene00002393	7.347	44.47	6.05281	2.59761			WBGene00021027	0.1925	0.5095	2.64675	1.40422			WBGene00021025	6.073	21.22	3.49415	1.80494
WBGene00022040	0.03469	0.1711	4.93226	2.30225			WBGene00021025	12.28	36.26	2.95277	1.56207			WBGene00001814	1.749	5.236	2.99371	1.58193
WBGene00000434	0.1444	0.7598	5.26177	2.39555			WBGene00001814	3.524	9.849	2.79484	1.48276			WBGene00022036	9.026	3.93	0.435409	-1.19956
WBGene00001725	0.3431	29.14	84.9315	6.40823			WBGene00022035	5.037	2.091	0.415128	-1.26837			WBGene00022034	20.89	10.67	0.510771	-0.969252
WBGene00018921	0.159	0.09724	0.611572	-0.709405			WBGene00022036	18.11	8.988	0.4963	-1.01071			WBGene00022039	0.497	2.236	4.49899	2.1696
WBGene00022026	3.624	11.94	3.2947	1.72015			WBGene00022034	42.45	22.74	0.535689	-0.900532			WBGene00022038	0.2998	3.389	11.3042	3.49879
WBGene00022030	0.08532	0.1683	1.97257	0.980079			WBGene00022039	0.8615	4.735	5.49623	2.45844			WBGene00022033	72.5	160.6	2.21517	1.14742
WBGene00022032	0.0327	0.484	14.8012	3.88764			WBGene00022038	0.5568	5.591	10.0413	3.32788			WBGene00022043	40.44	13.76	0.340257	-1.5553
WBGene00044461	0.2189	1.728	7.89402	2.98076			WBGene00022043	81.51	40.56	0.497608	-1.00692			WBGene00002393	3.922	30.56	7.79194	2.96198
WBGene00021215	0.5343	5.295	9.91016	3.30891			WBGene00002393	7.347	46.5	6.32911	2.662			WBGene00000434	0.09627	0.6721	6.98141	2.80352
WBGene00021207	0.0291	0.1005	3.45361	1.7881			WBGene00000434	0.1444	0.3821	2.64612	1.40388			WBGene00001725	0.204	20.77	101.814	6.66979
WBGene00044434	0.08701	0.02146	0.246638	-2.01953			WBGene00001725	0.3431	26.19	76.3334	6.25424			WBGene00018923	11.99	6.355	0.530025	-0.915868
WBGene00000623	0.4467	1.044	2.33714	1.22474			WBGene00018923	24.06	13.69	0.568994	-0.813514			WBGene00022026	1.769	7.984	4.51328	2.17418
WBGene00000624	0.02359	0.3724	15.7864	3.98061			WBGene00018921	0.159	0.07351	0.462327	-1.11301			WBGene00022030	0.04266	0.1489	3.49039	1.80339
WBGene00021213	5.378	14.6	2.71476	1.44083			WBGene00022026	3.624	15.58	4.29912	2.10404			WBGene00022032	0.01635	0.2664	16.2936	4.02623
WBGene00020283	0.2031	5.134	25.2782	4.65982			WBGene00022030	0.08532	0.301	3.52789	1.81881			WBGene00044461	0.101	1.156	11.4455	3.51671
WBGene00020281	0.2535	9.438	37.2308	5.21842			WBGene00022032	0.0327	0.3029	9.263	3.21148			WBGene00021215	0.2671	3.023	11.3179	3.50053
WBGene00022518	9.699	41.87	4.31694	2.11001			WBGene00044461	0.2189	1.901	8.68433	3.11841			WBGene00021207	0.01455	0.1016	6.98282	2.80381
WBGene00022517	0.2951	38.76	131.345	7.03722			WBGene00021215	0.5343	7.284	13.6328	3.76901			WBGene00021211	6.336	3.454	0.545139	-0.875304
WBGene00022519	6.874	17.63	2.56474	1.35881			WBGene00021207	0.0291	0.2695	9.26117	3.21119			WBGene00004028	13.21	6.7	0.507192	-0.979397
WBGene00022389	3.52	15.76	4.47727	2.16262			WBGene00000624	0.02359	0.1457	6.17635	2.62675			WBGene00044434	0.0435	0.01265	0.290805	-1.78188
WBGene00022386	0.8354	1.573	1.88293	0.91298			WBGene00021213	5.378	22.79	4.23763	2.08326			WBGene00000623	0.2116	0.9027	4.26607	2.09291
WBGene00022391	0.1128	1.396	12.3759	3.62946			WBGene00020283	0.2031	9.431	46.4353	5.53715			WBGene00021213	2.66	10.91	4.1015	2.03615
WBGene00022383	0.09562	0.4953	5.17988	2.37292			WBGene00020281	0.2535	14.45	57.002	5.83294			WBGene00020283	0.1016	3.946	38.8386	5.27942
WBGene00003548	0.07014	0.2669	3.80525	1.92799			WBGene00022518	9.699	51.51	5.31086	2.40894			WBGene00020281	0.1323	6.54	49.4331	5.62741
WBGene00018786	18.55	8.671	0.467439	-1.09715			WBGene00022517	0.2951	50.41	170.823	7.41636			WBGene00022518	4.853	25.85	5.3266	2.41322
WBGene00016931	0.3049	1.704	5.58872	2.48252			WBGene00022519	6.874	17.09	2.48618	1.31393			WBGene00022517	0.152	28.03	184.408	7.52676
WBGene00021333	8.079	23.48	2.9063	1.53918			WBGene00022389	3.52	20.61	5.85511	2.5497			WBGene00022519	3.516	10.71	3.04608	1.60695
WBGene00021328	0.2013	2.128	10.5713	3.40208			WBGene00022386	0.8354	3.095	3.70481	1.8894			WBGene00022389	1.779	7.603	4.27375	2.0955
WBGene00001745	15.53	45.59	2.93561	1.55366			WBGene00001678	25.55	14.14	0.553425	-0.853541			WBGene00022386	0.4405	1.476	3.35074	1.74448
WBGene00019910	0.04434	0.3094	6.9779	2.80279			WBGene00022391	0.1128	1.842	16.3298	4.02943			WBGene00001678	13.61	7.51	0.5518	-0.857782
WBGene00019909	6.42	10.87	1.69315	0.759707			WBGene00022383	0.09562	1.265	13.2294	3.72568			WBGene00022391	0.06767	1.054	15.5756	3.96121
WBGene00044895	0.5839	1.959	3.35503	1.74632			WBGene00003548	0.07014	0.7424	10.5845	3.40389			WBGene00022383	0.04781	0.445	9.30768	3.21842
WBGene00019911	11.03	18.67	1.69266	0.759289			WBGene00018786	18.55	10.16	0.547709	-0.868519			WBGene00003548	0.04008	0.2448	6.10778	2.61065
WBGene00001816	12.33	7.041	0.571046	-0.808321			WBGene00016931	0.3049	1.614	5.29354	2.40423			WBGene00018786	9.21	3.136	0.340499	-1.55428
WBGene00021691	138.5	87.31	0.630397	-0.665667			WBGene00016930	8.058	4.085	0.50695	-0.980086			WBGene00016931	0.1626	1.005	6.18081	2.6278
WBGene00001707	4.822	48.86	10.1327	3.34095			WBGene00021333	8.079	21.66	2.68102	1.42278			WBGene00016930	4.008	1.329	0.331587	-1.59254
WBGene00021693	0.07275	0.628	8.6323	3.10975			WBGene00021328	0.2013	1.383	6.87034	2.78038			WBGene00004952	36.36	19.84	0.545655	-0.87394
WBGene00003400	8.868	32.02	3.61074	1.85229			WBGene00001745	15.53	33.73	2.17193	1.11897			WBGene00021333	3.86	17.13	4.43782	2.14985
WBGene00045053	2.09	3.788	1.81244	0.857933			WBGene00019910	0.04434	0.07904	1.78259	0.833974			WBGene00021328	0.1007	0.8701	8.64052	3.11112
WBGene00022370	9.936	4.007	0.403281	-1.31014			WBGene00019911	11.03	21.31	1.932	0.950098			WBGene00001745	7.93	23.85	3.00757	1.5886
WBGene00004969	2.416	4.862	2.01242	1.00893			WBGene00001707	4.822	58.19	12.0676	3.59307			WBGene00019909	3.189	7.373	2.31201	1.20915
WBGene00001773	0.1976	0.06498	0.328846	-1.60452			WBGene00021693	0.07275	1.203	16.5361	4.04755			WBGene00001707	2.462	34.72	14.1024	3.81786
WBGene00018579	0.4995	0.8096	1.62082	0.696725			WBGene00003400	8.868	34.55	3.89603	1.96201			WBGene00021693	0.03638	0.2116	5.81638	2.54012
WBGene00022271	0.4608	2.131	4.62457	2.20932			WBGene00045053	2.09	5.644	2.70048	1.43322			WBGene00003400	4.456	17.07	3.83079	1.93764
WBGene00022272	0.3111	0.6138	1.973	0.98039			WBGene00004888	991.9	494.7	0.49874	-1.00364			WBGene00004888	495.9	201	0.405324	-1.30285
WBGene00022274	1.403	21.54	15.3528	3.94043			WBGene00022370	9.936	5.292	0.532609	-0.908852			WBGene00022370	5.749	2.472	0.429988	-1.21763
WBGene00022157	0.05498	0.217	3.94689	1.98072			WBGene00004969	2.416	5.731	2.3721	1.24617			WBGene00004969	1.191	3.153	2.64736	1.40455
WBGene00022155	1.25	4.734	3.7872	1.92113			WBGene00001773	0.1976	0.1162	0.588057	-0.765973			WBGene00018579	0.2497	0.6504	2.60473	1.38113
WBGene00022154	0.9498	5.521	5.8128	2.53923			WBGene00022271	0.4608	2.287	4.96311	2.31124			WBGene00022271	0.2016	0.9048	4.4881	2.1661
WBGene00022160	9.945	44.9	4.51483	2.17467			WBGene00022274	1.403	26.21	18.6814	4.22353			WBGene00022273	19.73	10.09	0.511404	-0.967465
WBGene00022161	0.278	1.063	3.82374	1.93498			WBGene00004168	0.1667	0.02941	0.176425	-2.50288			WBGene00022274	0.6787	18.49	27.2433	4.76783
WBGene00022145	0.3176	0.1791	0.563917	-0.826446			WBGene00022155	1.25	5.335	4.268	2.09356			WBGene00022156	0.2101	0.5379	2.56021	1.35626
WBGene00022144	1.471	6.482	4.40653	2.13964			WBGene00022154	0.9498	5.319	5.60013	2.48546			WBGene00022155	0.6049	2.768	4.57596	2.19408
WBGene00044347	1.66	0.3412	0.205542	-2.28249			WBGene00022160	9.945	57.28	5.75968	2.52599			WBGene00022154	0.4749	3.171	6.6772	2.73924
WBGene00022163	0.4599	0.2063	0.448576	-1.15658			WBGene00022161	0.278	0.9349	3.36295	1.74973			WBGene00022160	4.98	32.09	6.44378	2.68791
WBGene00003750	2.001	3.455	1.72664	0.787965			WBGene00022144	1.471	9.653	6.5622	2.71418			WBGene00022161	0.139	0.5863	4.21799	2.07655
WBGene00021768	2.384	9.089	3.8125	1.93074			WBGene00044347	1.66	0.3457	0.208253	-2.26359			WBGene00022145	0.1491	0.05279	0.354058	-1.49794
WBGene00021769	1.147	0.5485	0.478204	-1.0643			WBGene00044746	69.68	41.39	0.594001	-0.751462			WBGene00022144	0.7067	5.222	7.38927	2.88543
WBGene00021237	5.18	9.548	1.84324	0.882246			WBGene00003750	2.001	4.35	2.17391	1.12029			WBGene00044347	0.853	0.3219	0.377374	-1.40593
WBGene00044435	2.738	1.605	0.586194	-0.770549			WBGene00044897	0.6516	1.188	1.8232	0.866476			WBGene00022141	37.8	16.93	0.447884	-1.1588
WBGene00021349	2.226	7.296	3.27763	1.71265			WBGene00022140	0.8137	0.2438	0.299619	-1.7388			WBGene00022163	0.1672	0.04866	0.291029	-1.78077
WBGene00021353	7.262	25.11	3.45773	1.78982			WBGene00021768	2.384	8.079	3.38884	1.76079			WBGene00001309	57.29	30.79	0.537441	-0.895821
WBGene00044810	0.1862	0.09187	0.493394	-1.01919			WBGene00021237	5.18	10.86	2.09653	1.068			WBGene00003750	1.144	3.243	2.83479	1.50324
WBGene00021008	1.199	6.058	5.05254	2.33701			WBGene00021347	279.1	142.5	0.51057	-0.96982			WBGene00044897	0.3041	0.1516	0.49852	-1.00428
WBGene00021007	0.04046	0.01996	0.493327	-1.01938			WBGene00021348	457.5	243.4	0.532022	-0.910443			WBGene00021768	1.205	6.17	5.12033	2.35624
WBGene00021458	130.1	66.47	0.510915	-0.968846			WBGene00021349	2.226	8.572	3.85085	1.94518			WBGene00021763	50.09	25.86	0.516271	-0.9538
WBGene00002047	141.3	88.14	0.623779	-0.680893			WBGene00021353	7.262	33.01	4.54558	2.18446			WBGene00021237	2.554	6.821	2.67071	1.41722
WBGene00021467	40.43	22.93	0.567153	-0.81819			WBGene00044810	0.1862	0.08214	0.441139	-1.1807			WBGene00021347	133.4	62.56	0.468966	-1.09245
WBGene00021471	17.16	10.91	0.635781	-0.653398			WBGene00021008	1.199	6.601	5.50542	2.46085			WBGene00021349	1.045	5.383	5.1512	2.36491
WBGene00021463	35.21	19.55	0.55524	-0.848817			WBGene00021458	130.1	56.89	0.437279	-1.19337			WBGene00021353	3.476	15.8	4.54545	2.18442
WBGene00021461	0.296	0.6537	2.20845	1.14303			WBGene00021470	59.92	383.3	6.39686	2.67736			WBGene00021008	0.5996	3.74	6.23749	2.64097
WBGene00017736	0.2045	0.05044	0.24665	-2.01946			WBGene00021468	499.8	38.59	0.0772109	-3.69505			WBGene00021458	65.97	26.15	0.396392	-1.335
WBGene00017737	0.1415	0.2793	1.97385	0.981014			WBGene00021467	40.43	21.84	0.540193	-0.888453			WBGene00021470	30.86	15.38	0.49838	-1.00468
WBGene00017738	54.08	32.65	0.603735	-0.728012			WBGene00021465	3.584	1.948	0.543527	-0.879577			WBGene00002047	72.48	36.38	0.501932	-0.994437
WBGene00017739	0.2302	0.8277	3.59557	1.84622			WBGene00003156	106.5	61.54	0.57784	-0.791257			WBGene00021467	20.05	9.28	0.462843	-1.11141
WBGene00002141	0.8306	6.491	7.81483	2.96621			WBGene00021471	17.16	8.093	0.47162	-1.0843			WBGene00003156	53.15	22.07	0.41524	-1.26798
WBGene00022282	0.4243	0.1903	0.448503	-1.15681			WBGene00021477	0.3685	0.2167	0.58806	-0.765965			WBGene00021471	8.66	3.327	0.38418	-1.38015
WBGene00021279	37.94	112.5	2.96521	1.56813			WBGene00021461	0.296	0.7834	2.64662	1.40415			WBGene00021472	0.1832	0.5328	2.9083	1.54017
WBGene00021272	10.65	6.458	0.606385	-0.721694			WBGene00017736	0.2045	0.1203	0.588264	-0.765464			WBGene00021461	0.148	0.5413	3.65743	1.87083
WBGene00016949	0.5555	0.2257	0.406301	-1.29938			WBGene00017737	0.1415	0.02081	0.147067	-2.76545			WBGene00021460	11.62	5.662	0.487263	-1.03723
WBGene00016948	2.418	1.235	0.510753	-0.969303			WBGene00017739	0.2302	0.4354	1.8914	0.919454			WBGene00017737	0.07077	0.02745	0.387876	-1.36633
WBGene00000006	0.8744	4.475	5.1178	2.35552			WBGene00002141	0.8306	8.66	10.4262	3.38214			WBGene00017738	26.53	12.19	0.45948	-1.12193
WBGene00004226	0.487	1.021	2.09651	1.06799			WBGene00022282	0.4243	0.1701	0.400896	-1.3187			WBGene00017731	0.8111	2.093	2.58045	1.36762
WBGene00019461	0.2319	0.1211	0.522208	-0.937304			WBGene00021279	37.94	81.04	2.136	1.09491			WBGene00017739	0.09869	0.3828	3.87881	1.95562
WBGene00018232	0.0716	0.1476	2.06145	1.04366			WBGene00021272	10.65	6.046	0.5677	-0.816801			WBGene00002141	0.4268	4.572	10.7123	3.42119
WBGene00018233	0.05501	0.1357	2.46682	1.30265			WBGene00016949	0.5555	0.1153	0.207561	-2.26839			WBGene00022282	0.1543	0.04488	0.290862	-1.78159
WBGene00017979	5.146	13.28	2.58065	1.36773			WBGene00006047	0.2375	0.1047	0.440842	-1.18167			WBGene00021274	0.1446	0.5049	3.4917	1.80393
WBGene00017980	12.68	22.01	1.7358	0.795604			WBGene00000006	0.8744	7.693	8.79803	3.13718			WBGene00021279	19.95	94.59	4.74135	2.2453
WBGene00017976	2.968	9.007	3.0347	1.60156			WBGene00004226	0.487	2.184	4.4846	2.16498			WBGene00021273	0.2544	0.592	2.32704	1.2185
WBGene00017975	0.1164	0.01635	0.140464	-2.83173			WBGene00019461	0.2319	0.08421	0.363131	-1.46144			WBGene00016948	1.209	0.4019	0.332423	-1.58891
WBGene00022130	11.28	27.34	2.42376	1.27725			WBGene00021270	88.76	47.72	0.53763	-0.895316			WBGene00000006	0.4197	3.892	9.27329	3.21308
WBGene00020991	0.02751	0.1356	4.92912	2.30133			WBGene00021269	29.61	16.6	0.560621	-0.834901			WBGene00004226	0.2638	0.7084	2.68537	1.42512
WBGene00020989	0.06611	0.3914	5.92044	2.5657			WBGene00023172	0.6314	0.2935	0.46484	-1.10519			WBGene00021270	43.4	16.16	0.37235	-1.42527
WBGene00002174	4.478	11.22	2.50558	1.32515			WBGene00018232	0.0716	0.5608	7.8324	2.96945			WBGene00018232	0.0358	0.1305	3.64525	1.86602
WBGene00044796	0.1442	7.967	55.2497	5.78789			WBGene00018233	0.05501	0.1698	3.08671	1.62607			WBGene00017979	2.63	7.968	3.02966	1.59915
WBGene00021127	3.213	6.78	2.11018	1.07736			WBGene00017979	5.146	15.11	2.93626	1.55398			WBGene00017976	1.412	5.716	4.04816	2.01727
WBGene00022116	0.03616	0.4281	11.839	3.56548			WBGene00017976	2.968	10.15	3.41981	1.77392			WBGene00004920	164.9	86.75	0.526076	-0.926656
WBGene00022112	99.1	60.52	0.610696	-0.711473			WBGene00004920	344	151.9	0.44157	-1.17929			WBGene00004043	6.658	3.125	0.46936	-1.09123
WBGene00021838	1.82	4.012	2.2044	1.14038			WBGene00004043	13.29	7.53	0.566591	-0.819619			WBGene00022130	5.472	17.76	3.24561	1.69849
WBGene00000625	0.5705	10.65	18.6678	4.22248			WBGene00022130	11.28	31.83	2.82181	1.49662			WBGene00020989	0.03306	0.1538	4.65215	2.2179
WBGene00045387	0.2575	0.127	0.493204	-1.01974			WBGene00020989	0.06611	0.1895	2.86643	1.51926			WBGene00002174	2.233	6.315	2.82803	1.4998
WBGene00019595	44.02	26.74	0.607451	-0.71916			WBGene00002174	4.478	12.34	2.75569	1.46242			WBGene00044796	0.08652	6.342	73.301	6.19576
WBGene00019594	0.1329	0.07495	0.563958	-0.826341			WBGene00044796	0.1442	7.734	53.6338	5.74507			WBGene00020986	0.5438	0.1898	0.349025	-1.5186
WBGene00021834	32.09	84.69	2.63914	1.40007			WBGene00020986	1.033	0.5756	0.557212	-0.843702			WBGene00021127	1.648	3.771	2.28823	1.19423
WBGene00004154	0.4365	1.189	2.72394	1.4457			WBGene00021127	3.213	5.692	1.77155	0.825015			WBGene00044433	0.08381	0.195	2.32669	1.21828
WBGene00000036	9.942	19.73	1.98451	0.988783			WBGene00022116	0.03616	0.2552	7.05752	2.81916			WBGene00022116	0.03616	0.1262	3.49004	1.80325
WBGene00021034	0.08105	0.1464	1.80629	0.853031			WBGene00022118	71.85	42.34	0.589283	-0.762967			WBGene00022117	18.19	10.17	0.559098	-0.838826
WBGene00021036	7.666	26.86	3.50378	1.80891			WBGene00022112	99.1	47.19	0.476186	-1.0704			WBGene00022112	50.68	24.81	0.489542	-1.03049
WBGene00019360	0.139	0.9085	6.53597	2.7084			WBGene00022111	40.86	20.08	0.491434	-1.02493			WBGene00022111	20.4	10.85	0.531863	-0.910874
WBGene00000794	114.5	71.84	0.627424	-0.672488			WBGene00021838	1.82	4.212	2.31429	1.21057			WBGene00001046	4.667	2.424	0.519391	-0.945106
WBGene00021643	2.412	7.23	2.99751	1.58377			WBGene00000625	0.5705	13.57	23.7862	4.57205			WBGene00000625	0.309	6.362	20.589	4.3638
WBGene00021645	0.06576	0.3114	4.7354	2.24349			WBGene00021837	0.3238	0.8569	2.64639	1.40402			WBGene00021845	87.44	48.97	0.560041	-0.836395
WBGene00021653	0.05792	0.2857	4.93267	2.30237			WBGene00019594	0.1329	0.06695	0.503762	-0.989185			WBGene00019595	22	10.26	0.466364	-1.10047
WBGene00021635	1.832	4.782	2.61026	1.38419			WBGene00021832	8.613	4.835	0.561361	-0.833			WBGene00019594	0.05694	0.0221	0.388128	-1.3654
WBGene00021651	0.2867	0.5324	1.85699	0.892969			WBGene00001481	2.997	1.35	0.45045	-1.15056			WBGene00021832	4.373	2.088	0.477475	-1.0665
WBGene00044436	45.72	24.05	0.526028	-0.926789			WBGene00000413	87	50.94	0.585517	-0.772216			WBGene00000413	43.37	18.72	0.431635	-1.21212
WBGene00044437	3.519	8.878	2.52288	1.33507			WBGene00021834	32.09	68.02	2.11966	1.08384			WBGene00021834	15.85	38.82	2.44921	1.29232
WBGene00000284	2.182	5.117	2.3451	1.22965			WBGene00004154	0.4365	3.465	7.93814	2.9888			WBGene00020915	178.1	100.4	0.563728	-0.826928
WBGene00000368	10.69	32.22	3.01403	1.59169			WBGene00020914	0.06655	0.01468	0.220586	-2.18059			WBGene00004154	0.1921	1.26	6.55908	2.71349
WBGene00020903	0.1768	1.796	10.1584	3.3446			WBGene00000036	9.942	19.44	1.95534	0.96742			WBGene00000036	4.913	12.05	2.45268	1.29436
WBGene00004890	3.701	14.34	3.87463	1.95406			WBGene00021034	0.08105	0.1784	2.20111	1.13823			WBGene00021034	0.02704	0.1568	5.79882	2.53576
WBGene00022815	0.06744	0.03327	0.493327	-1.01938			WBGene00021035	50.22	18.61	0.370569	-1.43218			WBGene00021035	24.84	12.95	0.521337	-0.939713
WBGene00016324	0.1588	0.7261	4.57242	2.19296			WBGene00021038	17.95	10.54	0.587187	-0.768109			WBGene00021036	3.884	18.1	4.66014	2.22037
WBGene00004368	5.256	13.11	2.49429	1.31863			WBGene00021036	7.666	34.34	4.47952	2.16334			WBGene00019362	17.09	9.367	0.548098	-0.867493
WBGene00016321	38.62	82.32	2.13154	1.09189			WBGene00019362	33.15	18.95	0.571644	-0.806811			WBGene00019360	0.08688	0.8289	9.54075	3.2541
WBGene00016320	0.1838	0.09069	0.493417	-1.01912			WBGene00019360	0.139	1.103	7.93525	2.98828			WBGene00004775	12.23	6.447	0.527146	-0.923725
WBGene00020187	0.09244	0.4377	4.73496	2.24335			WBGene00021643	2.412	9.504	3.9403	1.9783			WBGene00006440	8.101	3.535	0.436366	-1.19639
WBGene00020192	0.1228	43.99	358.225	8.48472			WBGene00021645	0.06576	0.3712	5.64477	2.49691			WBGene00003422	8.031	3.908	0.486614	-1.03915
WBGene00020191	0.08759	0.6481	7.39925	2.88738			WBGene00021653	0.05792	0.2044	3.52901	1.81926			WBGene00021640	3.955	1.981	0.500885	-0.997449
WBGene00016835	0.8286	0.5125	0.618513	-0.693124			WBGene00021635	1.832	4.874	2.66048	1.41169			WBGene00000794	56.93	24.16	0.424381	-1.23657
WBGene00016840	1.135	3.167	2.79031	1.48042			WBGene00021651	0.2867	0.6989	2.43774	1.28554			WBGene00021643	1.202	5.526	4.59734	2.2008
WBGene00016841	16.76	39.28	2.34368	1.22877			WBGene00045399	0.5861	1.312	2.23853	1.16255			WBGene00021645	0.03945	0.2448	6.20532	2.63351
WBGene00020626	18.38	123.1	6.6975	2.74362			WBGene00021648	104.7	54.97	0.525024	-0.929545			WBGene00021653	0.05792	0.2022	3.49102	1.80365
WBGene00020627	0.5649	1.486	2.63055	1.39537			WBGene00021649	9.546	3.89	0.407501	-1.29513			WBGene00021635	0.9208	2.779	3.01803	1.59361
WBGene00020653	0.548	0.1689	0.308212	-1.69801			WBGene00002144	19.73	8.66	0.438925	-1.18795			WBGene00045399	0.2705	0.05246	0.193937	-2.36634
WBGene00020652	4.372	2.675	0.611848	-0.708755			WBGene00002143	9.784	5.602	0.572567	-0.804482			WBGene00044436	24.75	11.99	0.484444	-1.0456
WBGene00018531	0.2685	0.08829	0.328827	-1.6046			WBGene00044437	3.519	9.947	2.82666	1.4991			WBGene00021648	51.96	21.92	0.421863	-1.24515
WBGene00017909	2.549	5.886	2.30914	1.20736			WBGene00000284	2.182	5.027	2.30385	1.20405			WBGene00021649	4.751	1.894	0.398653	-1.32679
WBGene00000779	119.9	342.4	2.85571	1.51385			WBGene00000368	10.69	28.82	2.69598	1.43081			WBGene00002144	9.981	4.297	0.430518	-1.21585
WBGene00018868	0.1601	66.15	413.179	8.69062			WBGene00020903	0.1768	2.504	14.1629	3.82404			WBGene00002143	4.936	2.528	0.512156	-0.965346
WBGene00006805	56.49	0.07897	0.00139795	-9.48248			WBGene00004890	3.701	15.72	4.2475	2.08661			WBGene00044437	1.615	6.04	3.73994	1.90301
WBGene00015631	0.02794	0.6615	23.6757	4.56534			WBGene00002042	11.19	4.297	0.384004	-1.38081			WBGene00000284	1.091	4.041	3.70394	1.88906
WBGene00006820	8.443	19.38	2.29539	1.19874			WBGene00017650	2.901	6.834	2.35574	1.23618			WBGene00000368	5.252	14.98	2.85225	1.5121
WBGene00016066	0.0774	1.174	15.168	3.92296			WBGene00020466	67.04	33.56	0.500597	-0.998279			WBGene00020903	0.0936	1.283	13.7073	3.77687
WBGene00019253	0.5181	1.022	1.97259	0.980093			WBGene00016324	0.1588	1.022	6.43577	2.68611			WBGene00004890	1.898	10.34	5.44784	2.44568
WBGene00003029	4.585	8.165	1.78081	0.832531			WBGene00004368	5.256	14.81	2.81773	1.49453			WBGene00017026	0.4293	0.1561	0.363615	-1.45952
WBGene00020040	0.2042	97.36	476.787	8.8972			WBGene00016321	38.62	78.9	2.04298	1.03068			WBGene00003418	6.486	2.954	0.455442	-1.13466
WBGene00020039	0.6087	82.47	135.485	7.08199			WBGene00020187	0.09244	0.3587	3.88035	1.95619			WBGene00002042	5.5	2.142	0.389455	-1.36047
WBGene00020033	0.1074	42.06	391.62	8.61331			WBGene00020188	79.25	29.73	0.375142	-1.41449			WBGene00020466	32.34	11.85	0.366419	-1.44843
WBGene00002137	54.22	94.72	1.74696	0.804844			WBGene00020192	0.1228	59.37	483.469	8.91728			WBGene00021175	0.1032	0.04004	0.387984	-1.36593
WBGene00002138	34.85	61.68	1.76987	0.823644			WBGene00020191	0.08759	0.5795	6.61605	2.72597			WBGene00016324	0.09075	0.3806	4.19394	2.06831
WBGene00002139	21.17	40.12	1.89513	0.9223			WBGene00000013	1.062	0.4961	0.467137	-1.09808			WBGene00004368	2.597	8.943	3.44359	1.78391
WBGene00020035	5.086	3.075	0.604601	-0.725945			WBGene00016839	0.07184	0.1743	2.42622	1.27871			WBGene00004217	18.87	9.941	0.526815	-0.924632
WBGene00001985	10.38	6.284	0.605395	-0.724051			WBGene00016840	1.135	3.384	2.9815	1.57604			WBGene00016320	0.09192	0.3209	3.49108	1.80367
WBGene00003516	63.76	164.9	2.58626	1.37087			WBGene00016841	16.76	40.33	2.40632	1.26683			WBGene00020187	0.03697	0.2796	7.56289	2.91894
WBGene00016605	0.2768	1.019	3.68136	1.88024			WBGene00003950	137.7	82.01	0.59557	-0.747657			WBGene00020188	38.26	14.77	0.386043	-1.37317
WBGene00022833	0.09192	0.04534	0.493255	-1.01959			WBGene00020626	18.38	143.8	7.82372	2.96786			WBGene00020192	0.06141	23.01	374.695	8.54957
WBGene00020654	0.5368	3.277	6.10469	2.60992			WBGene00020653	0.548	0.1208	0.220438	-2.18156			WBGene00001832	35.37	19.37	0.547639	-0.868702
WBGene00020656	0.381	0.6765	1.77559	0.828299			WBGene00020652	4.372	2.407	0.550549	-0.861057			WBGene00020191	0.04379	0.4076	9.30806	3.21848
WBGene00015704	1.513	8.09	5.34699	2.41873			WBGene00017909	2.549	5.055	1.98313	0.98778			WBGene00000013	0.4374	0.07271	0.166232	-2.58873
WBGene00016567	70.37	39.62	0.563024	-0.828732			WBGene00000779	119.9	292.8	2.44204	1.28808			WBGene00000012	0.2185	0.1017	0.465446	-1.10331
WBGene00022474	0.08065	2.997	37.1606	5.2157			WBGene00018868	0.1601	78.29	489.007	8.93371			WBGene00016835	0.4081	0.2015	0.493752	-1.01814
WBGene00022467	0.05181	0.1533	2.95889	1.56506			WBGene00006805	56.49	0.0706	0.00124978	-9.64411			WBGene00016840	0.5871	1.321	2.25004	1.16995
WBGene00004113	1.639	7.736	4.71995	2.23877			WBGene00015631	0.02794	0.3696	13.2283	3.72556			WBGene00016841	8.25	23.39	2.83515	1.50343
WBGene00017009	0.1494	0.8847	5.92169	2.56601			WBGene00006820	8.443	23.73	2.81061	1.49088			WBGene00003950	68.16	31.84	0.467136	-1.09808
WBGene00000440	2.534	7.646	3.01736	1.59329			WBGene00016066	0.0774	0.4096	5.29199	2.40381			WBGene00020626	9.185	85.67	9.32716	3.22144
WBGene00017001	0.05376	0.4509	8.38728	3.0682			WBGene00000867	76.33	34.99	0.458404	-1.12531			WBGene00020653	0.274	0.03985	0.145438	-2.78152
WBGene00045048	0.2137	1.265	5.91951	2.56548			WBGene00019254	3.925	1.923	0.489936	-1.02933			WBGene00020652	2.1	1.179	0.561429	-0.832826
WBGene00015006	0.04118	0.1625	3.94609	1.98042			WBGene00019253	0.5181	1.028	1.98417	0.988538			WBGene00018531	0.1432	0.04165	0.290852	-1.78164
WBGene00020212	9.343	4.673	0.500161	-0.999537			WBGene00003029	4.585	12.15	2.64995	1.40596			WBGene00017909	1.275	3.364	2.63843	1.39968
WBGene00021111	0.1484	0.9517	6.41307	2.68102			WBGene00020040	0.2042	67.3	329.579	8.36448			WBGene00000779	59.91	213.4	3.56201	1.83269
WBGene00021113	0.08149	0.04018	0.493067	-1.02015			WBGene00020039	0.6087	50.59	83.1115	6.37698			WBGene00017908	74.27	34.42	0.463444	-1.10953
WBGene00021114	0.04713	0.186	3.94653	1.98059			WBGene00020033	0.1074	25.1	233.706	7.86855			WBGene00018868	0.08004	36.66	458.021	8.83927
WBGene00021109	0.01619	0.04792	2.95985	1.56552			WBGene00020035	5.086	2.638	0.518679	-0.947087			WBGene00006820	4.229	13.68	3.23481	1.69368
WBGene00015694	0.08111	0.02667	0.328813	-1.60466			WBGene00015974	13.93	7.163	0.514214	-0.959559			WBGene00016066	0.02902	1.036	35.6995	5.15783
WBGene00015693	4.192	2.609	0.622376	-0.684142			WBGene00001985	10.38	5.251	0.505877	-0.983142			WBGene00000867	38	10.85	0.285526	-1.8083
WBGene00015691	20.69	38.49	1.86032	0.89555			WBGene00015970	0.5724	0.3179	0.555381	-0.848451			WBGene00019254	1.948	1.082	0.555441	-0.848293
WBGene00015698	9.196	5.339	0.580579	-0.784437			WBGene00003516	63.76	180.7	2.83407	1.50287			WBGene00019253	0.1943	0.7535	3.87802	1.95532
WBGene00019767	336.3	197.4	0.586976	-0.768627			WBGene00016605	0.2768	0.765	2.76373	1.46662			WBGene00003029	2.293	6.329	2.76014	1.46474
WBGene00018798	0.3367	0.8916	2.64805	1.40493			WBGene00020654	0.5368	4.217	7.85581	2.97376			WBGene00020040	0.06806	59.63	876.139	9.77502
WBGene00019012	0.5845	1.081	1.84944	0.887092			WBGene00015704	1.513	10.69	7.06543	2.82078			WBGene00020039	0.3382	54.61	161.473	7.33514
WBGene00019010	2.54	4.413	1.7374	0.796931			WBGene00016567	70.37	30.43	0.432429	-1.20947			WBGene00020033	0.0537	21.74	404.842	8.66121
WBGene00015303	0.5143	1.047	2.03578	1.02558			WBGene00016564	78.67	40.66	0.516843	-0.952203			WBGene00002139	10.58	23.14	2.18715	1.12905
WBGene00017795	18.34	33.3	1.8157	0.860529			WBGene00022474	0.08065	2.988	37.049	5.21136			WBGene00020035	2.511	1.166	0.464357	-1.10669
WBGene00001592	0.2456	1.389	5.65554	2.49966			WBGene00004113	1.639	7.97	4.86272	2.28176			WBGene00015975	10.18	5.725	0.562377	-0.83039
WBGene00006774	1.948	6.81	3.49589	1.80566			WBGene00017009	0.1494	1.055	7.06158	2.81999			WBGene00015974	7.049	2.821	0.400199	-1.32121
WBGene00017673	0.1353	1.446	10.6874	3.41783			WBGene00000440	2.534	8.256	3.25809	1.70403			WBGene00001985	5.298	1.57	0.296338	-1.75468
WBGene00017671	0.3906	3.936	10.0768	3.33297			WBGene00017001	0.05376	0.6877	12.792	3.67717			WBGene00003516	31.6	109.1	3.45253	1.78765
WBGene00004900	55.23	90.24	1.63389	0.708315			WBGene00045048	0.2137	1.005	4.70285	2.23354			WBGene00016605	0.1292	0.5368	4.1548	2.05478
WBGene00021017	0.2452	0.522	2.12887	1.09009			WBGene00015011	114.4	64.69	0.565472	-0.822472			WBGene00000382	25.2	12.87	0.510714	-0.969412
WBGene00001117	3.712	10.31	2.77748	1.47378			WBGene00021111	0.1484	0.8509	5.73383	2.5195			WBGene00020654	0.2852	1.796	6.29734	2.65474
WBGene00018791	0.5324	2.901	5.44891	2.44597			WBGene00021113	0.08149	0.03594	0.441036	-1.18103			WBGene00020656	0.1905	0.4432	2.32651	1.21817
WBGene00003934	152.7	378.1	2.4761	1.30807			WBGene00015696	0.04146	0.1828	4.40907	2.14047			WBGene00015704	0.7393	5.545	7.50034	2.90696
WBGene00016730	0.04154	0.1639	3.94559	1.98024			WBGene00015691	20.69	39.1	1.8898	0.918235			WBGene00016563	16.14	9.115	0.564746	-0.824326
WBGene00002979	11.97	19.81	1.65497	0.726806			WBGene00015698	9.196	3.03	0.329491	-1.60169			WBGene00016567	36.71	18.78	0.511577	-0.966976
WBGene00016733	1.392	15.89	11.4152	3.51289			WBGene00019767	336.3	191.4	0.569135	-0.813158			WBGene00016564	39.36	15.82	0.401931	-1.31498
WBGene00016728	5.366	3.338	0.622065	-0.684863			WBGene00018798	0.3367	0.9691	2.87823	1.52518			WBGene00022474	0.05376	1.845	34.3192	5.10094
WBGene00016734	1.714	6.01	3.50642	1.81			WBGene00019013	7.227	4.078	0.564273	-0.825535			WBGene00022467	0.0259	0.09042	3.49112	1.80369
WBGene00016735	13.06	55.34	4.23737	2.08317			WBGene00015303	0.5143	1.838	3.57379	1.83745			WBGene00004113	0.8661	6.4	7.38945	2.88547
WBGene00016259	0.4114	5.661	13.7603	3.78244			WBGene00001592	0.2456	1.531	6.23371	2.64009			WBGene00017009	0.07838	0.6956	8.87471	3.1497
WBGene00022465	3.343	10.49	3.1379	1.6498			WBGene00006774	1.948	7.69	3.94764	1.98099			WBGene00000440	1.282	4.266	3.32761	1.73449
WBGene00045212	4.332	7.515	1.73476	0.79474			WBGene00017673	0.1353	0.03977	0.293939	-1.76641			WBGene00017001	0.02688	0.4379	16.2909	4.026
WBGene00022455	69.06	40.91	0.592383	-0.755397			WBGene00017671	0.3906	5.784	14.808	3.8883			WBGene00045048	0.07124	0.746	10.4716	3.38842
WBGene00006797	2.871	8.444	2.94114	1.55637			WBGene00044431	23.6	10.6	0.449153	-1.15472			WBGene00017011	36.71	19.54	0.53228	-0.909743
WBGene00022454	0.424	0.251	0.591981	-0.756377			WBGene00004900	55.23	104	1.88303	0.913059			WBGene00016653	150.9	77.86	0.515971	-0.954639
WBGene00000272	15.51	28.89	1.86267	0.897372			WBGene00003906	0.03419	0.1659	4.8523	2.27867			WBGene00015011	57.42	21.67	0.377395	-1.40585
WBGene00016328	0.1904	2.57	13.4979	3.75466			WBGene00021017	0.2452	0.7058	2.87847	1.5253			WBGene00020212	4.811	2.409	0.500727	-0.997902
WBGene00016329	1.305	12.93	9.90805	3.3086			WBGene00001117	3.712	11.6	3.125	1.64386			WBGene00021112	17.49	9.617	0.549857	-0.862871
WBGene00016330	1.614	7.126	4.41512	2.14245			WBGene00018792	0.1657	0.08768	0.529149	-0.918254			WBGene00021111	0.07421	0.6476	8.72659	3.12542
WBGene00015312	18.46	10.37	0.561755	-0.831987			WBGene00018791	0.5324	2.751	5.16717	2.36937			WBGene00021114	0.02356	0.05483	2.32725	1.21863
WBGene00018594	0.1228	1.103	8.98208	3.16705			F54C1.7	0.2613	0.8934	3.41906	1.7736			WBGene00015696	0.02073	0.1929	9.30535	3.21806
WBGene00018865	0.0168	0.03315	1.97321	0.980548			WBGene00003934	152.7	342.9	2.24558	1.16709			WBGene00015693	2.108	1.089	0.516603	-0.952871
WBGene00000150	22.11	42.13	1.90547	0.930149			WBGene00016733	1.392	22.49	16.1566	4.01405			WBGene00015691	10.3	23.3	2.26214	1.17769
WBGene00016040	0.06071	0.1497	2.46582	1.30207			WBGene00016734	1.714	6.94	4.04901	2.01757			WBGene00015698	4.56	2.016	0.442105	-1.17754
WBGene00017853	0.1869	0.09217	0.493151	-1.0199			WBGene00016735	13.06	61.11	4.67917	2.22625			WBGene00019767	171.9	68.35	0.397615	-1.33056
WBGene00001067	0.6419	1.597	2.48793	1.31494			WBGene00016259	0.4114	8.404	20.4278	4.35246			WBGene00018798	0.1595	0.866	5.42947	2.44081
WBGene00017857	0.1423	1.324	9.30429	3.2179			WBGene00022465	3.343	10.3	3.08106	1.62343			WBGene00019013	3.709	1.585	0.427339	-1.22655
WBGene00017851	0.02401	0.1185	4.93544	2.30318			WBGene00022461	3.817	2.015	0.527901	-0.921659			WBGene00002034	8.211	3.453	0.420533	-1.24971
WBGene00017858	0.01373	0.65	47.3416	5.56504			WBGene00022462	14.48	7.233	0.499517	-1.0014			WBGene00015303	0.2572	0.7749	3.01283	1.59112
WBGene00020262	0.01594	0.07861	4.93162	2.30206			WBGene00022455	69.06	40.64	0.588474	-0.76495			WBGene00001592	0.131	1.277	9.74809	3.28512
WBGene00015633	12.15	6.381	0.525185	-0.929102			WBGene00006797	2.871	9.664	3.36607	1.75107			WBGene00006774	0.9805	5.719	5.83274	2.54417
WBGene00015632	1.793	8.109	4.52259	2.17715			WBGene00000272	15.51	33.24	2.14313	1.09972			WBGene00017673	0.09017	0.8131	9.01741	3.17271
WBGene00019079	2.015	3.565	1.76923	0.823122			WBGene00018908	4.686	2.74	0.58472	-0.774181			WBGene00017671	0.2232	1.999	8.95609	3.16287
WBGene00019081	0.2136	0.6088	2.85019	1.51106			WBGene00016328	0.1904	2.386	12.5315	3.64749			WBGene00044431	11.07	5.692	0.514182	-0.959648
WBGene00006594	4.139	7.497	1.81131	0.857031			WBGene00016329	1.305	14.04	10.7586	3.42742			WBGene00021014	4.073	2.008	0.493003	-1.02033
WBGene00019692	13.87	7.62	0.549387	-0.864105			WBGene00016330	1.614	9.346	5.79058	2.53371			WBGene00000155	13.77	6.413	0.465723	-1.10246
WBGene00019712	5.828	2.988	0.512697	-0.963821			WBGene00015095	61.12	30.31	0.49591	-1.01185			WBGene00003906	0.0171	0.07957	4.65322	2.21823
WBGene00006508	35.62	78.01	2.19006	1.13097			WBGene00015312	18.46	5.118	0.277248	-1.85075			WBGene00021017	0.1291	0.4204	3.25639	1.70327
WBGene00006456	1.371	7.267	5.30051	2.40613			WBGene00018594	0.1228	1.385	11.2785	3.4955			WBGene00001117	1.873	7.347	3.92258	1.9718
WBGene00044422	0.1397	1.516	10.8518	3.43987			WBGene00018865	0.0168	0.08892	5.29286	2.40405			WBGene00018791	0.2789	1.445	5.18107	2.37325
WBGene00018510	13.32	29.75	2.23348	1.1593			WBGene00000150	22.11	41.57	1.88014	0.910844			WBGene00003934	84.37	249.3	2.95484	1.56308
WBGene00019695	0.2395	1.713	7.1524	2.83843			WBGene00018862	2.457	4.658	1.89581	0.922813			WBGene00016730	0.02077	0.1692	8.14636	3.02616
WBGene00000630	1.106	4.496	4.0651	2.02329			WBGene00004131	3.521	6.249	1.77478	0.82764			WBGene00016733	0.6958	8.963	12.8816	3.68724
WBGene00018895	0.02745	0.1219	4.4408	2.15082			WBGene00001067	0.6419	1.186	1.84764	0.885684			WBGene00016728	2.691	1.355	0.50353	-0.98985
WBGene00004224	8.477	16.39	1.93347	0.95119			WBGene00017857	0.1423	1.094	7.68798	2.94261			WBGene00016734	0.8672	4.728	5.45203	2.44679
WBGene00018896	0.2159	0.4259	1.97267	0.980151			WBGene00017851	0.02401	0.2754	11.4702	3.51982			WBGene00016735	6.487	35.73	5.50794	2.46151
WBGene00020556	18.98	30.78	1.62171	0.697513			WBGene00017858	0.01373	1.035	75.3824	6.23616			WBGene00016259	0.2165	4.107	18.97	4.24565
WBGene00000493	5.259	12.6	2.39589	1.26056			WBGene00020262	0.01594	0.07029	4.40966	2.14067			WBGene00022465	1.644	8.544	5.19708	2.3777
WBGene00020694	0.4142	1.471	3.55142	1.8284			WBGene00015633	12.15	5.491	0.451934	-1.14582			WBGene00022461	1.916	0.9742	0.508455	-0.975808
WBGene00004393	3.526	6.178	1.75213	0.809107			WBGene00015632	1.793	10.35	5.77245	2.52918			WBGene00003924	80.99	41.71	0.515002	-0.95735
WBGene00016332	5.684	19.3	3.3955	1.76362			WBGene00019078	0.1073	0.2836	2.64306	1.40221			WBGene00022462	7.205	3.251	0.451214	-1.14811
WBGene00001973	31.31	17.86	0.570425	-0.809891			WBGene00019079	2.015	5.104	2.533	1.34085			WBGene00022455	34.34	14.6	0.42516	-1.23392
WBGene00003601	59.27	34.28	0.57837	-0.789935			WBGene00019081	0.2136	0.4606	2.15637	1.1086			WBGene00006797	1.475	5.715	3.87458	1.95404
WBGene00018002	0.04879	0.9307	19.0756	4.25366			WBGene00006594	4.139	8.655	2.09108	1.06425			WBGene00022454	0.212	0.07401	0.349104	-1.51827
WBGene00000631	0.101	0.8224	8.14257	3.02548			WBGene00019692	13.87	7.702	0.555299	-0.848663			WBGene00001833	35.92	17.62	0.490535	-1.02757
WBGene00018005	2.02	0.8357	0.413713	-1.2733			WBGene00000474	100.4	45.36	0.451793	-1.14627			WBGene00004955	27.75	15.27	0.55027	-0.861788
WBGene00016420	0.08777	0.1732	1.97334	0.980639			WBGene00019712	5.828	3.442	0.590597	-0.759754			WBGene00016328	0.1202	1.457	12.1215	3.59949
WBGene00015028	0.4786	0.2257	0.471584	-1.08441			WBGene00006508	35.62	77.46	2.17462	1.12076			WBGene00016329	0.6473	9.354	14.4508	3.85308
WBGene00015027	0.06177	1.402	22.6971	4.50444			WBGene00006456	1.371	8.631	6.2954	2.6543			WBGene00016330	0.8093	5.433	6.71321	2.747
WBGene00000232	1.271	3.891	3.06137	1.61418			WBGene00044422	0.1397	1.478	10.5798	3.40324			WBGene00015093	0.03616	0.08415	2.32716	1.21857
WBGene00044414	4.056	7.516	1.85306	0.889907			WBGene00006726	159	60.22	0.378742	-1.40071			WBGene00015095	30.05	9.622	0.3202	-1.64296
WBGene00015500	0.4092	0.2174	0.531281	-0.912454			WBGene00000473	218.7	102.5	0.468679	-1.09333			WBGene00015312	9.457	3.532	0.37348	-1.4209
WBGene00000429	9.125	15.83	1.73479	0.794765			WBGene00018510	13.32	33.12	2.48649	1.31411			WBGene00000965	18	10.06	0.558889	-0.839367
WBGene00001819	2.847	8.918	3.13242	1.64728			WBGene00044616	0.2752	0.7012	2.54797	1.34935			WBGene00018598	12.65	5.968	0.471779	-1.08382
WBGene00022751	0.1619	0.6389	3.94626	1.98049			WBGene00019695	0.2395	2.376	9.92067	3.31044			WBGene00018594	0.06462	0.7444	11.5197	3.52603
WBGene00022752	0.5367	0.872	1.62474	0.700212			WBGene00000630	1.106	5.659	5.11664	2.3552			WBGene00000150	10.87	23.83	2.19227	1.13243
WBGene00020838	14.14	31.24	2.20934	1.14361			WBGene00018895	0.02745	0.1332	4.85246	2.27872			WBGene00018867	1.328	0.7357	0.553991	-0.852066
WBGene00003878	0.8915	1.483	1.66349	0.734212			WBGene00004224	8.477	20.91	2.46667	1.30257			WBGene00001067	0.3328	1.246	3.74399	1.90458
WBGene00018980	0.08095	0.01997	0.246695	-2.0192			WBGene00018896	0.2159	0.408	1.88976	0.918206			WBGene00017857	0.061	0.6861	11.2475	3.49154
WBGene00018978	1.218	0.3604	0.295895	-1.75684			WBGene00020556	18.98	35.13	1.8509	0.888224			WBGene00017858	0.006863	0.4312	62.8297	5.97337
WBGene00045498	33.09	14.38	0.434572	-1.20233			WBGene00000493	5.259	14.68	2.79141	1.48099			WBGene00020262	0.007968	0.01854	2.32681	1.21835
WBGene00020380	0.03691	0.2913	7.89217	2.98042			WBGene00045483	83.65	47.35	0.566049	-0.821001			WBGene00015632	0.9341	5.854	6.26699	2.64777
WBGene00020378	20.91	42.37	2.0263	1.01885			WBGene00020694	0.4142	1.193	2.88025	1.52619			WBGene00006594	1.927	5.48	2.8438	1.50782
WBGene00020375	57.33	34.07	0.594279	-0.750788			WBGene00001856	161.4	80.32	0.497646	-1.00681			WBGene00019692	6.954	2.425	0.34872	-1.51986
WBGene00020260	0.347	1.084	3.12392	1.64336			WBGene00004393	3.526	6.76	1.91719	0.938991			WBGene00000474	51.63	16.06	0.311059	-1.68474
WBGene00020261	88.14	49.8	0.56501	-0.823651			WBGene00000772	24.39	13.44	0.551046	-0.859757			WBGene00019712	2.888	1.379	0.477493	-1.06645
WBGene00020258	0.3645	0.2014	0.552538	-0.855855			WBGene00016332	5.684	17.53	3.0841	1.62485			WBGene00002225	7.046	3.545	0.503122	-0.991019
WBGene00020345	1.66	3.271	1.97048	0.978549			WBGene00001973	31.31	16.16	0.516129	-0.954196			WBGene00006508	17.28	45.81	2.65104	1.40656
WBGene00000633	0.08849	3.034	34.2864	5.09956			WBGene00003601	59.27	31.75	0.535684	-0.900545			WBGene00006456	0.6452	4.473	6.93273	2.79342
WBGene00016751	4.203	10.82	2.57435	1.36421			WBGene00018002	0.04879	0.9756	19.9959	4.32163			WBGene00044422	0.1397	1.3	9.30565	3.21811
WBGene00000583	3.115	6.672	2.14189	1.09889			WBGene00000631	0.101	0.9582	9.48713	3.24597			WBGene00006726	74.64	34.46	0.461683	-1.11503
WBGene00016749	94.83	229.8	2.42328	1.27696			WBGene00018006	92.14	54.31	0.589429	-0.76261			WBGene00000473	110.2	36.72	0.333212	-1.58549
WBGene00016753	0.204	0.06709	0.328873	-1.6044			WBGene00016421	21.8	11.54	0.529358	-0.917685			WBGene00018510	6.757	22.97	3.39944	1.7653
WBGene00006689	0.04059	0.1602	3.94678	1.98068			WBGene00016420	0.08777	0.3097	3.52854	1.81907			WBGene00019695	0.1197	0.9751	8.1462	3.02613
WBGene00000634	0.04397	0.3471	7.89402	2.98076			WBGene00000099	115.9	66.12	0.570492	-0.809722			WBGene00000630	0.4867	2.883	5.92357	2.56647
WBGene00019395	4.006	7.028	1.75437	0.810952			WBGene00015027	0.06177	1.09	17.6461	4.14128			WBGene00018894	9.956	4.725	0.474588	-1.07525
WBGene00022586	48.19	26.45	0.548869	-0.865466			WBGene00000232	1.271	4.317	3.39654	1.76407			WBGene00018895	0.01373	0.1118	8.14275	3.02552
WBGene00022592	0.5861	0.3631	0.619519	-0.69078			WBGene00015505	6.448	3.018	0.468052	-1.09526			WBGene00004224	4.314	10.82	2.50811	1.3266
WBGene00022591	46.56	109.2	2.34536	1.22981			WBGene00001819	2.847	5.662	1.98876	0.991869			WBGene00018897	22.14	12.04	0.543812	-0.87882
WBGene00022593	4.282	7.447	1.73914	0.798375			WBGene00022751	0.1619	0.7617	4.70476	2.23412			WBGene00020558	30.2	16.99	0.562583	-0.829863
WBGene00018157	0.03756	0.2223	5.91853	2.56524			WBGene00022752	0.5367	1.532	2.85448	1.51323			WBGene00020556	9.721	23.49	2.41642	1.27287
WBGene00004924	0.7684	5.722	7.44664	2.89659			WBGene00020838	14.14	35.09	2.48161	1.31128			WBGene00004505	38.27	20.32	0.530964	-0.913313
WBGene00020743	0.3501	4.971	14.1988	3.8277			WBGene00003878	0.8915	2.506	2.81099	1.49108			WBGene00000493	2.593	7.852	3.02815	1.59844
WBGene00019434	6.009	13.91	2.31486	1.21093			WBGene00018980	0.08095	0.01785	0.220506	-2.18111			WBGene00020694	0.2209	0.4819	2.18153	1.12534
WBGene00016945	0.1171	0.4429	3.78224	1.91924			WBGene00018978	1.218	0.4297	0.352791	-1.50311			WBGene00001856	80.88	30.11	0.37228	-1.42554
WBGene00016943	152.3	76.56	0.502692	-0.992253			WBGene00045498	33.09	13.85	0.418555	-1.25651			WBGene00000772	12.13	4.313	0.355565	-1.49182
WBGene00016942	10.96	6.838	0.623905	-0.680601			WBGene00020380	0.03691	0.09768	2.64644	1.40405			WBGene00001600	4.406	2.125	0.482297	-1.05201
WBGene00001627	3.326	9.646	2.90018	1.53614			WBGene00020375	57.33	31.57	0.550672	-0.860736			WBGene00015175	0.1211	0.02348	0.193889	-2.36669
WBGene00020415	0.05986	0.1181	1.97294	0.980345			WBGene00020260	0.347	1.48	4.26513	2.09259			WBGene00003020	39.04	18.04	0.46209	-1.11375
WBGene00020414	0.06529	0.1396	2.13815	1.09636			WBGene00020261	88.14	47.33	0.536987	-0.897042			WBGene00016332	2.878	14.46	5.02432	2.32893
WBGene00020413	1.18	1.929	1.63475	0.709066			WBGene00020349	2.231	1.008	0.451815	-1.14619			WBGene00001973	15.66	6.17	0.393997	-1.34374
WBGene00019001	8.826	21.69	2.45751	1.2972			WBGene00020345	1.66	3.609	2.1741	1.12042			WBGene00003601	29.38	10.19	0.346835	-1.52768
WBGene00006624	0.5591	1.512	2.70435	1.43528			WBGene00020344	0.277	0.5586	2.01661	1.01193			WBGene00018002	0.03253	0.5109	15.7055	3.9732
WBGene00018582	0.1234	3.073	24.9028	4.63823			WBGene00000633	0.08849	4.43	50.0622	5.64565			WBGene00000631	0.05052	0.5879	11.637	3.54064
WBGene00018581	0.461	6.139	13.3167	3.73517			WBGene00016751	4.203	12.15	2.89079	1.53146			WBGene00016421	11.2	5.322	0.475179	-1.07346
WBGene00017067	0.8279	1.71	2.06547	1.04647			WBGene00000583	3.115	6.246	2.00514	1.0037			WBGene00000099	57.38	23.37	0.407285	-1.29589
WBGene00017065	13.62	25.44	1.86784	0.901372			WBGene00016749	94.83	215	2.26722	1.18092			WBGene00015027	0.03088	0.7187	23.274	4.54065
WBGene00000050	0.5397	1.247	2.31054	1.20823			WBGene00016753	0.204	0.12	0.588235	-0.765535			WBGene00000232	0.6281	2.345	3.73348	1.90052
WBGene00017063	0.0531	0.1572	2.96045	1.56582			WBGene00006689	0.04059	0.1074	2.64597	1.4038			WBGene00015505	3.211	1.654	0.515104	-0.957063
WBGene00022633	0.01897	2.705	142.594	7.15577			WBGene00015689	0.03334	0.1176	3.52729	1.81856			WBGene00004380	10.33	4.404	0.426331	-1.22995
WBGene00022631	2.351	3.872	1.64696	0.719804			WBGene00015690	0.1875	0.1102	0.587733	-0.766766			WBGene00001819	1.435	4.767	3.32195	1.73203
WBGene00022635	0.03384	0.8097	23.9273	4.58059			WBGene00015685	0.2968	0.1746	0.588275	-0.765438			WBGene00022752	0.2525	0.5877	2.32752	1.2188
WBGene00020711	0.02772	0.08204	2.9596	1.5654			WBGene00000634	0.04397	0.7369	16.7592	4.06688			WBGene00020838	7.329	17.76	2.42325	1.27694
WBGene00007057	0.09467	0.0467	0.493292	-1.01948			WBGene00002073	32.27	15.2	0.471026	-1.08612			WBGene00003878	0.4458	1.18	2.64693	1.40432
WBGene00001682	280.6	591.2	2.10691	1.07513			WBGene00019395	4.006	7.753	1.93535	0.952592			WBGene00018980	0.04048	0.01177	0.290761	-1.78209
WBGene00006819	3.626	21.83	6.02041	2.58986			WBGene00022586	48.19	20.85	0.432662	-1.20869			WBGene00018978	0.5175	0.1063	0.205411	-2.28342
WBGene00019324	0.5315	5.397	10.1543	3.34402			WBGene00022591	46.56	99.03	2.12693	1.08877			WBGene00045498	16.57	3.736	0.225468	-2.14901
WBGene00006740	2.991	1.554	0.519559	-0.944641			WBGene00022594	0.371	0.1964	0.52938	-0.917624			WBGene00020380	0.03691	0.1288	3.48957	1.80305
WBGene00001075	1528	2844	1.86126	0.896277			WBGene00018157	0.03756	0.1877	4.99734	2.32116			WBGene00020378	10.42	24.72	2.37236	1.24632
WBGene00019247	9.222	5.869	0.636413	-0.651965			WBGene00004924	0.7684	7.981	10.3865	3.37664			WBGene00020377	0.6219	0.2631	0.423058	-1.24107
WBGene00044898	0.6558	3.597	5.4849	2.45547			WBGene00020743	0.3501	6.029	17.2208	4.10608			WBGene00020376	13.22	7.443	0.563011	-0.828766
WBGene00020660	0.078	0.2693	3.45256	1.78767			WBGene00019433	34.97	19.96	0.570775	-0.809006			WBGene00020375	28.54	11.87	0.415907	-1.26567
WBGene00016742	0.02283	0.06758	2.96014	1.56567			WBGene00019431	0.2734	0.08039	0.294038	-1.76593			WBGene00020260	0.1735	0.9085	5.23631	2.38855
WBGene00016743	0.1268	0.292	2.30284	1.20341			WBGene00019430	0.1583	0.06982	0.441061	-1.18095			WBGene00020261	43.92	9.921	0.225888	-2.14632
WBGene00016744	2.202	6.373	2.89419	1.53316			WBGene00019434	6.009	18.37	3.05708	1.61215			WBGene00000633	0.04425	2.42	54.6893	5.77319
WBGene00020400	0.01936	0.09549	4.93233	2.30227			WBGene00016945	0.1171	0.9383	8.01281	3.00231			WBGene00016751	4.245	10.08	2.37456	1.24766
WBGene00020404	9.182	5.247	0.571444	-0.807316			WBGene00016942	10.96	5.271	0.480931	-1.0561			WBGene00000583	1.514	3.725	2.46037	1.29888
WBGene00016260	0.971	3.427	3.52935	1.8194			WBGene00001627	3.326	11.71	3.52075	1.81588			WBGene00016749	47.17	167	3.54039	1.82391
WBGene00016266	0.5053	1.774	3.51079	1.81179			WBGene00016947	12.42	6.034	0.485829	-1.04148			WBGene00016753	0.102	0.02967	0.290882	-1.78149
WBGene00016265	2.016	4.632	2.29762	1.20014			WBGene00020414	0.06529	0.144	2.20554	1.14113			WBGene00006689	0.0203	0.1181	5.81773	2.54046
WBGene00016264	6.236	11.38	1.82489	0.867808			WBGene00003184	34.05	15.38	0.451689	-1.1466			WBGene00015689	0.03334	0.07759	2.32723	1.21862
WBGene00004773	11.85	29.99	2.5308	1.33959			WBGene00019001	8.826	27.95	3.16678	1.66302			WBGene00015685	0.1484	0.02878	0.193935	-2.36635
WBGene00012165	3.647	6.428	1.76254	0.81766			WBGene00018582	0.1234	3.564	28.8817	4.85208			WBGene00000634	0.02199	0.4861	22.1055	4.46633
WBGene00012168	2.483	5.114	2.05961	1.04237			WBGene00018581	0.461	6.543	14.1931	3.82711			WBGene00002073	16.58	8.016	0.483474	-1.04849
WBGene00002198	1.872	4.3	2.29701	1.19976			WBGene00017067	0.8279	1.953	2.35898	1.23816			WBGene00017815	0.2649	0.1284	0.484711	-1.0448
WBGene00001643	0.3231	1.482	4.58682	2.19749			WBGene00017065	13.62	25.19	1.84949	0.887124			WBGene00003499	7.978	3.931	0.49273	-1.02113
WBGene00001644	1.819	3.998	2.19791	1.13613			WBGene00000050	0.5397	1.891	3.5038	1.80892			WBGene00022586	24.17	6.044	0.250062	-1.99964
WBGene00001614	0.02553	0.05038	1.97336	0.980658			WBGene00017063	0.0531	0.2654	4.99812	2.32138			WBGene00022591	23.08	71.6	3.10225	1.63332
WBGene00006753	24.48	57.61	2.35335	1.23472			WBGene00022633	0.01897	3.824	201.581	7.65522			WBGene00004721	27.11	12.33	0.454814	-1.13665
WBGene00010738	156.1	253.2	1.62204	0.697807			WBGene00022631	2.351	4.475	1.90345	0.928613			WBGene00018157	0.02504	0.1311	5.23562	2.38836
WBGene00010642	1.901	6.66	3.50342	1.80876			WBGene00022635	0.03384	1.022	30.2009	4.91652			WBGene00004924	0.377	4.217	11.1857	3.48358
WBGene00010643	0.2404	1.294	5.3827	2.42833			WBGene00020714	0.1319	0.01164	0.0882487	-3.50228			WBGene00003798	17.67	9.919	0.561347	-0.833035
WBGene00010644	0.05659	0.7258	12.8256	3.68095			WBGene00020711	0.02772	0.2201	7.94012	2.98916			WBGene00020743	0.1674	3.489	20.8423	4.38144
WBGene00010870	70.78	150.5	2.12631	1.08835			WBGene00002258	4.709	10.83	2.29985	1.20154			WBGene00019433	17.32	6.888	0.397691	-1.33028
WBGene00010873	0.5283	3.971	7.51656	2.91007			WBGene00020937	39.42	23.22	0.589041	-0.76356			WBGene00019431	0.09114	0.2121	2.32719	1.21859
WBGene00010871	0.3586	1.48	4.12716	2.04515			WBGene00006819	3.626	28.23	7.78544	2.96078			WBGene00000386	27.43	12.13	0.442217	-1.17718
WBGene00010872	52.31	24.19	0.462435	-1.11268			WBGene00019324	0.5315	6.896	12.9746	3.69762			WBGene00019434	3.342	8.942	2.67564	1.41989
WBGene00000637	0.04626	0.1825	3.94509	1.98006			WBGene00006740	2.991	1.631	0.545303	-0.874871			WBGene00016945	0.04879	0.352	7.21459	2.85092
WBGene00007252	2.411	5.521	2.28992	1.1953			WBGene00019247	9.222	5.358	0.581002	-0.783385			WBGene00007018	37.6	18.47	0.491223	-1.02555
WBGene00007253	1.402	2.355	1.67974	0.748241			WBGene00044898	0.6558	4.917	7.49771	2.90645			WBGene00016943	75.7	0.5887	0.00777675	-7.00662
WBGene00007254	0.7747	2.832	3.65561	1.87011			WBGene00020660	0.078	0.2752	3.52821	1.81893			WBGene00016942	5.194	0.04043	0.00778398	-7.00528
WBGene00007255	2.736	8.3	3.03363	1.60104			WBGene00016744	2.202	6.765	3.07221	1.61928			WBGene00001627	1.7	5.909	3.47588	1.79738
WBGene00007257	16.17	37.26	2.30427	1.20431			WBGene00020400	0.01936	0.05123	2.64618	1.40391			WBGene00016947	6.247	2.936	0.469986	-1.08931
WBGene00000963	3.458	9.656	2.79237	1.48149			WBGene00020404	9.182	4.972	0.541494	-0.884982			WBGene00020415	0.02993	0.1045	3.49148	1.80384
WBGene00002348	0.02626	5.201	198.058	7.62978			WBGene00016260	0.971	5.104	5.25644	2.39409			WBGene00020412	16.72	8.461	0.506041	-0.982675
WBGene00006656	0.1187	0.02928	0.246672	-2.01933			WBGene00016263	20.86	10.21	0.489453	-1.03076			WBGene00020411	14.39	7.184	0.499236	-1.00221
WBGene00009005	0.1524	0.07517	0.493241	-1.01963			WBGene00016266	0.5053	1.56	3.08727	1.62633			WBGene00003184	17	5.211	0.306529	-1.7059
WBGene00005131	0.3382	0.08342	0.246659	-2.01941			WBGene00016265	2.016	4.865	2.41319	1.27094			WBGene00019002	6.725	3.289	0.489071	-1.03189
WBGene00008770	0.05776	0.5983	10.3584	3.37273			WBGene00016264	6.236	12.81	2.0542	1.03858			WBGene00019001	4.495	17.29	3.8465	1.94354
WBGene00008763	1.871	4.614	2.46606	1.30221			WBGene00004773	11.85	30.62	2.58397	1.36959			WBGene00018582	0.09252	2.117	22.8815	4.51611
WBGene00001136	0.6762	3.225	4.7693	2.25378			WBGene00012165	3.647	6.887	1.8884	0.917165			WBGene00018581	0.2514	4.315	17.1639	4.1013
WBGene00001680	35.5	72.63	2.04592	1.03275			WBGene00002198	1.872	6.806	3.63568	1.86223			WBGene00017067	0.4813	1.232	2.55973	1.35599
WBGene00009917	1.11	3.951	3.55946	1.83166			WBGene00043279	9.31	5.102	0.548013	-0.867718			WBGene00017065	6.831	15.53	2.27346	1.18489
WBGene00008541	0.1825	0.1	0.547945	-0.867896			WBGene00009053	0.4749	0.2793	0.588124	-0.765808			WBGene00000050	0.2776	0.9509	3.42543	1.77629
WBGene00008542	3.026	10.58	3.49636	1.80586			WBGene00000636	0.09401	0.1866	1.9849	0.989063			WBGene00017063	0.02655	0.1236	4.65537	2.21889
WBGene00008543	20.16	34.57	1.71478	0.778025			WBGene00001643	0.3231	1.738	5.37914	2.42738			WBGene00022633	0.009486	1.755	185.009	7.53146
WBGene00006306	0.4156	1.457	3.50577	1.80973			WBGene00001644	1.819	3.757	2.06542	1.04644			WBGene00022634	0.03598	0.1256	3.49083	1.80357
WBGene00006754	25.9	81.3	3.139	1.6503			WBGene00010740	19.45	6.202	0.318869	-1.64896			WBGene00022631	1.184	3.229	2.7272	1.44742
WBGene00007597	0.0703	0.4855	6.90612	2.78787			WBGene00001614	0.02553	0.2252	8.82099	3.14094			WBGene00022635	0.01692	0.5906	34.9054	5.12538
WBGene00004944	0.423	3.331	7.8747	2.97723			WBGene00006753	24.48	61.27	2.50286	1.32358			WBGene00020711	0.02772	0.09676	3.49062	1.80348
WBGene00007598	0.07142	0.4756	6.6592	2.73535			WBGene00006394	24.45	13.28	0.543149	-0.880579			WBGene00020709	19.24	8.775	0.456081	-1.13264
WBGene00006752	0.584	8.423	14.4229	3.85029			WBGene00010642	1.901	8.582	4.51447	2.17456			WBGene00001682	139.9	317.4	2.26876	1.18191
WBGene00012137	0.1827	0.3089	1.69075	0.757663			WBGene00010643	0.2404	0.5975	2.48544	1.3135			WBGene00006819	1.845	14.75	7.99458	2.99902
WBGene00007742	0.13	0.6156	4.73538	2.24348			WBGene00010644	0.05659	1.032	18.2364	4.18875			WBGene00000871	17.47	8.124	0.465026	-1.10462
WBGene00077553	0.4999	1.233	2.46649	1.30246			WBGene00010870	70.78	149.1	2.10653	1.07487			WBGene00016491	0.01576	0.03668	2.32741	1.21873
WBGene00007743	4.543	11.56	2.54457	1.34742			WBGene00010873	0.5283	5.337	10.1022	3.3366			WBGene00017098	176.1	87.84	0.498807	-1.00344
WBGene00003552	0.7897	1.841	2.33127	1.22111			WBGene00010871	0.3586	1.783	4.97211	2.31386			WBGene00019324	0.2436	3.762	15.4433	3.94891
WBGene00007739	0.04166	0.3494	8.38694	3.06814			WBGene00010872	52.31	24.12	0.461097	-1.11686			WBGene00001075	763.4	1977	2.58973	1.3728
WBGene00000496	3.053	1.753	0.574189	-0.800402			WBGene00000637	0.04626	0.1632	3.52789	1.8188			WBGene00019248	0.2083	0.04847	0.232693	-2.1035
WBGene00000084	0.03997	0.6047	15.1288	3.91923			WBGene00007252	2.411	5.645	2.34135	1.22734			WBGene00019247	4.59	2.555	0.556645	-0.845171
WBGene00009142	0.8635	2.731	3.16271	1.66116			WBGene00007253	1.402	4.312	3.07561	1.62087			WBGene00019246	81.29	44.85	0.551728	-0.85797
WBGene00009143	0.02269	0.1567	6.90613	2.78788			WBGene00007254	0.7747	3.805	4.91158	2.29619			WBGene00044898	0.3472	3.725	10.7287	3.4234
WBGene00009144	0.7299	7.23	9.90547	3.30822			WBGene00011061	80.11	45.62	0.569467	-0.812316			WBGene00020660	0.039	0.09075	2.32692	1.21842
WBGene00011971	6.409	24.34	3.79778	1.92516			WBGene00000963	3.458	8.213	2.37507	1.24797			WBGene00016742	0.01142	0.02657	2.32662	1.21824
WBGene00011973	0.03527	0.1044	2.96002	1.56561			WBGene00011066	6.815	3.899	0.57212	-0.80561			WBGene00016744	1.101	4.891	4.44233	2.15131
WBGene00001647	37.86	21.7	0.573164	-0.802979			WBGene00002348	0.02626	8.841	336.672	8.3952			WBGene00020404	4.609	1.551	0.336516	-1.57126
WBGene00011968	2.35	1.325	0.56383	-0.826668			WBGene00005131	0.3382	0.1119	0.330869	-1.59567			WBGene00016260	0.4805	1.968	4.09573	2.03412
WBGene00008401	11.88	51.07	4.29882	2.10394			WBGene00008770	0.05776	0.8916	15.4363	3.94825			WBGene00016263	10.45	3.328	0.318469	-1.65078
WBGene00003746	0.05058	5.29	104.587	6.70856			WBGene00008763	1.871	4.913	2.62587	1.39279			WBGene00016266	0.2527	1.21	4.78829	2.25951
WBGene00009271	0.4727	1.399	2.95959	1.5654			WBGene00001136	0.6762	3.827	5.65957	2.50069			WBGene00016265	1.008	2.58	2.55952	1.35588
WBGene00011234	5.812	2.404	0.413627	-1.2736			WBGene00009917	1.11	5.279	4.75586	2.2497			WBGene00016264	3.1	7.438	2.39935	1.26265
WBGene00011235	0.0856	9.946	116.192	6.86036			WBGene00002136	24.36	11.19	0.45936	-1.1223			WBGene00004773	5.949	18.04	3.03244	1.60048
WBGene00010110	5.368	23.56	4.38897	2.13388			WBGene00008542	3.026	8.226	2.71844	1.44278			WBGene00012165	1.862	4.2	2.25564	1.17354
WBGene00010111	4.017	19.31	4.80707	2.26516			WBGene00006306	0.4156	2.142	5.15399	2.36569			WBGene00012167	20.53	10.16	0.494886	-1.01483
WBGene00006790	0.03644	0.0719	1.97311	0.980469			WBGene00006754	25.9	89.51	3.45598	1.7891			WBGene00012168	1.241	3.962	3.19259	1.67473
WBGene00010113	9.379	17.58	1.8744	0.906429			WBGene00007597	0.0703	0.4341	6.17496	2.62643			WBGene00002198	0.8878	3.512	3.95585	1.98399
WBGene00011913	0.1538	1.138	7.39922	2.88737			WBGene00004944	0.423	4.665	11.0284	3.46315			WBGene00001643	0.1615	0.9022	5.58638	2.48191
WBGene00002179	18.45	48.6	2.63415	1.39734			WBGene00007598	0.07142	1.512	21.1705	4.40399			WBGene00001644	0.917	2.358	2.57143	1.36257
WBGene00008314	1.751	6.69	3.82067	1.93383			WBGene00006752	0.584	13.99	23.9555	4.58228			WBGene00010740	9.654	3.296	0.341413	-1.55041
WBGene00008313	0.02896	0.1143	3.94682	1.98069			WBGene00012138	0.05804	0.1536	2.64645	1.40406			WBGene00001614	0.01702	0.04951	2.90893	1.54049
WBGene00008311	3.449	10.1	2.92839	1.55011			WBGene00007742	0.13	0.5045	3.88077	1.95634			WBGene00006753	12.2	32.68	2.67869	1.42153
WBGene00010563	0.0252	0.2984	11.8413	3.56575			WBGene00077553	0.4999	0.9371	1.87457	0.906563			WBGene00006394	12.22	4.844	0.396399	-1.33497
WBGene00008935	0.03635	0.2151	5.91747	2.56498			WBGene00007743	4.543	9.808	2.15893	1.11031			WBGene00010642	0.9475	4.83	5.09763	2.34983
WBGene00000485	0.7377	3.322	4.50319	2.17095			WBGene00007739	0.04166	0.7717	18.5238	4.21131			WBGene00010643	0.1311	0.5594	4.26697	2.09321
WBGene00002101	0.3958	1.757	4.43911	2.15027			WBGene00004178	44.42	25.39	0.571589	-0.806949			WBGene00010644	0.01886	0.5267	27.9268	4.80358
WBGene00008570	0.112	1.46	13.0357	3.7044			WBGene00008417	20.12	10.64	0.528827	-0.919132			WBGene00010870	34.95	88.6	2.53505	1.34201
WBGene00013955	0.7485	1.496	1.99866	0.999036			WBGene00008420	97.21	52.18	0.536776	-0.897608			WBGene00010873	0.2642	3.249	12.2975	3.62029
WBGene00011380	8.617	16.88	1.95892	0.970057			WBGene00000084	0.03997	0.9696	24.2582	4.6004			WBGene00010871	0.1956	0.569	2.909	1.54052
WBGene00000639	1.26	2.4	1.90476	0.929611			WBGene00009142	0.8635	3.322	3.84713	1.94378			WBGene00010872	26.21	10.42	0.397558	-1.33076
WBGene00013957	0.3525	1.318	3.73901	1.90266			WBGene00009143	0.02269	0.2802	12.3491	3.62633			WBGene00000637	0.02313	0.05382	2.32685	1.21838
WBGene00013959	11.86	24.35	2.05312	1.03782			WBGene00009144	0.7299	7.971	10.9207	3.44899			WBGene00007252	1.21	3.775	3.11983	1.64147
WBGene00013960	0.364	3.876	10.6484	3.41256			WBGene00011971	6.409	30.59	4.77298	2.25489			WBGene00007253	0.7579	1.808	2.38554	1.25432
WBGene00011343	3.637	9.033	2.48364	1.31246			WBGene00001595	70.01	31.91	0.455792	-1.13355			WBGene00007254	0.4101	1.767	4.30871	2.10725
WBGene00009920	34.42	56.47	1.64062	0.714238			WBGene00011973	0.03527	0.3422	9.7023	3.27833			WBGene00007257	8.03	23.95	2.98257	1.57655
WBGene00009921	29.81	17.87	0.599463	-0.738257			WBGene00001647	37.86	16.36	0.432118	-1.2105			WBGene00007258	14.71	7.39	0.502379	-0.993151
WBGene00007911	1.113	1.82	1.63522	0.709485			WBGene00077543	15.25	7.023	0.460525	-1.11865			WBGene00011061	40.01	16.1	0.402399	-1.3133
WBGene00006531	0.3021	5.428	17.9676	4.16732			WBGene00008401	11.88	54.84	4.61616	2.20669			WBGene00000963	1.715	5.702	3.32478	1.73326
WBGene00008889	0.06242	0.1027	1.64531	0.718356			WBGene00003746	0.05058	5.109	101.008	6.65833			WBGene00000275	68.69	31.34	0.456253	-1.13209
WBGene00008890	0.8543	1.658	1.94077	0.956629			WBGene00009271	0.4727	2.035	4.30506	2.10603			WBGene00011066	3.474	1.878	0.540587	-0.887401
WBGene00008529	0.1113	0.2855	2.56514	1.35904			WBGene00009270	20.71	11.16	0.53887	-0.891991			WBGene00002348	0.01313	2.83	215.537	7.75179
WBGene00008651	0.05088	0.1883	3.70086	1.88786			WBGene00011235	0.0856	15.12	176.636	7.46463			WBGene00008770	0.02888	0.4704	16.2881	4.02575
WBGene00008652	0.5805	9.163	15.7847	3.98045			WBGene00010110	5.368	24.34	4.53428	2.18087			WBGene00008763	0.9353	3.589	3.83727	1.94008
WBGene00008382	0.03914	0.4055	10.3602	3.37299			WBGene00010111	4.017	19.67	4.89669	2.29181			WBGene00001136	0.3804	1.77	4.653	2.21816
WBGene00008384	19.93	11.64	0.584044	-0.775851			WBGene00006790	0.03644	0.1768	4.85181	2.27852			WBGene00001680	17.64	43.13	2.44501	1.28984
WBGene00008385	21.47	13.54	0.630647	-0.665094			WBGene00010113	9.379	22.1	2.35633	1.23654			WBGene00009917	0.5441	3.013	5.53759	2.46926
WBGene00010854	0.06447	0.2544	3.94602	1.9804			WBGene00011913	0.1538	1.085	7.05462	2.81857			WBGene00002136	12.16	4.314	0.35477	-1.49505
WBGene00009562	0.5191	1.408	2.71239	1.43956			WBGene00011915	60.55	33.57	0.554418	-0.850954			WBGene00008541	0.08111	0.1887	2.32647	1.21814
WBGene00001990	0.3803	8.404	22.0983	4.46587			WBGene00002179	18.45	46.47	2.5187	1.33268			WBGene00008542	1.49	5.541	3.71879	1.89483
WBGene00000527	8.907	19.19	2.15449	1.10734			WBGene00008314	1.751	8.847	5.05254	2.33701			WBGene00008543	10.17	23.06	2.26745	1.18107
WBGene00044120	0.07828	0.502	6.41288	2.68097			WBGene00008311	3.449	13.03	3.77791	1.91759			WBGene00006306	0.2078	0.7763	3.7358	1.90142
WBGene00008440	101.6	51.1	0.502953	-0.991505			WBGene00010563	0.0252	0.2445	9.70238	3.27834			WBGene00006754	13.1	50.11	3.82519	1.93553
WBGene00004115	0.3754	9.55	25.4395	4.669			WBGene00010566	0.9569	0.5002	0.52273	-0.935863			WBGene00007597	0.03515	0.1636	4.65434	2.21858
WBGene00008439	9.936	25.16	2.53221	1.34039			WBGene00010568	109.7	52.07	0.474658	-1.07504			WBGene00004944	0.1946	2.543	13.0678	3.70795
WBGene00010137	0.4879	1.733	3.55196	1.82861			WBGene00008935	0.03635	0.3206	8.81981	3.14075			WBGene00007598	0.03571	0.3324	9.30832	3.21852
WBGene00010133	4.974	2.908	0.58464	-0.774379			WBGene00000485	0.7377	4.222	5.72319	2.51682			WBGene00006752	0.2944	5.734	19.4769	4.28369
WBGene00010134	2.127	6.911	3.24918	1.70007			WBGene00012116	0.4219	0.1977	0.468594	-1.09359			WBGene00012138	0.02902	0.06753	2.32702	1.21848
WBGene00006765	6.452	11.7	1.81339	0.85869			WBGene00002101	0.3958	2.313	5.84386	2.54692			WBGene00007742	0.052	0.1815	3.49038	1.80339
WBGene00011630	0.02248	0.08873	3.94706	1.98078			WBGene00008570	0.112	2.565	22.9018	4.51739			WBGene00077553	0.25	0.5817	2.3268	1.21835
WBGene00006641	4.186	7.691	1.83731	0.877599			WBGene00011376	12.34	6.177	0.500567	-0.998364			WBGene00007743	2.302	5.982	2.59861	1.37774
WBGene00009958	3.355	16.75	4.99255	2.31978			WBGene00013955	0.7485	1.549	2.06947	1.04926			WBGene00007739	0.02083	0.1212	5.81853	2.54065
WBGene00009959	0.7376	0.3639	0.493357	-1.0193			WBGene00011380	8.617	17.12	1.98677	0.990425			WBGene00004178	22.53	11.36	0.504217	-0.987884
WBGene00043049	1.361	2.212	1.62528	0.700684			WBGene00013957	0.3525	1.489	4.22411	2.07865			WBGene00008417	10.05	4.314	0.429254	-1.2201
WBGene00050880	0.1122	0.2767	2.46613	1.30225			WBGene00013959	11.86	28.03	2.36341	1.24087			WBGene00008420	47.09	23.82	0.50584	-0.983247
WBGene00009345	0.1587	0.881	5.55135	2.47284			WBGene00013960	0.364	6.208	17.0549	4.09212			WBGene00008418	12.69	6.07	0.478329	-1.06392
WBGene00006532	0.4831	3.21	6.64459	2.73218			WBGene00011343	3.637	11.02	3.02997	1.5993			WBGene00000084	0.01999	0.5038	25.2026	4.6555
WBGene00009344	0.06452	0.2387	3.69963	1.88738			WBGene00011345	32.47	65.45	2.01571	1.01129			WBGene00001214	3.338	1.722	0.515878	-0.954899
WBGene00009480	0.052	0.1539	2.95962	1.56541			WBGene00009920	34.42	66	1.91749	0.939219			WBGene00009142	0.4626	2.189	4.73195	2.24243
WBGene00009481	0.1397	0.4134	2.9592	1.56521			WBGene00009921	29.81	17.06	0.572291	-0.805179			WBGene00009144	0.3649	4.705	12.8939	3.68862
WBGene00009476	0.3851	2.066	5.36484	2.42354			WBGene00000467	24.94	14.8	0.593424	-0.752864			WBGene00009145	16.14	8.54	0.52912	-0.918333
WBGene00009475	3.251	11.8	3.62965	1.85983			WBGene00007911	1.113	2.488	2.2354	1.16053			WBGene00011971	3.252	18.11	5.56888	2.47739
WBGene00006525	0.08894	0.6142	6.90578	2.7878			WBGene00007913	0.1861	0.06565	0.352767	-1.50321			WBGene00001595	34.83	12.5	0.358886	-1.4784
WBGene00000058	0.3911	1.691	4.3237	2.11227			WBGene00006531	0.3021	5.695	18.8514	4.2366			WBGene00001647	18.92	5.801	0.306607	-1.70554
WBGene00007857	0.02488	0.1227	4.93167	2.30208			WBGene00008889	0.06242	0.1652	2.64659	1.40413			WBGene00077543	6.705	2.535	0.378076	-1.40325
WBGene00007856	9.751	27.37	2.80689	1.48897			WBGene00008890	0.8543	3.318	3.88388	1.9575			WBGene00008401	6.166	31.26	5.06974	2.34191
WBGene00001843	20.93	36.79	1.75776	0.813741			WBGene00008529	0.1113	0.216	1.9407	0.956578			WBGene00003746	0.02529	3.208	126.849	6.98696
WBGene00012297	0.5219	0.3089	0.591876	-0.756634			WBGene00004931	132.7	73.87	0.556669	-0.845108			WBGene00008399	6.546	2.844	0.434464	-1.20269
WBGene00077558	0.4253	0.1049	0.246649	-2.01947			WBGene00008652	0.5805	11.19	19.2765	4.26877			WBGene00009271	0.2363	0.9297	3.93441	1.97615
WBGene00003182	1.19	6.885	5.78571	2.5325			WBGene00008382	0.03914	0.3971	10.1456	3.34279			WBGene00009270	10.33	3.854	0.373088	-1.42241
WBGene00014117	182.3	88.46	0.485244	-1.04322			WBGene00008384	19.93	8.241	0.413497	-1.27405			WBGene00011231	37.78	17.44	0.46162	-1.11522
WBGene00010422	0.1003	0.396	3.94816	1.98118			WBGene00008387	9.35	5.313	0.568235	-0.81544			WBGene00011234	2.687	0.7998	0.297655	-1.74829
WBGene00009129	0.2857	1.17	4.0952	2.03394			WBGene00008385	21.47	11.69	0.544481	-0.877047			WBGene00011235	0.04756	6.446	135.534	7.08251
WBGene00009125	0.06115	1.569	25.6582	4.68135			WBGene00010499	0.3694	0.1862	0.504061	-0.988331			WBGene00010110	2.659	16.34	6.14517	2.61945
WBGene00006407	3.482	26.44	7.59334	2.92473			WBGene00006976	14.24	7.771	0.545716	-0.873777			WBGene00010111	2.052	13.56	6.60819	2.72425
WBGene00008109	0.4749	2.069	4.35671	2.12324			WBGene00001677	6.665	3.292	0.493923	-1.01764			WBGene00006790	0.01822	0.106	5.81778	2.54047
WBGene00044404	1.127	5.545	4.92014	2.2987			WBGene00004305	88.1	48.51	0.550624	-0.86086			WBGene00011912	42.19	23.27	0.551553	-0.85843
WBGene00009500	0.654	2.837	4.33792	2.117			WBGene00009562	0.5191	1.717	3.30765	1.72581			WBGene00011913	19.64	10.11	0.514766	-0.958012
WBGene00009173	13	7.562	0.581692	-0.781672			WBGene00006377	9.338	4.352	0.466053	-1.10144			WBGene00011915	31.26	14.94	0.477927	-1.06514
WBGene00002026	0.08493	1.529	18.0031	4.17017			WBGene00001990	0.3803	6.34	16.671	4.05927			WBGene00002179	9.16	26.84	2.93013	1.55097
WBGene00010856	0.06361	0.4706	7.39821	2.88718			WBGene00000209	260.5	152.9	0.586948	-0.768695			WBGene00010366	0.008531	0.01985	2.32681	1.21835
WBGene00010859	0.07898	0.4519	5.7217	2.51644			WBGene00000527	8.907	19.52	2.19153	1.13194			WBGene00008315	0.2303	0.6967	3.02518	1.59702
WBGene00001121	4.563	12.19	2.67149	1.41764			WBGene00044614	128.3	62.36	0.486048	-1.04083			WBGene00008314	0.8676	3.76	4.33379	2.11563
WBGene00007646	104.9	180.1	1.71687	0.779784			WBGene00044120	0.07828	0.4834	6.17527	2.6265			WBGene00008311	1.762	8.332	4.72872	2.24145
WBGene00009754	0.1583	1.093	6.90461	2.78756			WBGene00007973	0.09435	0.3745	3.96926	1.98887			WBGene00008318	9.395	5.194	0.552847	-0.855047
WBGene00006681	0.08961	1.09	12.1638	3.60452			WBGene00007978	47.91	25.06	0.523064	-0.93494			WBGene00010568	55.31	18.45	0.333574	-1.58392
WBGene00009261	0.04362	24.05	551.353	9.10683			WBGene00008440	101.6	42.1	0.41437	-1.27101			WBGene00000485	0.3688	2.587	7.01464	2.81037
WBGene00006062	20.71	47.07	2.27282	1.18448			WBGene00001960	44.63	26.49	0.593547	-0.752566			WBGene00002101	0.1979	1.324	6.69025	2.74206
WBGene00007986	0.1103	0.2176	1.9728	0.980246			WBGene00004115	0.3754	15.34	40.8631	5.35273			WBGene00012114	0.003789	0.01884	4.97229	2.31391
WBGene00009646	0.02192	0.2162	9.86314	3.30205			WBGene00008439	9.936	24.36	2.45169	1.29378			WBGene00008570	0.05598	1.179	21.0611	4.39651
WBGene00010608	48.53	23.64	0.487121	-1.03765			WBGene00006682	2.067	4.121	1.99371	0.995456			WBGene00011376	6.14	2.97	0.483713	-1.04778
WBGene00010609	116.1	60.38	0.520069	-0.943225			WBGene00009250	0.9562	1.898	1.98494	0.989096			WBGene00013955	0.3647	0.8709	2.38799	1.2558
WBGene00010612	0.09275	0.412	4.44205	2.15123			WBGene00009251	0.1382	0.04063	0.293994	-1.76614			WBGene00011380	4.351	13.15	3.02229	1.59564
WBGene00010614	0.08212	0.162	1.97272	0.980188			WBGene00009252	0.04687	0.124	2.64562	1.4036			WBGene00000639	0.6126	0.224	0.365655	-1.45145
WBGene00000177	0.6332	1.093	1.72615	0.78756			WBGene00010137	0.4879	1.506	3.0867	1.62606			WBGene00013957	0.1855	0.6044	3.25822	1.70408
WBGene00011489	29.31	17.24	0.588195	-0.765633			WBGene00010134	2.127	8.721	4.10014	2.03567			WBGene00013959	5.9	14.16	2.4	1.26303
WBGene00011494	0.1187	0.8004	6.74305	2.7534			WBGene00006765	6.452	11.77	1.82424	0.867296			WBGene00013960	0.182	3.318	18.2308	4.1883
WBGene00007275	0.9558	0.5561	0.581816	-0.781364			WBGene00006641	4.186	9.011	2.15265	1.10611			WBGene00011343	1.731	6.158	3.55748	1.83086
WBGene00002069	18.11	29.88	1.64992	0.722394			WBGene00009958	3.355	19.96	5.94933	2.57273			WBGene00003788	37.65	19.83	0.526693	-0.924965
WBGene00007301	0.06155	0.2733	4.44029	2.15065			WBGene00009959	0.7376	0.3253	0.441025	-1.18107			WBGene00009921	14.79	5.215	0.352603	-1.50388
WBGene00007302	3.053	6.848	2.24304	1.16546			WBGene00009962	0.3025	0.1144	0.378182	-1.40285			WBGene00000467	12.72	6.424	0.505031	-0.985555
WBGene00000430	20.53	33.75	1.64394	0.717154			WBGene00043049	1.361	2.705	1.98751	0.990962			WBGene00007911	0.5335	1.153	2.1612	1.11183
WBGene00009157	6.504	12.07	1.85578	0.892027			WBGene00007026	98.56	52.91	0.53683	-0.897462			WBGene00007914	18.66	9.367	0.501983	-0.99429
WBGene00009158	13.67	51.69	3.78127	1.91887			WBGene00009346	34.41	19.03	0.553037	-0.854552			WBGene00007913	0.1364	0.07216	0.529032	-0.918572
WBGene00003569	0.2913	0.5133	1.7621	0.817297			WBGene00009345	0.1587	0.4026	2.53686	1.34305			WBGene00006531	0.1749	3.7	21.1549	4.40292
WBGene00009408	2.447	4.514	1.84471	0.883392			WBGene00006532	0.4831	3.848	7.96522	2.99372			WBGene00008890	0.4272	1.411	3.3029	1.72373
WBGene00003652	23.9	13.8	0.577406	-0.792342			WBGene00009480	0.052	0.2293	4.40962	2.14065			WBGene00008529	0.04452	0.2331	5.23585	2.38842
WBGene00006978	14.25	44.81	3.14456	1.65286			WBGene00009481	0.1397	0.6161	4.41016	2.14083			WBGene00004931	66.87	35.35	0.528638	-0.919649
WBGene00002142	1.266	6.433	5.08136	2.34521			WBGene00009476	0.3851	2.463	6.39574	2.67711			WBGene00008651	0.02544	0.1036	4.07233	2.02585
WBGene00000640	0.4416	1.402	3.17482	1.66667			WBGene00009475	3.251	12.82	3.9434	1.97944			WBGene00008652	0.2862	4.69	16.3871	4.03449
WBGene00009941	1.034	0.3401	0.328917	-1.60421			WBGene00006525	0.08894	0.5884	6.6157	2.72589			WBGene00008382	0.01957	0.1822	9.31017	3.21881
WBGene00009942	0.5556	0.3328	0.598992	-0.739391			WBGene00000058	0.3911	1.968	5.03196	2.33112			WBGene00008384	10	4.031	0.4031	-1.31079
WBGene00003397	115.1	72.8	0.632493	-0.660877			WBGene00007858	2.986	1.617	0.541527	-0.884894			WBGene00008385	10.59	4.761	0.449575	-1.15337
WBGene00006633	2.782	15.56	5.5931	2.48365			WBGene00007857	0.02488	0.1317	5.29341	2.4042			WBGene00010495	85.25	43.47	0.509912	-0.97168
WBGene00000476	10.99	34.71	3.15833	1.65916			WBGene00007856	9.751	19.48	1.99774	0.998372			WBGene00010499	0.2638	0.1228	0.465504	-1.10313
WBGene00007274	0.07077	0.384	5.42603	2.4399			WBGene00012297	0.5219	0.2072	0.397011	-1.33275			WBGene00006976	7.079	2.39	0.337618	-1.56653
WBGene00008661	0.1045	0.06214	0.594641	-0.749909			WBGene00077558	0.4253	0.1876	0.4411	-1.18082			WBGene00010854	0.03223	0.07501	2.32733	1.21868
WBGene00008662	0.05937	0.5271	8.87822	3.15027			WBGene00003182	1.19	7.012	5.89244	2.55886			WBGene00004305	44.17	19.64	0.444646	-1.16927
WBGene00008663	0.03663	0.07227	1.97297	0.980371			WBGene00014117	182.3	60.95	0.334339	-1.58062			WBGene00009668	43.24	23.48	0.543016	-0.880934
WBGene00003564	63.91	159.4	2.49413	1.31854			WBGene00010422	0.1003	0.354	3.52941	1.81943			WBGene00009562	0.2596	0.9061	3.49037	1.80338
WBGene00008666	46.29	94.35	2.03824	1.02732			WBGene00009129	0.2857	0.9577	3.35212	1.74507			WBGene00009564	3.15	1.289	0.409206	-1.2891
WBGene00007159	0.0167	0.03294	1.97246	0.979992			WBGene00009125	0.06115	0.89	14.5544	3.86338			WBGene00006377	4.669	2.52	0.53973	-0.88969
WBGene00007155	0.9629	2.639	2.74068	1.45453			WBGene00006407	3.482	32.28	9.27053	3.21265			WBGene00001990	0.1901	5.221	27.4645	4.7795
WBGene00013699	68.98	38.02	0.551174	-0.85942			WBGene00008109	0.4749	2.269	4.77785	2.25636			WBGene00000209	128.4	69.98	0.545016	-0.875631
WBGene00013700	0.02442	0.01205	0.493448	-1.01903			WBGene00008107	55.38	32.7	0.590466	-0.760074			WBGene00003953	74.54	35.08	0.47062	-1.08737
WBGene00008885	0.1959	0.5623	2.87034	1.52122			WBGene00044404	1.127	5.858	5.19787	2.37792			WBGene00000527	4.472	11.29	2.5246	1.33605
WBGene00008886	2.37	4.504	1.90042	0.92632			WBGene00009500	0.654	3.54	5.41284	2.43639			WBGene00007971	61.67	34.79	0.564132	-0.825896
WBGene00023415	0.5755	1.84	3.19722	1.67682			WBGene00008780	38.22	20.86	0.545788	-0.873589			WBGene00044120	0.03914	0.1822	4.65508	2.21881
WBGene00001442	0.9805	2.924	2.98215	1.57635			WBGene00009173	13	7.069	0.543769	-0.878934			WBGene00007973	0.04718	0.1113	2.35905	1.23821
WBGene00007709	816.8	431	0.527669	-0.922295			WBGene00010856	0.06361	0.4208	6.61531	2.72581			WBGene00007972	19.05	9.956	0.522625	-0.936153
WBGene00013860	6.01	23.57	3.9218	1.97151			WBGene00010859	0.07898	0.6688	8.46797	3.08202			WBGene00007974	45.02	22.65	0.50311	-0.991055
WBGene00013859	0.9834	2.713	2.7588	1.46404			WBGene00001121	4.563	13.09	2.86873	1.52041			WBGene00007978	23.83	10.2	0.428032	-1.22421
WBGene00011866	0.5515	4.081	7.39982	2.88749			WBGene00007643	27.87	12.41	0.445282	-1.16721			WBGene00008440	50.26	15.83	0.314962	-1.66675
WBGene00013715	0.1653	2.951	17.8524	4.15805			WBGene00007644	1.759	0.8146	0.463104	-1.11059			WBGene00004115	0.2056	5.658	27.5195	4.78238
WBGene00013713	0.2167	2.587	11.9382	3.57751			WBGene00007646	104.9	192.2	1.83222	0.873594			WBGene00008439	4.962	15.39	3.10157	1.633
WBGene00013711	0.2427	3.33	13.7206	3.77828			WBGene00009754	0.1583	0.04655	0.294062	-1.76581			WBGene00009252	0.02343	0.0818	3.49125	1.80374
WBGene00013710	0.1297	0.2926	2.25598	1.17375			WBGene00006681	0.08961	1.419	15.8353	3.98507			WBGene00010137	0.244	0.916	3.7541	1.90847
WBGene00013891	0.1466	7.997	54.5498	5.7695			WBGene00004808	118.7	60.57	0.510278	-0.970645			WBGene00010133	2.395	1.143	0.477244	-1.0672
WBGene00013894	78	47.42	0.607949	-0.717978			WBGene00009261	0.04362	25.68	588.721	9.20144			WBGene00004901	0.06184	0.03084	0.498706	-1.00374
WBGene00013895	0.8287	2.216	2.67407	1.41904			WBGene00009263	0.05851	0.1161	1.98428	0.988613			WBGene00010134	1.061	4.543	4.28181	2.09822
WBGene00003847	29.79	58.41	1.96073	0.971387			WBGene00006062	20.71	46.08	2.22501	1.15381			WBGene00006765	3.206	8.217	2.56301	1.35784
WBGene00009114	0.04683	0.1213	2.59022	1.37307			WBGene00000096	4.388	8.494	1.93573	0.952881			WBGene00011630	0.01124	0.0654	5.81851	2.54065
WBGene00013721	22.1	9.892	0.447602	-1.15971			WBGene00008063	0.02685	0.1895	7.05773	2.8192			WBGene00006641	1.997	5.295	2.65148	1.4068
WBGene00013723	0.6758	1.25	1.84966	0.88726			WBGene00008064	0.4537	0.9206	2.02909	1.02084			WBGene00009958	1.677	12.06	7.19141	2.84628
WBGene00006445	2.246	3.962	1.76402	0.818871			WBGene00007985	12.03	4.663	0.387614	-1.36731			WBGene00009960	0.3501	0.1809	0.51671	-0.952575
WBGene00000492	4.105	13	3.16687	1.66306			WBGene00007986	0.1103	0.2723	2.46872	1.30376			WBGene00007026	47.13	26.58	0.563972	-0.826305
WBGene00010327	2.453	5.478	2.23318	1.1591			WBGene00009646	0.02192	0.29	13.2299	3.72573			WBGene00004953	23.05	9.956	0.431931	-1.21113
WBGene00010323	0.09162	0.1808	1.97337	0.98066			WBGene00044987	25.47	12.8	0.502552	-0.992655			WBGene00009346	16.29	6.807	0.417864	-1.2589
WBGene00044792	0.615	9.152	14.8813	3.89543			WBGene00010608	48.53	27.46	0.565836	-0.821545			WBGene00009341	27.38	15.13	0.552593	-0.85571
WBGene00010328	5.427	14.33	2.6405	1.40081			WBGene00010609	116.1	50.49	0.434884	-1.2013			WBGene00050880	0.05609	0.1632	2.90961	1.54083
WBGene00009117	0.2016	1.105	5.48115	2.45448			WBGene00010611	0.04813	0.1061	2.20445	1.14042			WBGene00009345	0.07937	0.7157	9.01726	3.17269
WBGene00009243	1.789	4.663	2.60648	1.38211			WBGene00010614	0.08212	0.3441	4.19021	2.06702			WBGene00006532	0.2274	2.182	9.59543	3.26235
WBGene00011906	74.8	211.5	2.82754	1.49955			WBGene00010619	0.7632	0.3805	0.498559	-1.00416			WBGene00009344	0.03226	0.1314	4.07316	2.02615
WBGene00044070	16.05	34.44	2.14579	1.10151			WBGene00011493	0.1162	0.3076	2.64716	1.40445			WBGene00009481	0.06984	0.2438	3.49084	1.80357
WBGene00015231	0.3835	1.051	2.74055	1.45446			WBGene00011494	0.1187	0.4713	3.97051	1.98933			WBGene00009476	0.1685	1.288	7.64392	2.93431
WBGene00015236	1.687	2.737	1.62241	0.698135			WBGene00007278	19.86	9.915	0.499245	-1.00218			WBGene00009475	1.592	7.645	4.80214	2.26368
WBGene00016386	1.95	3.847	1.97282	0.98026			WBGene00007277	32.95	14.29	0.433687	-1.20527			WBGene00006525	0.04447	0.3622	8.14482	3.02588
WBGene00016396	1.527	8.04	5.26523	2.3965			WBGene00007297	8.347	4.413	0.528693	-0.919498			WBGene00000058	0.1955	1.138	5.82097	2.54126
WBGene00016394	1.575	4.605	2.92381	1.54785			WBGene00007299	12.12	6.036	0.49802	-1.00572			WBGene00007856	4.586	17.15	3.73964	1.9029
WBGene00015019	6.078	14.44	2.37578	1.2484			WBGene00007301	0.06155	0.38	6.17384	2.62617			WBGene00004298	2.599	1.213	0.466718	-1.09938
WBGene00018850	0.406	0.9832	2.42167	1.27601			WBGene00007302	3.053	7.274	2.38257	1.25252			WBGene00011532	40.11	22.16	0.552481	-0.856004
WBGene00018851	0.1197	0.7678	6.41437	2.68131			WBGene00009158	13.67	54.78	4.00732	2.00264			WBGene00003182	0.5948	4.083	6.86449	2.77915
WBGene00016461	0.4894	0.2012	0.411116	-1.28238			WBGene00003569	0.2913	0.6149	2.11088	1.07785			WBGene00014117	91.32	25.5	0.279238	-1.84043
WBGene00016459	0.1048	0.3617	3.45134	1.78715			WBGene00009408	2.447	5.654	2.31058	1.20826			WBGene00010422	0.1003	0.2335	2.32802	1.2191
WBGene00016456	13.55	32.84	2.42362	1.27716			WBGene00006978	14.25	41	2.87719	1.52466			WBGene00009129	0.1429	0.7147	5.0014	2.32233
WBGene00016455	12.33	6.529	0.529521	-0.917239			WBGene00002142	1.266	9.361	7.39415	2.88639			WBGene00009127	24.85	13.55	0.545272	-0.874953
WBGene00016454	0.8467	6.709	7.9237	2.98617			WBGene00003524	0.03947	0.2611	6.61515	2.72577			WBGene00009125	0.03057	0.6048	19.7841	4.30627
WBGene00016463	3.2	21.89	6.84063	2.77413			WBGene00000640	0.4416	2.083	4.71694	2.23785			WBGene00006407	1.741	16.38	9.40839	3.23395
WBGene00016453	42.19	19.06	0.451766	-1.14635			WBGene00009937	14.86	6.881	0.463055	-1.11074			WBGene00008109	0.277	1.474	5.3213	2.41178
WBGene00021388	0.529	1.148	2.17013	1.11778			WBGene00009941	1.034	0.2027	0.196035	-2.35082			WBGene00008107	27.71	13.67	0.493324	-1.01939
WBGene00044289	0.9133	2.298	2.51615	1.33122			WBGene00009942	0.5556	0.2801	0.50414	-0.988105			WBGene00044404	0.5484	3.74	6.81984	2.76974
WBGene00077519	0.4274	0.9699	2.2693	1.18225			WBGene00011988	20.16	10.83	0.537202	-0.896462			WBGene00009500	0.3345	1.592	4.75934	2.25076
WBGene00000780	1.195	2.721	2.27699	1.18713			WBGene00011986	1.992	1.078	0.541165	-0.88586			WBGene00008780	19.5	10.21	0.52359	-0.933491
WBGene00013124	7.517	21	2.79367	1.48216			WBGene00006633	2.782	21.74	7.81452	2.96616			WBGene00009173	6.391	2.308	0.361133	-1.4694
WBGene00013130	0.4596	0.1511	0.328764	-1.60488			WBGene00001942	19.92	10.32	0.518072	-0.948775			WBGene00002026	0.04247	0.3459	8.14457	3.02584
WBGene00005517	0.3367	0.1649	0.489753	-1.02987			WBGene00011945	20.81	11.59	0.556944	-0.844396			WBGene00010856	0.0318	0.296	9.30818	3.2185
WBGene00002119	0.0685	0.2027	2.95912	1.56517			WBGene00000476	10.99	37.46	3.40855	1.76916			WBGene00010859	0.03159	0.1838	5.8183	2.5406
WBGene00009467	0.04317	0.8519	19.7336	4.30258			WBGene00007274	0.07077	0.437	6.17493	2.62642			WBGene00001121	2.375	8.405	3.53895	1.82332
WBGene00009465	0.09894	0.244	2.46614	1.30226			WBGene00001483	1.044	0.3975	0.380747	-1.39309			WBGene00007643	14.13	6.082	0.430432	-1.21614
WBGene00013181	0.08699	0.4577	5.26152	2.39548			WBGene00008661	0.1045	0.01851	0.177129	-2.49713			WBGene00007644	0.8355	0.307	0.367445	-1.4444
WBGene00013180	9.243	22.17	2.39857	1.26218			WBGene00008662	0.05937	0.7069	11.9067	3.5737			WBGene00006681	0.0448	0.6243	13.9353	3.80067
WBGene00013182	0.1181	0.233	1.9729	0.980321			WBGene00008663	0.03663	0.4362	11.9083	3.57389			WBGene00004808	57.51	19.36	0.336637	-1.57073
WBGene00010417	0.08361	0.04949	0.591915	-0.756538			WBGene00008665	25.65	14.79	0.576608	-0.794337			WBGene00009261	0.02181	15.02	688.675	9.42768
WBGene00007769	2.573	1.049	0.407695	-1.29444			WBGene00003564	63.91	174.4	2.72884	1.44829			WBGene00009263	0.02926	0.06808	2.32673	1.2183
WBGene00003664	1.797	0.06651	0.0370117	-4.75588			WBGene00008666	46.29	85.11	1.83863	0.878628			WBGene00006062	10.51	30.36	2.88868	1.53041
WBGene00014187	0.2028	0.3431	1.69181	0.758571			WBGene00007155	0.9629	2.949	3.06262	1.61477			WBGene00004887	30.42	16.75	0.550625	-0.860859
WBGene00003703	0.1893	0.09338	0.493291	-1.01949			WBGene00013698	40.9	17.81	0.435452	-1.19941			WBGene00008062	2.724	1.463	0.537078	-0.896797
WBGene00010652	0.2968	2.658	8.95553	3.16278			WBGene00013699	68.98	34.83	0.504929	-0.985848			WBGene00007985	5.698	2.752	0.482976	-1.04998
WBGene00009318	0.2629	3.029	11.5215	3.52626			WBGene00008885	0.1959	0.6598	3.36804	1.75191			WBGene00007986	0.04411	0.2566	5.81727	2.54034
WBGene00009312	0.1712	1.014	5.9229	2.5663			WBGene00008886	2.37	4.216	1.7789	0.830988			WBGene00009646	0.02192	0.07651	3.49042	1.8034
WBGene00009316	0.1195	0.04717	0.394728	-1.34107			WBGene00023415	0.5755	2.853	4.95743	2.30959			WBGene00044987	12.75	4.323	0.339059	-1.56039
WBGene00009315	0.2478	37.57	151.614	7.24426			WBGene00001442	0.9805	4.384	4.47119	2.16066			WBGene00010608	24.3	7.954	0.327325	-1.6112
WBGene00009314	46.4	1.609	0.0346767	-4.84989			WBGene00007709	816.8	313.8	0.384182	-1.38014			WBGene00010617	0.3441	0.8008	2.32723	1.21861
WBGene00077557	1.376	0.7862	0.571366	-0.807512			WBGene00013860	6.01	24.12	4.01331	2.00479			WBGene00010609	58.12	18.67	0.321232	-1.63831
WBGene00008853	0.1512	0.03728	0.246561	-2.01998			WBGene00013859	0.9834	3.908	3.97397	1.99058			WBGene00010611	0.02407	0.056	2.32655	1.21819
WBGene00008858	1.247	0.5443	0.436488	-1.19599			WBGene00011866	0.5515	5.365	9.72801	3.28215			WBGene00010614	0.04106	0.1911	4.65416	2.21852
WBGene00004963	0.7046	0.4318	0.61283	-0.706441			WBGene00013715	0.1653	3.703	22.4017	4.48554			WBGene00000177	0.2638	0.7061	2.67665	1.42043
WBGene00012265	0.01359	0.09389	6.90876	2.78843			WBGene00013713	0.2167	3.136	14.4716	3.85515			WBGene00004312	69.13	31.19	0.451179	-1.14823
WBGene00004275	0.1432	0.9536	6.65922	2.73535			WBGene00013711	0.2427	4.422	18.22	4.18745			WBGene00003036	148.4	73.6	0.495957	-1.01171
WBGene00012266	0.0685	0.2703	3.94599	1.98039			WBGene00013891	0.1466	7.926	54.0655	5.75664			WBGene00011489	14.64	4.67	0.318989	-1.64842
WBGene00012270	0.0537	0.5651	10.5233	3.39551			WBGene00013895	0.8287	3.111	3.75407	1.90846			WBGene00011494	0.05937	0.5756	9.69513	3.27726
WBGene00012267	0.07251	0.03577	0.493311	-1.01943			WBGene00003587	215.1	125.4	0.582985	-0.77847			WBGene00007278	9.946	3.27	0.328775	-1.60483
WBGene00011933	0.07282	0.2874	3.94672	1.98065			WBGene00003233	1.258	2.487	1.97695	0.983275			WBGene00007277	16.33	6.191	0.379118	-1.39928
WBGene00009415	5.178	2.433	0.469873	-1.08966			WBGene00003847	29.79	54.95	1.84458	0.883291			WBGene00007301	0.03079	0.2507	8.14225	3.02543
WBGene00009416	0.3933	0.194	0.493262	-1.01957			WBGene00009114	0.04683	0.1497	3.19667	1.67657			WBGene00007302	1.54	3.309	2.1487	1.10346
WBGene00009412	1.101	0.5979	0.543052	-0.880838			WBGene00013721	22.1	8.479	0.383665	-1.38208			WBGene00009157	3.304	9.43	2.85412	1.51304
WBGene00012946	2.195	1.26	0.574032	-0.800797			WBGene00013723	0.6758	1.639	2.42527	1.27815			WBGene00009158	6.76	37.4	5.53254	2.46794
WBGene00011384	0.2095	0.5906	2.81909	1.49523			WBGene00013726	30.2	15.62	0.517219	-0.951154			WBGene00009159	27.13	12.95	0.477331	-1.06694
WBGene00011385	0.5657	1.798	3.17836	1.66828			WBGene00009510	5.318	3.009	0.565814	-0.8216			WBGene00009408	1.259	4.155	3.30024	1.72257
WBGene00011387	0.2199	0.1302	0.592087	-0.756118			WBGene00006445	2.246	5.266	2.34461	1.22935			WBGene00002142	0.6329	4.572	7.22389	2.85278
WBGene00011388	22.32	10.44	0.467742	-1.09622			WBGene00000492	4.105	14.91	3.63216	1.86083			WBGene00000640	0.2112	0.8713	4.12547	2.04456
WBGene00011389	2.47	1.43	0.578947	-0.788496			WBGene00010327	2.453	6.006	2.44843	1.29186			WBGene00009938	0.4303	0.2225	0.517081	-0.951538
WBGene00011390	0.05297	0.1045	1.97281	0.980256			WBGene00003742	1.148	0.6471	0.563676	-0.827062			WBGene00013696	0.0319	0.1113	3.48903	1.80283
WBGene00012948	0.3747	1.971	5.26021	2.39512			WBGene00044792	0.615	4.069	6.61626	2.72602			WBGene00011988	9.978	4.321	0.433053	-1.20739
WBGene00012955	0.3903	0.09628	0.246682	-2.01928			WBGene00010328	5.427	11.58	2.13378	1.09341			WBGene00011986	0.9874	0.5258	0.53251	-0.909121
WBGene00012952	0.5749	0.1947	0.338668	-1.56206			WBGene00009117	0.2016	2.154	10.6845	3.41745			WBGene00003397	59.63	31.32	0.525239	-0.928954
WBGene00011155	587	283.8	0.483475	-1.04849			WBGene00009243	1.789	5.033	2.8133	1.49227			WBGene00006633	1.376	11.88	8.63372	3.10998
WBGene00011060	1.325	7.508	5.66642	2.50244			WBGene00011906	74.8	154.2	2.0615	1.04369			WBGene00001942	9.918	2.897	0.292095	-1.77549
WBGene00013135	24.85	73.11	2.94205	1.55682			WBGene00044070	16.05	46.74	2.91215	1.54208			WBGene00011945	10.56	4.818	0.45625	-1.1321
WBGene00000023	1.479	0.6115	0.413455	-1.2742			WBGene00015231	0.3835	0.921	2.40156	1.26397			WBGene00000476	5.541	19.85	3.58239	1.84092
WBGene00013138	0.463	0.2373	0.512527	-0.9643			WBGene00015230	0.07743	0.222	2.86711	1.5196			WBGene00007274	0.03538	0.1647	4.65517	2.21883
WBGene00010242	15.04	37.67	2.50465	1.32461			WBGene00015236	1.687	5.639	3.34262	1.74098			WBGene00008663	0.01831	0.4262	23.2769	4.54083
WBGene00010243	0.3551	1.29	3.63278	1.86107			WBGene00016388	0.01891	0.08349	4.41512	2.14245			WBGene00003803	32.11	15.64	0.487076	-1.03778
WBGene00012958	5.968	3.22	0.539544	-0.890187			WBGene00016390	30.94	17.66	0.570782	-0.808988			WBGene00008665	12.63	6.061	0.479889	-1.05923
WBGene00012959	0.1706	0.1052	0.616647	-0.697483			WBGene00016392	25.62	11.99	0.467994	-1.09544			WBGene00003564	31.79	94.18	2.96257	1.56685
WBGene00010822	0.07245	0.953	13.1539	3.71742			WBGene00016387	103.2	58.44	0.566279	-0.820415			WBGene00008666	23.06	51.32	2.2255	1.15413
WBGene00011026	16.44	32.22	1.95985	0.970746			WBGene00016386	1.95	3.506	1.79795	0.846352			WBGene00007155	0.4815	1.774	3.68432	1.8814
WBGene00011028	2.651	7.496	2.82761	1.49958			WBGene00016396	1.527	8.34	5.46169	2.44935			WBGene00013698	20.44	6.721	0.328816	-1.60465
WBGene00007600	1.827	35.42	19.387	4.27702			WBGene00016394	1.575	6.052	3.84254	1.94206			WBGene00013699	33.42	11.15	0.333633	-1.58367
WBGene00008782	58.71	24.68	0.420371	-1.25026			WBGene00044644	0.09627	0.7643	7.93913	2.98898			WBGene00013700	0.01221	0.04263	3.4914	1.80381
WBGene00008783	1.552	3.091	1.99162	0.993945			WBGene00044413	50.84	27.11	0.533242	-0.907139			WBGene00008885	0.1069	0.373	3.48924	1.80291
WBGene00008784	50.76	26.85	0.52896	-0.91877			WBGene00015019	6.078	15.36	2.52715	1.33751			WBGene00023415	0.2977	1.547	5.19651	2.37754
WBGene00008785	0.78	3.444	4.41538	2.14254			WBGene00018850	0.406	0.9442	2.32562	1.21761			WBGene00001442	0.4903	2.022	4.12401	2.04405
WBGene00003672	1.874	11.37	6.06724	2.60104			WBGene00018851	0.1197	0.6865	5.73517	2.51984			WBGene00007709	407.6	114.5	0.280913	-1.83181
WBGene00009616	0.05125	0.01685	0.32878	-1.6048			WBGene00016461	0.4894	0.2698	0.551287	-0.859124			WBGene00007710	28.03	14.55	0.519087	-0.945953
WBGene00010163	1.01	0.545	0.539604	-0.890027			WBGene00016462	3.537	1.56	0.441052	-1.18098			WBGene00013860	3.01	12.14	4.03322	2.01193
WBGene00010172	0.0213	0.2416	11.3427	3.5037			WBGene00016456	13.55	32.63	2.40812	1.26791			WBGene00013859	0.4837	3.179	6.57226	2.71639
WBGene00008162	0.0199	0.746	37.4874	5.22834			WBGene00016455	12.33	5.392	0.437307	-1.19328			WBGene00011866	0.2758	2.585	9.37273	3.22847
WBGene00008161	0.09653	5.314	55.0502	5.78268			WBGene00016454	0.8467	11.38	13.4404	3.74851			WBGene00013715	0.08264	2.039	24.6733	4.62488
WBGene00008163	1.37	10.27	7.49635	2.90619			WBGene00016463	3.2	26.09	8.15312	3.02735			WBGene00013713	0.0867	1.387	15.9977	3.99979
WBGene00003671	2.293	11.17	4.87135	2.28432			WBGene00016453	42.19	22.68	0.537568	-0.89548			WBGene00013711	0.1213	1.8	14.8392	3.89135
WBGene00008158	3.729	7.047	1.88978	0.91822			WBGene00021388	0.529	1.929	3.6465	1.86651			WBGene00013891	0.08795	7.112	80.8641	6.33743
WBGene00008157	11.13	6.865	0.616801	-0.697122			WBGene00077519	0.4274	0.9426	2.20543	1.14106			WBGene00013894	39.06	15.82	0.405018	-1.30394
WBGene00011650	0.02057	0.3665	17.8172	4.1552			WBGene00020858	5.133	2.846	0.554452	-0.850867			WBGene00013895	0.401	1.417	3.53367	1.82117
WBGene00011659	0.2101	9.848	46.8729	5.55068			WBGene00018630	0.3898	12.84	32.94	5.04177			WBGene00009743	37.6	18.46	0.490957	-1.02633
WBGene00011658	0.2323	0.8862	3.81489	1.93164			WBGene00000780	1.195	5.108	4.27448	2.09575			WBGene00003587	98.91	41.19	0.416439	-1.26382
WBGene00011657	0.9298	2.416	2.59841	1.37763			WBGene00013123	19.01	10.67	0.561284	-0.833198			WBGene00003847	15.14	33.9	2.2391	1.16292
WBGene00011656	0.05364	12.07	225.019	7.8139			WBGene00013124	7.517	21.62	2.87615	1.52414			WBGene00013719	36.37	18.15	0.499038	-1.00278
WBGene00011654	0.02189	7.244	330.927	8.37037			WBGene00013126	0.1442	0.04239	0.293967	-1.76628			WBGene00013721	10.73	3.804	0.35452	-1.49606
WBGene00001641	0.03384	6.744	199.291	7.63873			WBGene00013127	82.17	32.3	0.393088	-1.34708			WBGene00001112	9.653	5.452	0.564799	-0.824192
WBGene00003667	0.4121	12.94	31.4001	4.9727			WBGene00013130	0.4596	0.2703	0.58812	-0.765817			WBGene00013723	0.3379	0.8846	2.61793	1.38843
WBGene00011781	0.04439	15.92	358.639	8.48639			WBGene00002119	0.0685	0.1813	2.64672	1.4042			WBGene00013724	18.54	8.444	0.455448	-1.13464
WBGene00011784	0.1683	13	77.243	6.27133			WBGene00013179	0.07053	0.03111	0.441089	-1.18086			WBGene00013725	33.52	18.48	0.551313	-0.859057
WBGene00011785	0.04203	2.052	48.8223	5.60947			WBGene00009467	0.04317	1.143	26.4767	4.72665			WBGene00013726	15.39	5.848	0.379987	-1.39598
WBGene00011786	0.1549	16.91	109.167	6.7704			WBGene00013181	0.08699	0.9976	11.468	3.51954			WBGene00009507	11.44	6.32	0.552448	-0.856091
WBGene00008471	0.02206	4.787	216.999	7.76155			WBGene00013180	9.243	28.22	3.05312	1.61028			WBGene00009510	2.207	1.051	0.476212	-1.07032
WBGene00008475	0.114	0.3261	2.86053	1.51628			WBGene00013182	0.1181	0.3472	2.93988	1.55576			WBGene00000492	2.087	9.573	4.58697	2.19754
WBGene00008477	0.03273	1.808	55.2398	5.78764			WBGene00010417	0.08361	0.1623	1.94116	0.956916			WBGene00010327	1.173	4.4	3.75107	1.9073
WBGene00008478	0.03701	0.2008	5.42556	2.43977			WBGene00010157	0.1387	0.07726	0.55703	-0.844174			WBGene00010323	0.04581	0.1333	2.90985	1.54094
WBGene00003679	0.3444	0.08493	0.246603	-2.01974			WBGene00013186	0.09627	0.2632	2.73398	1.451			WBGene00044792	0.2563	5.546	21.6387	4.43554
WBGene00008289	0.6984	0.374	0.53551	-0.901015			WBGene00007769	2.573	0.544	0.211426	-2.24177			WBGene00010328	2.636	8.389	3.18247	1.67015
WBGene00008292	2.787	10.1	3.62397	1.85757			WBGene00007768	0.1945	0.04289	0.220514	-2.18106			WBGene00009117	0.08961	0.5995	6.6901	2.74203
WBGene00008294	0.01704	0.03363	1.97359	0.980823			WBGene00003664	1.797	0.9116	0.50729	-0.979118			WBGene00003926	73.54	35.02	0.476203	-1.07035
WBGene00012107	1.388	3.133	2.2572	1.17454			WBGene00003663	0.3528	0.01297	0.036763	-4.7656			WBGene00009243	0.9791	3.928	4.01185	2.00427
WBGene00010769	0.4839	1.448	2.99235	1.58128			WBGene00014183	0.07639	0.3538	4.6315	2.21148			WBGene00011906	38.14	135.2	3.54483	1.82572
WBGene00045474	0.1211	0.2389	1.97275	0.980208			WBGene00014187	0.2028	0.7413	3.65533	1.87			WBGene00044070	7.876	26.5	3.36465	1.75046
WBGene00008216	0.3836	0.1081	0.281804	-1.82724			WBGene00010652	0.2968	2.779	9.36321	3.227			WBGene00011909	0.1346	0.03916	0.290936	-1.78123
WBGene00001008	12.33	23.01	1.86618	0.900088			WBGene00009318	0.2629	4.945	18.8094	4.23338			WBGene00011908	5.719	2.607	0.455849	-1.13337
WBGene00011582	0.1312	0.4069	3.10137	1.63291			WBGene00009312	0.1712	0.9063	5.29381	2.40431			WBGene00015231	0.2131	0.595	2.79212	1.48136
WBGene00011586	0.2818	0.6488	2.30234	1.2031			WBGene00009313	0.2388	0.1053	0.440955	-1.1813			WBGene00015236	0.8061	1.985	2.46247	1.30011
WBGene00010402	0.1538	0.3202	2.08192	1.05792			WBGene00009316	0.1195	0.06326	0.529372	-0.917645			WBGene00016387	51.28	23.11	0.450663	-1.14988
WBGene00012041	13.34	7.143	0.535457	-0.901157			WBGene00009315	0.2478	47.73	192.615	7.58958			WBGene00016386	1.05	3.49	3.32381	1.73284
WBGene00012039	0.0685	0.3379	4.93285	2.30242			WBGene00009314	46.4	1.949	0.0420043	-4.57332			WBGene00016396	0.6894	5.758	8.35219	3.06215
WBGene00012038	6.586	1.945	0.295323	-1.75963			WBGene00077557	1.376	0.7029	0.510828	-0.969089			WBGene00016394	0.7874	2.814	3.57379	1.83745
WBGene00003578	10.72	27.46	2.56157	1.35703			WBGene00008858	1.247	0.5924	0.47506	-1.07382			WBGene00044644	0.04813	0.168	3.49055	1.80345
WBGene00012042	0.07579	1.495	19.7256	4.30199			WBGene00012265	0.01359	0.1199	8.82266	3.14121			WBGene00015020	0.3886	0.113	0.290787	-1.78196
WBGene00011545	0.02783	2.073	74.488	6.21894			WBGene00004275	0.1432	0.9473	6.61522	2.72579			WBGene00015019	3.072	9.781	3.18392	1.6708
WBGene00011551	0.06476	2.875	44.3947	5.47232			WBGene00012266	0.0685	0.3927	5.73285	2.51925			WBGene00018850	0.2215	0.7301	3.29616	1.72079
WBGene00006700	54.85	34.34	0.626071	-0.675602			WBGene00012270	0.0537	0.221	4.11546	2.04105			WBGene00018851	0.05986	0.5572	9.30839	3.21853
WBGene00012195	0.5366	0.8762	1.63287	0.707413			WBGene00011933	0.07282	0.2034	2.79319	1.48191			WBGene00018852	0.1158	0.4042	3.4905	1.80343
WBGene00012196	0.3202	0.8686	2.71268	1.43972			WBGene00009413	0.009903	0.03494	3.52822	1.81894			WBGene00016461	0.2447	0.07118	0.290887	-1.78147
WBGene00003735	7.173	14.61	2.0368	1.02631			WBGene00009416	0.3933	0.2024	0.51462	-0.958421			WBGene00016460	2.547	1.181	0.463683	-1.10879
WBGene00004231	0.1292	0.3375	2.61223	1.38528			WBGene00009412	1.101	0.3273	0.297275	-1.75013			WBGene00016459	0.05238	0.1219	2.32722	1.21861
WBGene00012478	6.752	29.19	4.32316	2.11209			WBGene00012946	2.195	0.9683	0.441139	-1.18069			WBGene00016456	6.675	21.72	3.25393	1.70218
WBGene00012481	56.8	29.48	0.519014	-0.946154			WBGene00011384	0.2095	0.5545	2.64678	1.40424			WBGene00016455	6.3	2.202	0.349524	-1.51654
WBGene00012487	0.1669	0.09603	0.575374	-0.797427			WBGene00011385	0.5657	3.142	5.55418	2.47357			WBGene00016454	0.4189	6.023	14.3781	3.8458
WBGene00006484	0.09812	0.03872	0.394619	-1.34147			WBGene00011387	0.2199	0.05818	0.264575	-1.91825			WBGene00016463	1.66	16.26	9.79518	3.29207
WBGene00008568	0.5009	1.36	2.71511	1.44101			WBGene00011388	22.32	13.29	0.59543	-0.747996			WBGene00016453	20.69	6.365	0.307637	-1.7007
WBGene00003753	0.5776	2.536	4.39058	2.13441			WBGene00011389	2.47	1.263	0.511336	-0.967656			WBGene00021388	0.2469	0.7796	3.15755	1.65881
WBGene00012274	33.72	71.79	2.129	1.09018			WBGene00012948	0.3747	2.878	7.68081	2.94126			WBGene00044289	0.4567	1.381	3.02387	1.59639
WBGene00003675	3.903	7.033	1.80195	0.849557			WBGene00012957	0.2238	0.0329	0.147006	-2.76605			WBGene00020859	0.05855	0.1817	3.10333	1.63382
WBGene00012500	0.05206	0.321	6.16596	2.62433			WBGene00012953	4.491	8.621	1.91962	0.940819			WBGene00020858	2.64	1.268	0.480303	-1.05798
WBGene00007656	0.07344	0.01811	0.246596	-2.01978			WBGene00011155	587	265.4	0.452129	-1.14519			WBGene00020856	0.08283	0.2169	2.61862	1.3888
WBGene00007659	0.03879	0.07653	1.97293	0.980341			WBGene00011060	1.325	7.488	5.65132	2.49859			WBGene00018630	0.1949	1.411	7.23961	2.85591
WBGene00007660	0.03475	0.06857	1.97324	0.980565			WBGene00013135	24.85	82.42	3.3167	1.72975			WBGene00000780	0.5515	1.925	3.49048	1.80343
WBGene00009061	0.04002	0.1185	2.96102	1.56609			WBGene00000023	1.479	0.8221	0.555849	-0.847236			WBGene00018625	35.01	16.62	0.474722	-1.07485
WBGene00044707	0.0159	0.3294	20.717	4.37274			WBGene00013138	0.463	0.1121	0.242117	-2.04623			WBGene00045434	23.28	12.73	0.546821	-0.870859
WBGene00009063	2.867	1.498	0.522497	-0.936504			WBGene00010246	0.3158	0.6965	2.20551	1.14111			WBGene00013124	4.541	15.66	3.44858	1.786
WBGene00008906	0.01549	0.1833	11.8334	3.5648			WBGene00010242	15.04	32.42	2.15559	1.10808			WBGene00013127	40.62	15.6	0.384047	-1.38064
WBGene00045458	0.07886	0.8947	11.3454	3.50404			WBGene00010243	0.3551	1.879	5.29147	2.40367			WBGene00002119	0.0685	0.1594	2.32701	1.21848
WBGene00008908	0.02553	0.05038	1.97336	0.980658			WBGene00012958	5.968	2.583	0.432808	-1.2082			WBGene00009467	0.02159	1.708	79.1107	6.3058
WBGene00044058	1.35	9.055	6.70741	2.74576			WBGene00012959	0.1706	0.01881	0.110258	-3.18105			WBGene00009466	0.05064	0.1768	3.49131	1.80377
WBGene00014235	0.883	3.742	4.23783	2.08332			WBGene00010822	0.07245	1.022	14.1063	3.81827			WBGene00013181	0.058	0.3374	5.81724	2.54034
WBGene00014236	0.119	0.7043	5.91849	2.56523			WBGene00005529	0.08141	0.03591	0.441101	-1.18082			WBGene00013180	4.535	16.99	3.74642	1.90551
WBGene00014238	0.0537	0.02649	0.493296	-1.01947			WBGene00005528	0.2488	0.09974	0.400884	-1.31874			WBGene00013182	0.03936	0.229	5.81809	2.54055
WBGene00014197	0.02505	0.1236	4.93413	2.3028			WBGene00011028	2.651	8.413	3.17352	1.66608			WBGene00013186	0.04813	0.2128	4.42136	2.14449
WBGene00014201	0.1995	0.1124	0.563409	-0.827747			WBGene00077559	21.24	11.8	0.555556	-0.847997			WBGene00007769	1.276	0.3711	0.290831	-1.78175
WBGene00009695	0.07707	0.02173	0.281951	-1.82648			WBGene00007600	1.827	40.14	21.9704	4.45749			WBGene00003663	0.1617	0.0171	0.105751	-3.24125
WBGene00009697	34.67	18.09	0.521777	-0.938495			WBGene00007601	0.2986	0.05644	0.189015	-2.40342			WBGene00007766	4.285	2.342	0.546558	-0.871554
WBGene00009698	110.2	66.72	0.605445	-0.723933			WBGene00007603	38.2	21.89	0.573037	-0.803301			WBGene00014183	0.0382	0.2222	5.81675	2.54021
WBGene00009696	31.09	17.41	0.559987	-0.836534			WBGene00008782	58.71	20.72	0.352921	-1.50258			WBGene00014187	0.1014	0.2192	2.16174	1.11219
WBGene00006902	41.84	17.39	0.415631	-1.26662			WBGene00008783	1.552	3.537	2.27899	1.1884			WBGene00010652	0.1598	2.55	15.9574	3.99616
WBGene00010808	46.47	21.47	0.462019	-1.11398			WBGene00008784	50.76	26.62	0.524429	-0.931181			WBGene00009318	0.1527	2.368	15.5075	3.9549
WBGene00011435	6.635	3.649	0.549962	-0.862595			WBGene00008785	0.78	2.374	3.04359	1.60577			WBGene00009312	0.08562	0.7571	8.84256	3.14446
WBGene00011433	0.3836	2.338	6.09489	2.6076			WBGene00003672	1.874	3.613	1.92796	0.947076			WBGene00009315	0.1032	0.6967	6.75097	2.75509
WBGene00012345	2.4	1.134	0.4725	-1.08161			WBGene00009616	0.05125	0.03014	0.588098	-0.765873			WBGene00007640	33.84	14.99	0.442967	-1.17473
WBGene00007214	12.51	36.86	2.94644	1.55897			WBGene00010163	1.01	0.4368	0.432475	-1.20931			WBGene00012265	0.01359	0.06327	4.65563	2.21898
WBGene00007213	6.182	3.891	0.629408	-0.667933			WBGene00010172	0.0213	0.1409	6.61502	2.72575			WBGene00004275	0.0716	0.4582	6.39944	2.67795
WBGene00012289	4.087	14.03	3.43284	1.7794			WBGene00008162	0.0199	0.4037	20.2864	4.34244			WBGene00012266	0.03425	0.259	7.56204	2.91878
WBGene00044260	1.981	17.14	8.6522	3.11307			WBGene00008161	0.09653	0.8344	8.64394	3.11169			WBGene00012270	0.0179	0.3332	18.6145	4.21836
WBGene00013594	24.5	13.58	0.554286	-0.851298			WBGene00008163	1.37	5.398	3.94015	1.97825			WBGene00012268	0.0895	0.3124	3.4905	1.80343
WBGene00000089	1.107	5.104	4.61066	2.20497			WBGene00011659	0.2101	4.134	19.6763	4.29839			WBGene00008681	1.316	3.292	2.50152	1.3228
WBGene00013596	37.43	23.31	0.622762	-0.683246			WBGene00011658	0.2323	1.393	5.99656	2.58413			WBGene00005523	0.1221	0.45	3.6855	1.88186
WBGene00012352	16.92	32.22	1.90426	0.929227			WBGene00011657	0.9298	2.657	2.8576	1.51481			WBGene00011933	0.03641	0.08472	2.32683	1.21837
WBGene00012355	0.1516	0.2991	1.97296	0.980358			WBGene00011656	0.05364	8.035	149.795	7.22684			WBGene00009415	2.576	0.8926	0.346506	-1.52905
WBGene00012387	0.3114	1.34	4.30315	2.10539			WBGene00011654	0.02189	6.129	279.991	8.12924			WBGene00009416	0.1967	0.07628	0.387799	-1.36662
WBGene00006505	0.2763	2.609	9.44263	3.23919			WBGene00001641	0.03384	0.8508	25.1418	4.65202			WBGene00009410	5.579	2.316	0.415128	-1.26837
WBGene00012391	1.727	6.975	4.0388	2.01393			WBGene00003667	0.4121	2.098	5.091	2.34795			WBGene00009412	0.5194	0.1871	0.360223	-1.47304
WBGene00012577	0.02179	0.08597	3.94539	1.98017			WBGene00011781	0.04439	2.232	50.2816	5.65196			WBGene00012946	1.098	0.391	0.356102	-1.48964
WBGene00012236	31.52	19.95	0.632931	-0.659879			WBGene00011784	0.1683	3.649	21.6815	4.43839			WBGene00011385	0.2724	1.146	4.20705	2.07281
WBGene00012238	20.91	11.27	0.538977	-0.891706			WBGene00011785	0.04203	0.6858	16.3169	4.0283			WBGene00011386	0.1327	0.05148	0.387943	-1.36608
WBGene00013501	0.3688	0.1011	0.274132	-1.86706			WBGene00011786	0.1549	9.74	62.8793	5.97451			WBGene00011388	10.83	5.149	0.475439	-1.07267
WBGene00006616	0.08188	0.2166	2.64533	1.40345			WBGene00008471	0.02206	1.945	88.1686	6.46219			WBGene00011389	1.217	0.2707	0.222432	-2.16856
WBGene00013505	0.1327	0.07853	0.591786	-0.756853			WBGene00008475	0.114	0.4424	3.8807	1.95632			WBGene00012948	0.1717	1.435	8.3576	3.06309
WBGene00013508	102.9	53.35	0.518465	-0.947683			WBGene00008477	0.03273	1.559	47.6321	5.57386			WBGene00012957	0.1492	0.0434	0.290885	-1.78148
WBGene00045058	9.104	4.237	0.4654	-1.10346			WBGene00008478	0.03701	0.2285	6.17401	2.62621			WBGene00001372	18.01	8.306	0.461188	-1.11657
WBGene00013511	3.642	2.204	0.605162	-0.724607			WBGene00003679	0.3444	0.1519	0.441057	-1.18096			WBGene00011155	292.9	80.47	0.274735	-1.86389
WBGene00013865	0.6415	5.396	8.41154	3.07237			WBGene00008291	0.2185	1.002	4.58581	2.19718			WBGene00011060	0.6488	4.687	7.22411	2.85282
WBGene00002113	0.2733	1.132	4.14197	2.05032			WBGene00008292	2.787	14.8	5.31037	2.40881			WBGene00013135	12.3	47.12	3.83089	1.93768
WBGene00050878	0.3592	0.1772	0.493318	-1.01941			WBGene00008294	0.01704	0.06013	3.52876	1.81916			WBGene00013137	10.23	5.357	0.523656	-0.933309
WBGene00009826	0.8864	4.057	4.57694	2.19438			WBGene00012104	41.85	18.16	0.433931	-1.20446			WBGene00000023	0.7329	0.2053	0.28012	-1.83588
WBGene00009825	47.47	89.84	1.89256	0.920342			WBGene00012107	1.388	3.394	2.44524	1.28998			WBGene00010242	7.576	23.38	3.08606	1.62577
WBGene00007990	0.1585	0.2815	1.77603	0.828652			WBGene00008216	0.3836	0.1933	0.50391	-0.988761			WBGene00010243	0.1776	0.9954	5.60473	2.48664
WBGene00007989	1.285	0.2669	0.207704	-2.2674			WBGene00009360	0.2471	0.6538	2.64589	1.40375			WBGene00010822	0.0483	0.6743	13.9607	3.8033
WBGene00007991	10.37	6.221	0.599904	-0.737197			WBGene00009363	0.4071	0.8977	2.20511	1.14085			WBGene00011026	8.111	23.92	2.94908	1.56027
WBGene00077520	0.903	2.574	2.8505	1.51121			WBGene00009362	0.5719	1.224	2.14023	1.09777			WBGene00011028	1.212	5.097	4.20545	2.07226
WBGene00014101	0.0345	1.727	50.058	5.64553			WBGene00011582	0.1312	0.6945	5.29345	2.40421			WBGene00007600	0.9135	26.06	28.5276	4.83429
WBGene00014103	0.05036	0.01656	0.328832	-1.60458			WBGene00010402	0.1538	0.3165	2.05787	1.04115			WBGene00007603	18.09	9.844	0.544168	-0.877876
WBGene00008185	0.1388	0.06846	0.493228	-1.01967			WBGene00012041	13.34	6.98	0.523238	-0.93446			WBGene00008782	29.14	10.18	0.349348	-1.51726
WBGene00008184	0.173	0.02845	0.164451	-2.60427			WBGene00012039	0.0685	0.3021	4.41022	2.14085			WBGene00008783	0.7519	1.952	2.59609	1.37634
WBGene00008187	0.2141	16.25	75.8991	6.24601			WBGene00012038	6.586	2.016	0.306104	-1.70791			WBGene00008784	25.9	10.29	0.397297	-1.33171
WBGene00008191	11.14	33.28	2.98743	1.57891			WBGene00003578	10.72	28.79	2.68563	1.42526			WBGene00008785	0.3705	1.906	5.1444	2.363
WBGene00003980	1.504	6.98	4.64096	2.21442			WBGene00012042	0.07579	1.07	14.118	3.81946			WBGene00003672	0.8932	5.12	5.7322	2.51909
WBGene00008611	3.49	1.536	0.440115	-1.18405			WBGene00011545	0.02783	2.086	74.9551	6.22795			WBGene00009611	0.02137	0.1005	4.70285	2.23354
WBGene00008612	11.96	6.878	0.575084	-0.798156			WBGene00011551	0.06476	4.456	68.8079	6.1045			WBGene00009616	0.01708	0.07951	4.65515	2.21883
WBGene00009862	11.05	6.824	0.617557	-0.695357			WBGene00012477	0.08961	0.2371	2.64591	1.40376			WBGene00010163	0.5143	0.2881	0.560179	-0.83604
WBGene00009861	33.21	15.06	0.453478	-1.1409			WBGene00003735	7.173	16.57	2.31005	1.20793			WBGene00010172	0.01065	0.1735	16.2911	4.02601
WBGene00009863	10.03	6.114	0.609571	-0.714133			WBGene00004231	0.1292	0.7578	5.86533	2.55221			WBGene00008161	0.05792	2.471	42.6623	5.41489
WBGene00009865	0.2795	0.5328	1.90626	0.930746			WBGene00012478	6.752	32.13	4.75859	2.25053			WBGene00008163	0.685	8.82	12.8759	3.6866
WBGene00013666	0.7766	1.471	1.89415	0.921554			WBGene00012480	0.942	0.4414	0.468577	-1.09364			WBGene00003671	1.126	3.287	2.91918	1.54556
WBGene00001156	0.2186	1.052	4.81244	2.26677			WBGene00012481	56.8	23.83	0.419542	-1.25311			WBGene00011650	0.02057	0.05085	2.47205	1.30571
WBGene00000241	1.716	5.566	3.24359	1.69759			WBGene00012482	0.06222	0.02744	0.441016	-1.1811			WBGene00011659	0.1051	6.015	57.2312	5.83873
WBGene00006824	25.39	48.08	1.89366	0.921177			WBGene00012487	0.1669	0.3312	1.98442	0.988719			WBGene00011658	0.1394	0.6126	4.39455	2.13571
WBGene00002977	9.117	21.16	2.32094	1.21471			WBGene00008567	0.02142	0.009449	0.44113	-1.18072			WBGene00011657	0.4452	1.173	2.63477	1.39768
WBGene00001147	1.484	3.416	2.30189	1.20282			WBGene00045468	0.4472	1.127	2.52013	1.3335			WBGene00011656	0.02146	7.939	369.944	8.53116
WBGene00013672	1.803	7.883	4.37216	2.12835			WBGene00008568	0.5009	1.622	3.23817	1.69518			WBGene00011654	0.01094	5.144	470.201	8.87713
WBGene00013673	0.4152	0.8408	2.02505	1.01796			WBGene00003753	0.5776	3.312	5.73407	2.51956			WBGene00001641	0.01692	3.682	217.612	7.76562
WBGene00002978	83.59	290.4	3.4741	1.79664			WBGene00044730	5.552	9.98	1.79755	0.846032			WBGene00003667	0.206	5.405	26.2379	4.71358
WBGene00013200	132.2	81.3	0.614977	-0.701395			WBGene00012274	33.72	80.85	2.39769	1.26164			WBGene00011781	0.02219	8.624	388.644	8.6023
WBGene00010587	2.547	12.9	5.06478	2.3405			WBGene00012500	0.05206	0.1148	2.20515	1.14088			WBGene00011784	0.08414	7.13	84.7397	6.40497
WBGene00010586	0.3149	1.592	5.05557	2.33787			WBGene00007656	0.07344	0.03239	0.44104	-1.18102			WBGene00011785	0.02101	0.6602	31.4231	4.97376
WBGene00009558	5.611	14.91	2.65728	1.40995			WBGene00007659	0.03879	0.1197	3.08585	1.62567			WBGene00011786	0.07743	10.31	133.153	7.05694
WBGene00009304	45.53	108.7	2.38744	1.25546			WBGene00007660	0.03475	0.07663	2.20518	1.1409			WBGene00008471	0.02206	3.618	164.007	7.35762
WBGene00009306	25.41	67.78	2.66745	1.41546			WBGene00044707	0.0159	0.05611	3.52893	1.81923			WBGene00008477	0.01636	1.276	77.9951	6.28531
WBGene00000088	0.1402	0.3611	2.57561	1.36491			WBGene00009063	2.867	1.321	0.46076	-1.11791			WBGene00008478	0.0185	0.1507	8.14595	3.02608
WBGene00006272	0.04082	0.08055	1.9733	0.980608			WBGene00008906	0.01549	0.2459	15.8748	3.98866			WBGene00003679	0.1722	0.05008	0.290825	-1.78178
WBGene00006789	20.29	56.11	2.7654	1.46749			WBGene00045458	0.07886	0.1739	2.20517	1.14089			WBGene00008289	0.3592	0.06965	0.193903	-2.36659
WBGene00006845	1.011	2.757	2.727	1.44732			WBGene00008908	0.02553	0.09009	3.52879	1.81917			WBGene00008292	1.359	9.18	6.75497	2.75595
WBGene00009022	2.775	5.582	2.01153	1.00829			WBGene00044058	1.35	10.27	7.60741	2.9274			WBGene00012104	20.99	10.38	0.494521	-1.0159
WBGene00002189	6.837	28.39	4.15241	2.05395			WBGene00014235	0.883	3.469	3.92865	1.97403			WBGene00012107	0.7009	1.548	2.20859	1.14312
WBGene00014148	2.568	15.44	6.01246	2.58796			WBGene00014236	0.119	0.6822	5.73277	2.51923			WBGene00010769	0.2419	0.6944	2.87061	1.52136
WBGene00006399	0.5788	1.23	2.12509	1.08752			WBGene00014239	0.04068	0.02392	0.588004	-0.766102			WBGene00004181	36.12	17.55	0.48588	-1.04133
WBGene00009371	12.57	22.14	1.76134	0.816671			WBGene00014196	0.05356	0.01575	0.294063	-1.7658			WBGene00012216	3.275	7.785	2.3771	1.2492
WBGene00015287	0.259	1.588	6.13127	2.61619			WBGene00014197	0.02505	0.05525	2.20559	1.14116			WBGene00045474	0.06054	0.2113	3.49025	1.80333
WBGene00015288	0.166	0.3401	2.0488	1.03478			WBGene00014201	0.1995	0.05027	0.25198	-1.98862			WBGene00001008	6.162	14.18	2.3012	1.20239
WBGene00015286	5.267	11.92	2.26315	1.17833			WBGene00009695	0.07707	0.03885	0.504087	-0.988255			WBGene00011582	0.07499	0.3272	4.36325	2.1254
WBGene00005017	0.236	1.164	4.9322	2.30223			WBGene00009696	31.09	18.39	0.591509	-0.757529			WBGene00011586	0.1409	0.4372	3.10291	1.63362
WBGene00016022	10.88	51.47	4.7307	2.24205			WBGene00006902	41.84	19.32	0.461759	-1.11479			WBGene00012040	0.3995	0.07746	0.193892	-2.36667
WBGene00000644	0.8651	5.276	6.09872	2.60851			WBGene00010808	46.47	23.14	0.497956	-1.00591			WBGene00012041	6.683	2.268	0.339369	-1.55908
WBGene00016806	0.4857	3.354	6.9055	2.78775			WBGene00011435	6.635	2.693	0.405878	-1.30088			WBGene00012038	3.674	0.9383	0.255389	-1.96923
WBGene00016805	0.06916	13.95	201.706	7.65611			WBGene00011433	0.3836	2.629	6.85349	2.77684			WBGene00003578	5.236	19.61	3.74523	1.90505
WBGene00019616	0.06726	0.1991	2.96015	1.56567			WBGene00001555	0.4136	1.049	2.53627	1.34271			WBGene00011545	0.01391	1.203	86.4845	6.43437
WBGene00019613	0.1412	0.08125	0.575425	-0.7973			WBGene00077546	0.171	0.05027	0.293977	-1.76623			WBGene00006700	28.14	12.99	0.46162	-1.11522
WBGene00020148	0.08819	4.031	45.7081	5.51438			WBGene00007214	12.51	31.87	2.54756	1.34912			WBGene00012196	0.1601	0.5588	3.49032	1.80336
WBGene00020149	0.5558	78.06	140.446	7.13387			WBGene00007213	6.182	2.706	0.437722	-1.19191			WBGene00012474	8.05	4.376	0.543602	-0.879376
WBGene00020150	0.1054	0.3119	2.9592	1.56521			WBGene00012289	4.087	19.65	4.80793	2.26542			WBGene00003735	3.565	10.4	2.91725	1.54461
WBGene00000034	0.1343	2.617	19.4862	4.28438			WBGene00044260	1.981	17.81	8.99041	3.16839			WBGene00004231	0.06872	0.3008	4.37718	2.13
WBGene00018583	0.1218	0.3003	2.46552	1.30189			WBGene00000089	1.107	7.134	6.44444	2.68806			WBGene00012478	3.328	18.85	5.66406	2.50184
WBGene00000497	1.308	18.18	13.8991	3.79692			WBGene00013602	0.3193	0.5809	1.81929	0.863377			WBGene00012480	0.5004	0.2055	0.410671	-1.28394
WBGene00044640	1.237	0.7213	0.583104	-0.778174			WBGene00013600	0.2698	2.079	7.70571	2.94593			WBGene00012481	28.3	7.841	0.277067	-1.85169
WBGene00015188	10.44	17.77	1.70211	0.767322			WBGene00012352	16.92	34.19	2.02069	1.01484			WBGene00008567	0.01071	0.03739	3.49113	1.80369
WBGene00015190	15.99	7.49	0.468418	-1.09413			WBGene00012231	0.2336	0.5837	2.49872	1.32119			WBGene00008568	0.2475	0.8638	3.4901	1.80327
WBGene00015183	0.4032	0.1591	0.394593	-1.34156			WBGene00012387	0.3114	1.49	4.78484	2.25847			WBGene00008569	11	4.303	0.391182	-1.35409
WBGene00019281	0.1666	0.0822	0.493397	-1.01918			WBGene00006505	0.2763	5.883	21.2921	4.41224			WBGene00006529	416	229.4	0.551442	-0.858718
WBGene00000645	0.505	1.388	2.74851	1.45865			WBGene00012391	1.727	8.378	4.85119	2.27834			WBGene00003948	51.41	24.25	0.471698	-1.08406
WBGene00001391	0.04174	0.08236	1.97317	0.980513			WBGene00012577	0.02179	0.09608	4.40936	2.14057			WBGene00001234	59.47	33.42	0.561964	-0.83145
WBGene00019284	3.76	8.956	2.38191	1.25212			WBGene00012238	20.91	11.15	0.533238	-0.907149			WBGene00003753	0.2888	1.479	5.12119	2.35648
WBGene00019277	6.306	11.9	1.88709	0.916164			WBGene00012240	54.43	24.18	0.44424	-1.17059			WBGene00012274	17.16	44.13	2.57168	1.36271
WBGene00019285	2.095	28.31	13.5131	3.75629			WBGene00013501	0.3688	0.03615	0.0980206	-3.35077			WBGene00012500	0.02603	0.1363	5.23627	2.38854
WBGene00000778	48.43	111.6	2.30436	1.20436			WBGene00006616	0.08188	0.3579	4.37103	2.12797			WBGene00007659	0.01939	0.04513	2.32749	1.21877
WBGene00017036	0.2968	2.41	8.11995	3.02147			WBGene00013507	0.204	0.3855	1.88971	0.918162			WBGene00007660	0.01738	0.08087	4.65305	2.21818
WBGene00015406	0.2212	0.3929	1.77622	0.828811			WBGene00013508	102.9	52.01	0.505442	-0.984382			WBGene00009061	0.02001	0.09313	4.65417	2.21852
WBGene00015409	3.398	1.237	0.364038	-1.45784			WBGene00013865	0.6415	6.999	10.9104	3.44763			WBGene00009063	1.348	0.5227	0.38776	-1.36677
WBGene00015408	0.1073	0.8206	7.64772	2.93503			WBGene00002107	1.389	0.5138	0.369906	-1.43477			WBGene00008906	0.007743	0.0991	12.7987	3.67792
WBGene00015403	0.06361	2.055	32.3062	5.01374			WBGene00002113	0.2733	0.8678	3.17527	1.66688			WBGene00045458	0.03943	0.367	9.30763	3.21841
WBGene00016075	0.05303	0.3139	5.91929	2.56542			WBGene00050878	0.3592	0.132	0.367483	-1.44425			WBGene00044058	0.6654	7.059	10.6087	3.40717
WBGene00016077	6.61	4.088	0.618457	-0.693255			WBGene00009822	0.2482	0.1314	0.529412	-0.917538			WBGene00014235	0.4415	3.059	6.92865	2.79257
WBGene00016079	4.524	1.847	0.408267	-1.29242			WBGene00009827	28.44	16.9	0.594233	-0.750898			WBGene00014236	0.05949	0.3634	6.10859	2.61084
WBGene00016072	3.736	1.573	0.421039	-1.24798			WBGene00009826	0.8864	5.039	5.68479	2.50711			WBGene00014239	0.02712	0.09467	3.49078	1.80355
WBGene00016071	54.14	34.1	0.629849	-0.666923			WBGene00009825	47.47	96.3	2.02865	1.02052			WBGene00006048	0.04646	0.1081	2.32673	1.21831
WBGene00021075	0.2051	0.4968	2.42223	1.27634			WBGene00007990	0.1585	0.05594	0.352934	-1.50253			WBGene00014196	0.01785	0.06232	3.49132	1.80377
WBGene00005324	0.4071	0.08032	0.197298	-2.34155			WBGene00007989	1.285	0.08949	0.069642	-3.8439			WBGene00014197	0.01253	0.07288	5.81644	2.54014
WBGene00003106	1.089	3.714	3.41047	1.76997			WBGene00007991	10.37	5.858	0.564899	-0.823936			WBGene00014199	76.45	42.72	0.558797	-0.839605
WBGene00020836	0.424	7.994	18.8538	4.23678			WBGene00014100	0.3088	0.1453	0.470531	-1.08764			WBGene00009697	17.25	8.045	0.466377	-1.10043
WBGene00020835	16.08	9.973	0.620211	-0.689168			WBGene00014101	0.0345	2.544	73.7391	6.20436			WBGene00009698	53.88	25.94	0.48144	-1.05457
WBGene00015646	47.58	93.77	1.97079	0.978771			WBGene00014102	0.07088	0.03126	0.441027	-1.18106			WBGene00009696	15.57	8.481	0.544701	-0.876463
WBGene00015645	1.261	4.977	3.94687	1.98071			WBGene00008187	0.2141	7.291	34.0542	5.08976			WBGene00006902	20.72	5.696	0.274903	-1.863
WBGene00021094	1.395	0.7246	0.519427	-0.945008			WBGene00008191	11.14	30.26	2.71634	1.44166			WBGene00010807	29.23	15.15	0.518303	-0.948132
WBGene00021096	0.1272	0.06275	0.493318	-1.01941			WBGene00003980	1.504	7.594	5.0492	2.33606			WBGene00010808	23.27	7.239	0.311087	-1.68461
WBGene00021101	14.68	7.223	0.49203	-1.02318			WBGene00008611	3.49	1.705	0.488539	-1.03346			WBGene00011431	7.23	3.842	0.531397	-0.912138
WBGene00044733	8.304	4.842	0.583092	-0.778203			WBGene00009862	11.05	6	0.542986	-0.881012			WBGene00011432	22.62	5.617	0.24832	-2.00973
WBGene00021092	3.732	1.958	0.524652	-0.930568			WBGene00009861	33.21	17.65	0.531466	-0.91195			WBGene00011435	3.17	0.5465	0.172397	-2.53619
WBGene00021099	0.114	0.05623	0.493246	-1.01962			WBGene00009865	0.2795	0.9639	3.44866	1.78604			WBGene00011433	0.1869	1.373	7.34617	2.87699
WBGene00021100	0.5043	0.1244	0.246679	-2.0193			WBGene00013666	0.7766	1.699	2.18774	1.12944			WBGene00001555	0.2068	0.5053	2.44342	1.2889
WBGene00021032	0.1213	0.2093	1.72547	0.786993			WBGene00001156	0.2186	1.471	6.72919	2.75043			WBGene00012345	1.149	0.4753	0.413664	-1.27347
WBGene00020205	143.6	86.08	0.599443	-0.738306			WBGene00000241	1.716	7.405	4.31527	2.10945			WBGene00004915	223.9	119.4	0.533274	-0.907052
WBGene00020204	30.24	16.23	0.536706	-0.897795			WBGene00006824	25.39	51.26	2.01891	1.01357			WBGene00007214	6.286	31.8	5.05886	2.33881
WBGene00020203	0.4152	1.207	2.90703	1.53955			WBGene00002977	9.117	25.81	2.83098	1.5013			WBGene00007213	3.218	1.436	0.44624	-1.16411
WBGene00019497	0.8344	4.753	5.69631	2.51003			WBGene00001147	1.484	3.84	2.5876	1.37162			WBGene00012289	2.03	9.076	4.47094	2.16058
WBGene00005558	0.145	0.04086	0.281793	-1.82729			WBGene00013669	25.53	14.08	0.551508	-0.858546			WBGene00044260	1.008	9.623	9.54663	3.25499
WBGene00021457	0.137	0.02253	0.164453	-2.60426			WBGene00077689	2.992	5.417	1.81049	0.856384			WBGene00000089	0.5422	3.049	5.62339	2.49144
WBGene00020179	2.721	0.9536	0.350459	-1.51268			WBGene00013672	1.803	9.093	5.04326	2.33436			WBGene00013602	0.1596	0.3483	2.18233	1.12587
WBGene00020176	0.5162	0.2037	0.394614	-1.34148			WBGene00013684	0.02665	0.09402	3.52795	1.81883			WBGene00013596	18.8	9.054	0.481596	-1.05411
WBGene00020175	3.444	2.161	0.627468	-0.672386			WBGene00013673	0.4152	1.33	3.20328	1.67955			WBGene00012351	240	127.9	0.532917	-0.908018
WBGene00015615	1.049	0.5058	0.482173	-1.05238			WBGene00002978	83.59	313.3	3.74806	1.90614			WBGene00002116	0.1235	0.2875	2.32794	1.21905
WBGene00004926	1.486	5.807	3.90781	1.96636			WBGene00013690	36.2	19.21	0.530663	-0.914132			WBGene00012352	8.404	19.25	2.29058	1.19571
WBGene00015617	2.808	24.57	8.75	3.12928			WBGene00013691	14.51	5.977	0.411923	-1.27955			WBGene00012231	0.1362	0.4076	2.99266	1.58143
WBGene00044418	0.781	5.884	7.53393	2.9134			WBGene00013200	132.2	66.09	0.499924	-1.00022			WBGene00012387	0.1596	0.779	4.88095	2.28716
WBGene00018507	0.07915	0.2733	3.45294	1.78782			WBGene00010587	2.547	12.55	4.92737	2.30082			WBGene00006505	0.1381	2.319	16.7922	4.06972
WBGene00018506	0.03936	0.5048	12.8252	3.68091			WBGene00010586	0.3149	0.8679	2.75611	1.46264			WBGene00012391	0.8095	5.714	7.05868	2.8194
WBGene00018498	0.3516	0.8898	2.53072	1.33955			WBGene00009558	5.611	18.51	3.29888	1.72198			WBGene00012577	0.02179	0.1521	6.98027	2.80328
WBGene00021577	0.005192	0.01028	1.97997	0.985478			WBGene00009304	45.53	132.9	2.91895	1.54545			WBGene00012236	15.7	7.91	0.503822	-0.989015
WBGene00020309	0.5994	3.252	5.42543	2.43974			WBGene00009306	25.41	77.31	3.0425	1.60526			WBGene00012238	10.17	4.824	0.474336	-1.07602
WBGene00020308	0.2968	0.9584	3.22911	1.69114			WBGene00000088	0.1402	0.584	4.16548	2.05848			WBGene00012240	27.41	11.05	0.403138	-1.31066
WBGene00019925	3.737	2.235	0.598073	-0.741606			WBGene00006272	0.04082	0.09003	2.20554	1.14113			WBGene00012241	30.66	15.6	0.508806	-0.974812
WBGene00019923	23.94	13.62	0.568922	-0.813696			WBGene00006789	20.29	61.95	3.05323	1.61034			WBGene00006616	0.04094	0.1083	2.64533	1.40345
WBGene00045302	3.417	1.972	0.577114	-0.793071			WBGene00006845	1.011	3.346	3.30959	1.72665			WBGene00013508	50.65	13.35	0.263574	-1.92372
WBGene00019922	36.68	18.12	0.494002	-1.01741			WBGene00009022	2.775	6.581	2.37153	1.24582			WBGene00045058	4.536	2.43	0.535714	-0.900464
WBGene00019929	1.302	0.6771	0.520046	-0.943289			WBGene00002189	6.837	29.5	4.31476	2.10928			WBGene00013865	0.3039	4.085	13.4419	3.74867
WBGene00019918	60.45	36.39	0.601985	-0.7322			WBGene00014148	2.568	20.51	7.98676	2.99761			WBGene00002110	0.2544	0.592	2.32704	1.2185
WBGene00016303	16.1	8.099	0.503043	-0.991245			WBGene00006399	0.5788	1.1	1.90048	0.926367			WBGene00002107	0.7169	0.2607	0.363649	-1.45938
WBGene00016304	0.7658	2.243	2.92896	1.55039			WBGene00003471	0.5943	0.3024	0.508834	-0.974733			WBGene00002113	0.164	0.8267	5.04085	2.33367
WBGene00016302	0.2117	0.1343	0.634388	-0.656562			WBGene00009371	12.57	23.24	1.84885	0.886625			WBGene00009822	0.1241	0.05776	0.465431	-1.10336
WBGene00016309	37.68	20.05	0.532113	-0.910197			WBGene00015287	0.259	1.959	7.56371	2.91909			WBGene00009826	0.4432	3.466	7.8204	2.96724
WBGene00016306	0.6133	1.257	2.04957	1.03532			WBGene00015288	0.166	0.4842	2.91687	1.54442			WBGene00009825	24.22	53.55	2.21098	1.14469
WBGene00016307	31.11	19.06	0.612665	-0.70683			WBGene00015286	5.267	10.94	2.07708	1.05456			WBGene00013405	13.56	5.548	0.409145	-1.28932
WBGene00016308	8.995	5.301	0.589327	-0.762859			WBGene00005017	0.236	1.306	5.5339	2.4683			WBGene00007989	0.6087	0.1574	0.258584	-1.9513
WBGene00016298	10.39	6.105	0.587584	-0.767132			WBGene00017743	0.2438	0.1434	0.588187	-0.765653			WBGene00014100	0.1647	0.07187	0.436369	-1.19638
WBGene00016296	0.078	0.2822	3.61795	1.85517			WBGene00017750	43.7	21.64	0.495195	-1.01393			WBGene00014101	0.01725	1.356	78.6087	6.29662
WBGene00018455	3.842	2.303	0.599427	-0.738343			WBGene00006611	0.5579	1.503	2.69403	1.42977			WBGene00014102	0.03544	0.01375	0.38798	-1.36595
WBGene00018454	0.8749	0.4192	0.47914	-1.06148			WBGene00016022	10.88	62.55	5.74908	2.52333			WBGene00008187	0.09993	10.51	105.174	6.71663
WBGene00018458	8.023	3.958	0.493332	-1.01937			WBGene00000644	0.8651	5.532	6.39464	2.67686			WBGene00008191	5.537	21.76	3.92993	1.9745
WBGene00018452	43.17	19.67	0.45564	-1.13403			WBGene00016806	0.4857	5.284	10.8791	3.44349			WBGene00003980	0.7345	4.529	6.1661	2.62436
WBGene00018459	0.05598	0.1243	2.22044	1.15084			WBGene00016805	0.06916	18.48	267.206	8.06181			WBGene00008611	1.718	0.6248	0.363679	-1.45926
WBGene00019700	56.58	27.9	0.493107	-1.02003			WBGene00019614	0.8262	2.3	2.78383	1.47707			WBGene00008612	5.686	3.016	0.530426	-0.914778
WBGene00019702	1.314	0.7002	0.532877	-0.908126			WBGene00005081	0.08259	0.1821	2.20487	1.14069			WBGene00009862	5.515	2.299	0.416863	-1.26235
WBGene00019703	40.66	19.53	0.480325	-1.05792			WBGene00020797	0.2594	0.1287	0.496145	-1.01117			WBGene00009861	16.23	6.963	0.42902	-1.22088
WBGene00019704	39.12	22.67	0.579499	-0.787122			WBGene00020148	0.08819	6.042	68.5112	6.09827			WBGene00013666	0.4349	1.373	3.15705	1.65858
WBGene00019312	4.228	2.603	0.615658	-0.6998			WBGene00020149	0.5558	54.99	98.9385	6.62846			WBGene00001156	0.1093	0.9539	8.72736	3.12554
WBGene00019313	45.94	26.91	0.585764	-0.771608			WBGene00020150	0.1054	0.8738	8.29032	3.05143			WBGene00000241	0.8766	4.525	5.16199	2.36793
WBGene00019309	0.2435	0.1502	0.616838	-0.697037			WBGene00000034	0.1343	4.768	35.5026	5.14985			WBGene00006824	12.66	32.25	2.54739	1.34902
WBGene00004902	0.2774	1.349	4.86301	2.28185			WBGene00000497	1.308	26.01	19.8853	4.31363			WBGene00002977	4.483	14.56	3.24783	1.69947
WBGene00020471	0.42	0.8925	2.125	1.08746			WBGene00015188	10.44	18.73	1.79406	0.843229			WBGene00001147	0.8905	3.108	3.49017	1.8033
WBGene00000617	0.1367	0.03371	0.246598	-2.01976			WBGene00015190	15.99	7.788	0.487054	-1.03785			WBGene00013669	12.96	5.823	0.449306	-1.15423
WBGene00020473	2.05	0.6573	0.320634	-1.641			WBGene00015191	31.96	18.21	0.569775	-0.811536			WBGene00077689	1.563	3.923	2.50992	1.32764
WBGene00003545	0.1742	0.3008	1.72675	0.78806			WBGene00015183	0.4032	0.166	0.411706	-1.28031			WBGene00013672	0.8925	5.06	5.66947	2.50321
WBGene00018734	15.51	28.24	1.82076	0.864541			WBGene00019281	0.1666	0.03675	0.220588	-2.18057			WBGene00013673	0.2185	0.5594	2.56018	1.35625
WBGene00018572	51.32	99.42	1.93726	0.954015			WBGene00000645	0.505	1.734	3.43366	1.77975			WBGene00013674	35.61	18.36	0.515586	-0.955716
WBGene00018575	0.1635	0.04301	0.263058	-1.92655			WBGene00019282	624.6	353.1	0.565322	-0.822856			WBGene00002978	40.96	181.3	4.42627	2.14609
WBGene00018573	0.02199	0.1193	5.42519	2.43967			WBGene00019284	3.76	10.15	2.69947	1.43268			WBGene00013690	18.06	8.581	0.475138	-1.07358
WBGene00021974	0.544	1.342	2.46691	1.30271			WBGene00019277	6.306	11.33	1.7967	0.845351			WBGene00010587	1.23	7.694	6.25528	2.64508
WBGene00023499	0.1578	0.556	3.52345	1.81699			WBGene00019285	2.095	30.13	14.3819	3.84618			WBGene00010583	47.11	22.77	0.483337	-1.0489
WBGene00021967	0.2614	1.032	3.94797	1.98111			WBGene00000778	48.43	112.8	2.32913	1.21979			WBGene00009558	2.822	8.319	2.94791	1.55969
WBGene00021966	21.81	11.38	0.521779	-0.938489			WBGene00017036	0.2968	3.222	10.8558	3.44039			WBGene00009304	23.02	64.38	2.7967	1.48372
WBGene00021972	0.06546	0.4198	6.41308	2.68102			WBGene00015406	0.2212	0.5074	2.29385	1.19777			WBGene00009306	12.63	41.72	3.30325	1.72388
WBGene00002176	4.408	16.57	3.75907	1.91038			WBGene00015409	3.398	1.747	0.514126	-0.959806			WBGene00000088	0.06231	0.2266	3.63666	1.86261
WBGene00015728	0.1084	0.05348	0.493358	-1.01929			WBGene00015408	0.1073	1.562	14.5573	3.86367			WBGene00006272	0.02041	0.07125	3.49094	1.80361
WBGene00015729	0.4182	0.8665	2.07198	1.05101			WBGene00015403	0.06361	2.763	43.4366	5.44084			WBGene00006789	10.25	34.41	3.35707	1.7472
WBGene00018822	0.4425	1.004	2.26893	1.18201			WBGene00016075	0.05303	0.2105	3.96945	1.98894			WBGene00006845	0.5114	1.854	3.62534	1.85812
WBGene00021786	1.366	0.5777	0.422914	-1.24157			WBGene00016076	25.73	14.26	0.554217	-0.851477			WBGene00002189	3.398	14.93	4.39376	2.13546
WBGene00021787	0.2822	0.09281	0.32888	-1.60437			WBGene00021075	0.2051	0.658	3.20819	1.68176			WBGene00014148	1.298	10.63	8.18952	3.03378
WBGene00021790	2.975	6.373	2.14218	1.09908			WBGene00005512	0.27	0.03664	0.135704	-2.88147			WBGene00009368	18.85	8.529	0.452467	-1.14412
WBGene00021791	0.3717	0.08149	0.219236	-2.18944			WBGene00003106	1.089	5.087	4.67126	2.22381			WBGene00001049	14.46	7.572	0.523651	-0.933321
WBGene00044643	0.4547	0.07477	0.164438	-2.60438			WBGene00020836	0.424	9.003	21.2335	4.40827			WBGene00009371	6.355	17.75	2.79308	1.48185
WBGene00021772	0.159	0.03138	0.197358	-2.34111			WBGene00015646	47.58	93.82	1.97184	0.97954			WBGene00009286	29.26	15.71	0.53691	-0.897247
WBGene00044645	0.2999	1.036	3.45448	1.78847			WBGene00015645	1.261	8.633	6.84615	2.77529			WBGene00009287	32.04	13.19	0.411673	-1.28043
WBGene00021776	0.3958	1.22	3.08236	1.62404			WBGene00021100	0.5043	0.2224	0.441007	-1.18113			WBGene00015287	0.1295	1.249	9.64479	3.26975
WBGene00021774	12.61	7.463	0.591832	-0.756741			WBGene00021032	0.1213	0.7753	6.39159	2.67618			WBGene00015288	0.0766	0.3565	4.65405	2.21849
WBGene00021773	21.75	9.466	0.435218	-1.20019			WBGene00020203	0.4152	1.137	2.73844	1.45335			WBGene00015286	2.59	8.151	3.1471	1.65402
WBGene00019416	14.72	8.824	0.599457	-0.738273			WBGene00019497	0.8344	6.553	7.85355	2.97334			WBGene00005017	0.1073	0.7739	7.21249	2.8505
WBGene00044697	0.4314	0.1664	0.385721	-1.37437			WBGene00019495	0.4447	1.404	3.15718	1.65864			WBGene00015291	9.257	4.952	0.534947	-0.902533
WBGene00019415	15.51	6.709	0.43256	-1.20903			WBGene00021457	0.137	0.02014	0.147007	-2.76604			WBGene00017743	0.1083	0.03152	0.291043	-1.78069
WBGene00045486	3.792	1.137	0.299842	-1.73773			WBGene00020179	2.721	1.421	0.522234	-0.93723			WBGene00017750	20.93	9.4	0.449116	-1.15484
WBGene00019414	4.954	2.872	0.579734	-0.786538			WBGene00020178	0.1925	0.08492	0.441143	-1.18068			WBGene00006611	0.2739	0.6373	2.32676	1.21832
WBGene00019418	32.54	16.32	0.501537	-0.995573			WBGene00004926	1.486	5.897	3.96837	1.98855			WBGene00016018	1.178	3.664	3.11036	1.63708
WBGene00019413	3.756	2.281	0.607295	-0.719531			WBGene00015617	2.808	25.27	8.99929	3.16981			WBGene00016022	5.477	28.88	5.27296	2.39861
WBGene00019419	0.285	0.1687	0.59193	-0.756502			WBGene00044418	0.781	4.635	5.9347	2.56917			WBGene00016811	28.64	15.84	0.553073	-0.854459
WBGene00019412	17.19	7.972	0.463758	-1.10856			WBGene00018506	0.03936	0.3472	8.82114	3.14096			WBGene00000644	0.4129	3.614	8.75272	3.12973
WBGene00019420	8.878	5.065	0.570511	-0.809672			WBGene00018498	0.3516	0.9979	2.83817	1.50496			WBGene00016806	0.2483	2.424	9.76238	3.28723
WBGene00020329	0.03998	0.4142	10.3602	3.37298			WBGene00021578	0.1055	0.2521	2.38957	1.25675			WBGene00016805	0.03458	8.57	247.831	7.95321
WBGene00015595	2.687	0.9595	0.35709	-1.48564			WBGene00020309	0.5994	3.925	6.54821	2.7111			WBGene00019616	0.03363	0.1174	3.49093	1.80361
WBGene00005177	0.02053	0.0765	3.72625	1.89773			WBGene00020308	0.2968	1.5	5.05391	2.3374			WBGene00020148	0.05879	1.984	33.7472	5.0767
WBGene00022558	2.996	1.908	0.636849	-0.650976			WBGene00019925	3.737	1.607	0.430024	-1.21751			WBGene00020149	0.2779	55.42	199.424	7.6397
WBGene00022559	11.79	5.174	0.438846	-1.18821			WBGene00045302	3.417	1.778	0.520339	-0.942475			WBGene00020150	0.06323	0.1962	3.10296	1.63364
WBGene00022560	5.067	3.205	0.632524	-0.660807			WBGene00019922	36.68	18.08	0.492912	-1.0206			WBGene00044641	3.374	8.201	2.43065	1.28134
WBGene00022557	32.1	14.52	0.452336	-1.14453			WBGene00019921	31.65	14.85	0.469194	-1.09174			WBGene00000034	0.06715	0.9571	14.2532	3.83321
WBGene00022561	7.297	4.553	0.623955	-0.680486			WBGene00019917	0.92	1.678	1.82391	0.867037			WBGene00000497	0.6519	10.31	15.8153	3.98325
WBGene00022562	2.044	9.17	4.4863	2.16553			WBGene00016303	16.1	7.671	0.47646	-1.06957			WBGene00018585	16.58	8.271	0.498854	-1.00331
WBGene00022564	14.67	9.34	0.636673	-0.651374			WBGene00016304	0.7658	2.533	3.30765	1.72581			WBGene00015194	19.97	9.903	0.495894	-1.0119
WBGene00022554	85.93	52.8	0.614454	-0.702624			WBGene00016309	37.68	20.94	0.555732	-0.847538			WBGene00015190	7.726	2.724	0.352576	-1.50399
WBGene00005844	0.1337	0.03768	0.281825	-1.82713			WBGene00016307	31.11	18.16	0.583735	-0.776614			WBGene00015191	16.01	8.466	0.528795	-0.919221
WBGene00003734	0.05528	0.02563	0.46364	-1.10892			WBGene00016296	0.078	0.1605	2.05769	1.04103			WBGene00015183	0.2151	0.03128	0.145421	-2.7817
WBGene00019037	23.27	9.54	0.40997	-1.28641			WBGene00005479	0.4995	0.2491	0.498699	-1.00376			WBGene00000645	0.2345	1.532	6.53305	2.70776
WBGene00019038	0.02359	0.09309	3.94616	1.98045			WBGene00018455	3.842	1.587	0.413066	-1.27556			WBGene00019284	1.806	5.411	2.99612	1.5831
WBGene00019036	0.1937	0.1029	0.531234	-0.912581			WBGene00018458	8.023	3.884	0.484108	-1.0466			WBGene00019277	3.21	9.285	2.89252	1.53233
WBGene00019035	16.55	9.236	0.558066	-0.841491			WBGene00018452	43.17	22.44	0.519805	-0.943956			WBGene00019285	1.04	21.68	20.8462	4.38171
WBGene00019034	3.506	1.522	0.434113	-1.20386			WBGene00018459	0.05598	0.1605	2.8671	1.51959			WBGene00000778	24.35	70.74	2.90513	1.5386
WBGene00019039	19.42	8.425	0.433831	-1.20479			WBGene00019700	56.58	32.77	0.57918	-0.787917			WBGene00017036	0.09133	1.833	20.0701	4.32697
WBGene00019040	12.66	7.669	0.605766	-0.723167			WBGene00019703	40.66	19.67	0.483768	-1.04761			WBGene00015406	0.1327	0.6693	5.04371	2.33448
WBGene00019041	5.882	2.786	0.473648	-1.07811			WBGene00019704	39.12	17.38	0.444274	-1.17048			WBGene00015408	0.05366	0.6088	11.3455	3.50405
WBGene00019042	6.439	3.92	0.60879	-0.715983			WBGene00004902	0.2774	2.001	7.21341	2.85068			WBGene00015403	0.0318	0.8326	26.1824	4.71052
WBGene00019043	9.172	4.282	0.466856	-1.09895			WBGene00020471	0.42	1.168	2.78095	1.47558			WBGene00016075	0.02652	0.1234	4.65309	2.21819
WBGene00019044	1.58	0.7639	0.483481	-1.04847			WBGene00020476	0.03592	0.01584	0.44098	-1.18122			WBGene00016077	3.528	1.793	0.50822	-0.976475
WBGene00019045	6.103	2.228	0.365066	-1.45377			WBGene00000617	0.1367	0.07535	0.551207	-0.859334			WBGene00016079	2.34	0.6655	0.284402	-1.814
WBGene00018442	7.956	4.057	0.50993	-0.97163			WBGene00020472	0.3451	1.935	5.60707	2.48725			WBGene00021075	0.1305	0.5425	4.15709	2.05557
WBGene00018441	2.225	1.072	0.481798	-1.0535			WBGene00020474	0.0766	0.04505	0.58812	-0.765817			WBGene00005324	0.2035	0.09473	0.465504	-1.10314
WBGene00018440	0.2671	0.08785	0.328903	-1.60427			WBGene00003545	0.1742	0.5379	3.08783	1.62659			WBGene00003106	0.5447	3.001	5.50945	2.46191
WBGene00018439	0.4209	0.1153	0.273937	-1.86808			WBGene00018734	15.51	33.95	2.18891	1.13021			WBGene00020836	0.1884	4.97	26.38	4.72137
WBGene00018438	75.63	38.78	0.512759	-0.963646			WBGene00018572	51.32	101.6	1.97973	0.985307			WBGene00015646	23.64	71.96	3.04399	1.60597
WBGene00018444	9.992	5.01	0.501401	-0.995963			WBGene00018573	0.02199	0.1939	8.81764	3.14039			WBGene00015645	0.654	3.642	5.56881	2.47737
WBGene00018437	28.13	14.92	0.530395	-0.914862			WBGene00021974	0.544	1.028	1.88971	0.918162			WBGene00021098	0.06689	0.1557	2.3277	1.21891
WBGene00018436	12.52	5.751	0.459345	-1.12235			WBGene00023499	0.1578	0.3977	2.52028	1.33358			WBGene00021101	7.247	2.925	0.403615	-1.30895
WBGene00018435	1.976	1.155	0.584514	-0.77469			WBGene00021969	0.3136	0.574	1.83036	0.872125			WBGene00021092	1.872	0.8333	0.445139	-1.16767
WBGene00018433	0.6106	0.2869	0.469866	-1.08968			WBGene00021967	0.2614	0.7494	2.86687	1.51948			WBGene00021100	0.3783	0.07335	0.193894	-2.36666
WBGene00018447	0.08431	0.1663	1.97248	0.980013			WBGene00021970	0.1869	0.03664	0.196041	-2.35078			WBGene00021030	0.301	0.9339	3.10266	1.6335
WBGene00018432	0.01406	0.04161	2.95946	1.56533			WBGene00021966	21.81	8.816	0.404218	-1.30679			WBGene00021032	0.06063	0.2116	3.49002	1.80324
WBGene00018105	0.02987	0.05894	1.97322	0.98055			WBGene00021965	2.616	0.8707	0.332836	-1.58711			WBGene00020205	71.63	36.66	0.511797	-0.966357
WBGene00018107	0.9547	1.666	1.74505	0.803269			WBGene00002176	4.408	18.55	4.20826	2.07322			WBGene00020203	0.2622	1.119	4.26773	2.09347
WBGene00018104	4.879	3.089	0.633122	-0.659446			WBGene00044424	0.5122	0.1643	0.320773	-1.64037			WBGene00019497	0.4307	2.944	6.83538	2.77302
WBGene00018103	36.54	20.63	0.564587	-0.824733			WBGene00018822	0.4425	1.171	2.64633	1.40399			WBGene00019496	0.02391	0.1391	5.81765	2.54044
WBGene00018100	0.8206	4.951	6.03339	2.59297			WBGene00018821	0.148	0.07459	0.503986	-0.988543			WBGene00019495	0.2341	0.9532	4.07176	2.02565
WBGene00015608	0.7511	3.299	4.39222	2.13495			WBGene00018816	0.114	0.05027	0.440965	-1.18126			WBGene00020178	0.04813	0.112	2.32703	1.21849
WBGene00015609	3.431	6.287	1.83241	0.873743			WBGene00021781	30.24	13.21	0.436839	-1.19483			WBGene00020176	0.3097	0.1201	0.387795	-1.36664
WBGene00015613	396.1	239.3	0.60414	-0.727044			WBGene00021790	2.975	8.052	2.70655	1.43646			WBGene00020175	1.643	0.6371	0.387766	-1.36674
WBGene00015610	144.6	73.07	0.505325	-0.984716			WBGene00021779	0.2582	0.1206	0.46708	-1.09826			WBGene00020172	15.55	8.09	0.520257	-0.942703
WBGene00015607	16.97	9.033	0.532292	-0.909709			WBGene00044643	0.4547	0.2005	0.44095	-1.18131			WBGene00015615	0.5127	0.1627	0.31734	-1.6559
WBGene00015611	1.751	0.8297	0.473844	-1.07752			WBGene00021772	0.159	0.02805	0.176415	-2.50295			WBGene00004926	0.7048	3.989	5.65976	2.50074
WBGene00020362	23.48	11.11	0.473169	-1.07957			WBGene00021776	0.3958	0.96	2.42547	1.27826			WBGene00015617	1.3	16.34	12.5692	3.65182
WBGene00020363	2.011	1.243	0.6181	-0.694087			WBGene00019415	15.51	6.991	0.450741	-1.14963			WBGene00044418	0.71	4.791	6.74789	2.75444
WBGene00020361	7.943	3.319	0.417852	-1.25894			WBGene00045486	3.792	1.183	0.311973	-1.68051			WBGene00018498	0.1834	0.6759	3.68539	1.88182
WBGene00020360	3.954	17.14	4.33485	2.11598			WBGene00019418	32.54	17.52	0.538414	-0.893211			WBGene00020309	0.2997	1.851	6.17618	2.62671
WBGene00020359	0.2496	0.8953	3.58694	1.84275			WBGene00019413	3.756	1.945	0.517838	-0.949427			WBGene00020308	0.1349	0.4709	3.49073	1.80353
WBGene00020358	0.3094	1.875	6.06012	2.59935			WBGene00019419	0.285	0.1005	0.352632	-1.50377			WBGene00020304	0.1818	0.07051	0.387844	-1.36645
WBGene00020364	0.07989	0.01314	0.164476	-2.60405			WBGene00019412	17.19	5.029	0.292554	-1.77323			WBGene00019925	1.822	0.6522	0.357958	-1.48214
WBGene00016886	21.04	9.563	0.454515	-1.1376			WBGene00019420	8.878	3.491	0.393219	-1.34659			WBGene00019923	11.98	6.666	0.556427	-0.845735
WBGene00016882	1.142	0.6961	0.609545	-0.714196			WBGene00020325	0.09017	0.01989	0.220583	-2.1806			WBGene00045302	1.674	0.4572	0.273118	-1.8724
WBGene00016880	18.14	8.672	0.47806	-1.06474			WBGene00020329	0.03998	0.4232	10.5853	3.40399			WBGene00019928	0.3214	0.06232	0.193902	-2.3666
WBGene00015836	0.259	0.1022	0.394595	-1.34156			WBGene00015595	2.687	0.9482	0.352884	-1.50273			WBGene00019922	18.24	6.456	0.353947	-1.49839
WBGene00016719	0.8703	1.606	1.84534	0.883887			WBGene00015598	0.5537	0.09768	0.176413	-2.50297			WBGene00019929	0.639	0.1928	0.301721	-1.72871
WBGene00018670	0.3825	0.1887	0.493333	-1.01937			WBGene00015594	0.09056	0.05325	0.588008	-0.766092			WBGene00019921	15.68	8.447	0.538712	-0.892415
WBGene00018671	0.07306	0.01802	0.246647	-2.01948			WBGene00022559	11.79	6.202	0.526039	-0.926758			WBGene00019918	30.58	15.59	0.50981	-0.971967
WBGene00022685	1.424	0.4684	0.328933	-1.60414			WBGene00022557	32.1	18.89	0.588474	-0.764951			WBGene00016303	7.991	1.758	0.219997	-2.18444
WBGene00022691	0.03223	0.1272	3.94663	1.98062			WBGene00022561	7.297	3.307	0.4532	-1.14178			WBGene00016304	0.359	1.615	4.49861	2.16948
WBGene00016556	0.2418	2.178	9.00744	3.17112			WBGene00022562	2.044	8.87	4.33953	2.11754			WBGene00016309	18.51	7.139	0.385683	-1.37451
WBGene00000864	0.05737	0.1134	1.97664	0.983052			WBGene00022564	14.67	4.795	0.326858	-1.61327			WBGene00016306	0.3302	1.098	3.32526	1.73347
WBGene00019132	0.221	0.6542	2.96018	1.56569			WBGene00005844	0.1337	0.05054	0.37801	-1.4035			WBGene00016307	15.7	6.686	0.42586	-1.23155
WBGene00015012	0.4598	0.7466	1.62375	0.699329			WBGene00019037	23.27	9.188	0.394843	-1.34065			WBGene00016296	0.026	0.09075	3.49038	1.80339
WBGene00015013	0.754	1.642	2.17772	1.12282			WBGene00019036	0.1937	0.1052	0.543108	-0.880689			WBGene00018455	1.945	0.6506	0.334499	-1.57993
WBGene00015014	1.554	3.355	2.15894	1.11033			WBGene00019034	3.506	1.509	0.430405	-1.21623			WBGene00018454	0.4249	0.08725	0.205342	-2.2839
WBGene00015015	0.06566	0.5506	8.38562	3.06792			WBGene00019041	5.882	3.346	0.568854	-0.813869			WBGene00018458	4.011	1.878	0.468212	-1.09476
WBGene00017208	34.46	21.84	0.633778	-0.65795			WBGene00019042	6.439	2.9	0.45038	-1.15078			WBGene00018452	21.63	8.642	0.399538	-1.3236
WBGene00017211	7.152	3.758	0.525447	-0.928382			WBGene00019043	9.172	4.477	0.488116	-1.0347			WBGene00018459	0.02799	0.114	4.07288	2.02605
WBGene00017207	2.546	1.248	0.490181	-1.02861			WBGene00019045	6.103	2.778	0.455186	-1.13547			WBGene00019700	28.3	10.6	0.374558	-1.41674
WBGene00017212	0.0695	0.5485	7.89209	2.98041			WBGene00018442	7.956	3.693	0.464178	-1.10725			WBGene00019702	0.6309	0.1835	0.290854	-1.78163
WBGene00017213	0.09361	0.03694	0.394616	-1.34148			WBGene00018441	2.225	1.033	0.46427	-1.10697			WBGene00019704	18.84	6.289	0.333811	-1.5829
WBGene00017214	0.0345	0.06807	1.97304	0.980423			WBGene00018440	0.2671	0.03927	0.147024	-2.76588			WBGene00019313	22.99	11.67	0.507612	-0.978202
WBGene00020537	42.28	24.23	0.573084	-0.803181			WBGene00018439	0.4209	0.165	0.392017	-1.35101			WBGene00019316	0.8905	0.5007	0.562268	-0.830669
WBGene00020533	0.1901	0.1161	0.610731	-0.711391			WBGene00018443	1.122	0.5524	0.492335	-1.02229			WBGene00019315	0.3537	0.823	2.32683	1.21837
WBGene00020075	1.687	5.104	3.02549	1.59717			WBGene00018444	9.992	5.516	0.552042	-0.857151			WBGene00004902	0.1387	0.5764	4.15573	2.0551
WBGene00020077	0.1549	8.862	57.2111	5.83822			WBGene00018436	12.52	6.34	0.50639	-0.98168			WBGene00020471	0.21	0.6766	3.2219	1.68791
WBGene00020078	0.09373	3.745	39.9552	5.32031			WBGene00018434	0.1287	0.07566	0.587879	-0.766409			WBGene00020473	1.025	0.477	0.465366	-1.10356
WBGene00005408	1.425	0.6294	0.441684	-1.17891			WBGene00018433	0.6106	0.2565	0.420079	-1.25127			WBGene00006387	16.15	8.795	0.544582	-0.876779
WBGene00020079	5.168	2.765	0.535023	-0.902327			WBGene00018447	0.08431	0.02479	0.294034	-1.76595			WBGene00003545	0.08711	0.2365	2.71496	1.44093
WBGene00020074	10.99	5.567	0.506551	-0.981219			WBGene00018102	1.933	4.199	2.17227	1.1192			WBGene00018572	26	76.79	2.95346	1.56241
WBGene00020073	85.37	45.81	0.536605	-0.898067			WBGene00018100	0.8206	7.466	9.09822	3.18558			WBGene00018573	0.01099	0.1535	13.9672	3.80398
WBGene00016553	115	62.43	0.54287	-0.881322			WBGene00015608	0.7511	7.937	10.5672	3.40152			WBGene00021974	0.272	1.04	3.82353	1.9349
WBGene00016547	61.86	36.81	0.595053	-0.748909			WBGene00015609	3.431	9.815	2.86068	1.51636			WBGene00023499	0.04509	0.2361	5.23619	2.38852
WBGene00016551	0.1446	0.05706	0.394606	-1.34152			WBGene00015610	144.6	81.52	0.563762	-0.826842			WBGene00021969	0.149	0.3375	2.2651	1.17958
WBGene00016544	0.1725	0.3404	1.97333	0.980635			WBGene00015607	16.97	9.889	0.582734	-0.77909			WBGene00021967	0.1307	0.5323	4.07269	2.02598
WBGene00016336	0.7648	0.4192	0.548117	-0.867444			WBGene00015606	0.08759	0.01288	0.147049	-2.76563			WBGene00021970	0.08308	0.02417	0.290924	-1.78128
WBGene00016337	8.922	5.609	0.628671	-0.669624			WBGene00015611	1.751	0.9045	0.516562	-0.952987			WBGene00021966	10.86	3.769	0.347053	-1.52677
WBGene00016335	0.6099	1.224	2.00689	1.00496			WBGene00020362	23.48	12.05	0.513203	-0.962399			WBGene00021972	0.03273	0.1904	5.81729	2.54035
WBGene00016340	0.1486	0.3465	2.33176	1.22142			WBGene00020363	2.011	0.7694	0.382596	-1.38611			WBGene00002176	2.118	10.95	5.16997	2.37016
WBGene00021984	1.232	8.02	6.50974	2.7026			WBGene00020361	7.943	3.792	0.477401	-1.06673			WBGene00015729	0.2091	0.4866	2.32712	1.21854
WBGene00018783	0.7067	0.1209	0.171077	-2.54728			WBGene00020360	3.954	20.45	5.17198	2.37072			WBGene00044424	0.3259	0.1625	0.498619	-1.00399
WBGene00018781	5.55	3.514	0.633153	-0.659374			WBGene00020359	0.2496	1.841	7.3758	2.8828			WBGene00018822	0.2212	0.9782	4.42224	2.14478
WBGene00019586	0.01046	0.05161	4.93403	2.30277			WBGene00020358	0.3094	1.677	5.42017	2.43834			WBGene00021786	0.7807	0.2271	0.290893	-1.78144
WBGene00019588	0.312	0.1881	0.602885	-0.730046			WBGene00016884	1.415	3.121	2.20565	1.14121			WBGene00021785	38.82	21.63	0.557187	-0.843766
WBGene00019589	0.04865	0.08914	1.83227	0.873633			WBGene00016885	1.824	0.5928	0.325	-1.62149			WBGene00021781	13.76	5.18	0.376453	-1.40946
WBGene00019592	0.08747	0.3164	3.61724	1.85489			WBGene00016886	21.04	10.26	0.487643	-1.0361			WBGene00021790	1.494	4.857	3.251	1.70089
WBGene00019593	0.3077	2.973	9.66201	3.27232			WBGene00016881	1.906	0.6195	0.325026	-1.62137			WBGene00021791	0.1858	0.04805	0.258611	-1.95114
WBGene00019591	26.56	13.78	0.518825	-0.946679			WBGene00016880	18.14	8.925	0.492007	-1.02325			WBGene00021779	0.1367	0.05302	0.387857	-1.3664
WBGene00015111	0.9538	0.3137	0.328895	-1.6043			WBGene00016887	0.548	0.29	0.529197	-0.918123			WBGene00044645	0.15	0.6107	4.07133	2.0255
WBGene00015113	1.639	0.9569	0.583832	-0.776376			WBGene00044359	6.565	3.45	0.525514	-0.928199			WBGene00021776	0.1979	0.8058	4.07175	2.02565
WBGene00022870	0.1459	0.2639	1.80877	0.855011			WBGene00015829	0.4317	0.1693	0.39217	-1.35045			WBGene00021775	0.3496	1.068	3.05492	1.61113
WBGene00022873	1.576	2.947	1.86992	0.90298			WBGene00018668	7.778	4.368	0.561584	-0.832426			WBGene00019415	7.701	3.04	0.394754	-1.34097
WBGene00022867	0.453	1.71	3.77483	1.91641			WBGene00022688	0.3524	1.157	3.2832	1.7151			WBGene00045486	1.928	0.6826	0.354046	-1.49799
WBGene00022872	0.02431	0.07196	2.9601	1.56565			WBGene00022685	1.424	0.5683	0.399087	-1.32522			WBGene00019417	1.462	0.7244	0.495486	-1.01308
WBGene00018384	0.04591	0.09059	1.97321	0.980543			WBGene00016556	0.2418	1.777	7.34905	2.87756			WBGene00019414	2.603	0.8468	0.325317	-1.62008
WBGene00018382	0.04596	0.09069	1.97324	0.980565			WBGene00016555	1.379	2.665	1.93256	0.950513			WBGene00019418	16.65	7.942	0.476997	-1.06795
WBGene00018381	0.3174	0.174	0.548204	-0.867215			WBGene00019133	0.06089	0.0179	0.293973	-1.76625			WBGene00019412	8.706	3.267	0.375258	-1.41404
WBGene00018380	0.1344	0.3094	2.30208	1.20294			WBGene00019139	3.05	1.8	0.590164	-0.760812			WBGene00019420	4.428	1.817	0.410343	-1.2851
WBGene00018388	0.0703	0.02312	0.328876	-1.60438			WBGene00019132	0.221	1.05	4.75113	2.24827			WBGene00020325	0.04509	0.2623	5.81725	2.54034
WBGene00017524	0.05928	0.4679	7.89305	2.98058			WBGene00015015	0.06566	0.5502	8.37953	3.06687			WBGene00020329	0.01999	0.2326	11.6358	3.5405
WBGene00017526	0.1448	0.08571	0.59192	-0.756526			WBGene00017209	0.4105	0.1813	0.441657	-1.179			WBGene00015595	1.305	0.6849	0.524828	-0.930085
WBGene00017528	0.1026	0.2836	2.76413	1.46683			WBGene00017212	0.0695	0.1839	2.64604	1.40384			WBGene00015598	0.2584	0.06442	0.249303	-2.00403
WBGene00017516	0.4103	0.1472	0.358762	-1.4789			WBGene00017213	0.09361	0.01651	0.17637	-2.50332			WBGene00022558	1.439	0.6313	0.438707	-1.18867
WBGene00018354	0.019	0.1874	9.86316	3.30205			WBGene00017214	0.0345	0.1369	3.96812	1.98845			WBGene00022559	6.01	2.376	0.395341	-1.33883
WBGene00044362	0.05792	0.2857	4.93267	2.30237			WBGene00020537	42.28	20.61	0.487465	-1.03663			WBGene00022557	16.26	8.724	0.536531	-0.898266
WBGene00018768	0.4452	0.1098	0.246631	-2.01958			WBGene00020075	1.687	5.688	3.37167	1.75346			WBGene00022561	3.547	1.577	0.444601	-1.16942
WBGene00018767	1.153	0.5593	0.485082	-1.0437			WBGene00020077	0.1549	0.8879	5.73209	2.51906			WBGene00022562	1.022	6.113	5.98141	2.58049
WBGene00018770	1.414	0.2584	0.182744	-2.4521			WBGene00020073	85.37	48.69	0.570341	-0.810104			WBGene00003734	0.03317	0.01512	0.455834	-1.13342
WBGene00018223	0.09435	0.02327	0.246635	-2.01955			WBGene00016548	0.07473	0.02197	0.293992	-1.76615			WBGene00019037	12.37	4.399	0.355618	-1.4916
WBGene00019341	8.308	4.602	0.553924	-0.85224			WBGene00016553	115	27.09	0.235565	-2.0858			WBGene00019038	0.02359	0.05489	2.32683	1.21837
WBGene00019338	0.04773	0.005886	0.123319	-3.01954			WBGene00016547	61.86	29.62	0.478823	-1.06244			WBGene00019036	0.08942	0.01734	0.193916	-2.36649
WBGene00019336	0.1771	0.01941	0.109599	-3.18969			WBGene00016546	31.89	17.34	0.543744	-0.879			WBGene00019035	8.357	4.41	0.527701	-0.922206
WBGene00019343	2.933	1.392	0.474599	-1.07522			WBGene00016550	4.284	2.266	0.528945	-0.918811			WBGene00019034	1.795	0.6853	0.381783	-1.38918
WBGene00018019	0.04813	0.02374	0.493247	-1.01962			WBGene00016544	0.1725	0.3424	1.98493	0.989086			WBGene00019039	10.42	4.941	0.474184	-1.07648
WBGene00017056	0.05356	0.1801	3.36258	1.74957			WBGene00044360	0.2172	0.7279	3.35129	1.74472			WBGene00019041	2.991	1.069	0.357406	-1.48437
WBGene00044301	5.101	10.07	1.97412	0.981212			WBGene00016336	0.7648	0.2249	0.294064	-1.7658			WBGene00019043	4.568	1.975	0.432356	-1.20971
WBGene00005549	0.02152	0.04247	1.97351	0.980766			WBGene00016335	0.6099	1.374	2.25283	1.17174			WBGene00019044	0.7743	0.2523	0.325843	-1.61775
WBGene00044363	0.4225	0.07355	0.174083	-2.52215			WBGene00016340	0.1486	0.4647	3.12719	1.64487			WBGene00019045	3.084	1.188	0.385214	-1.37627
WBGene00017706	1.081	0.5332	0.493247	-1.01962			WBGene00021984	1.232	10.23	8.30357	3.05373			WBGene00018442	4.015	1.339	0.333499	-1.58424
WBGene00005569	1.872	0.8917	0.476335	-1.06995			WBGene00018783	0.7067	0.2327	0.329277	-1.60263			WBGene00018441	1.164	0.2947	0.253179	-1.98177
WBGene00017713	29.63	16.28	0.549443	-0.863958			WBGene00019589	0.04865	0.141	2.89825	1.53518			WBGene00018440	0.1336	0.0518	0.387725	-1.3669
WBGene00017712	13.09	7.681	0.586784	-0.769099			WBGene00019592	0.08747	0.4544	5.19492	2.3771			WBGene00018439	0.2104	0.1088	0.51711	-0.951456
WBGene00018021	10.61	5.447	0.513384	-0.961891			WBGene00019593	0.3077	2.462	8.0013	3.00023			WBGene00018443	0.548	0.1518	0.277007	-1.852
WBGene00018022	0.06785	0.3347	4.93294	2.30245			WBGene00019590	0.04749	0.02095	0.441146	-1.18067			WBGene00018438	37.81	15.55	0.411267	-1.28185
WBGene00006318	3.864	6.645	1.71972	0.782174			WBGene00019591	26.56	12.6	0.474398	-1.07583			WBGene00018445	1.163	0.6175	0.530954	-0.91334
WBGene00044364	0.1619	0.07987	0.493329	-1.01938			WBGene00015111	0.9538	0.187	0.196058	-2.35065			WBGene00018437	14.44	5.076	0.351524	-1.50831
WBGene00020229	1.028	12.57	12.2276	3.61207			WBGene00015112	128.6	74.72	0.581026	-0.783324			WBGene00018436	6.419	2.505	0.390248	-1.35754
WBGene00020230	3.934	12.47	3.1698	1.66439			WBGene00015113	1.639	0.4425	0.269982	-1.88907			WBGene00018446	13.09	6.668	0.509396	-0.973139
WBGene00020231	0.5786	1.676	2.89665	1.53438			WBGene00018381	0.3174	0.1555	0.489918	-1.02939			WBGene00018109	2.09	1.051	0.502871	-0.99174
WBGene00017914	1.022	7.95	7.77886	2.95956			WBGene00018380	0.1344	0.07904	0.588095	-0.765878			WBGene00018108	3.154	7.613	2.41376	1.27128
WBGene00017917	0.3921	0.09672	0.246672	-2.01934			WBGene00017521	2.07	0.8491	0.410193	-1.28562			WBGene00018102	1.004	2.19	2.18127	1.12517
WBGene00017918	0.4134	0.06275	0.15179	-2.71985			WBGene00017524	0.05928	0.3399	5.73381	2.51949			WBGene00018101	2.799	6.247	2.23187	1.15825
WBGene00017912	17.28	7.005	0.405382	-1.30265			WBGene00017528	0.1026	0.2535	2.47076	1.30496			WBGene00018100	0.4147	3.789	9.13673	3.19168
WBGene00017249	8.837	4.028	0.455811	-1.13349			WBGene00018354	0.019	0.1341	7.05789	2.81924			WBGene00015608	0.3638	4.762	13.0896	3.71035
WBGene00017251	12.96	5.783	0.446219	-1.16418			WBGene00018767	1.153	0.4667	0.40477	-1.30483			WBGene00015609	1.667	6.007	3.60348	1.84939
WBGene00017252	9.609	5.359	0.557706	-0.842422			WBGene00018770	1.414	0.5545	0.39215	-1.35052			WBGene00015610	72.13	38.86	0.538749	-0.892314
WBGene00017253	22.39	9.86	0.440375	-1.18319			WBGene00018223	0.09435	0.04161	0.441017	-1.18109			WBGene00015607	7.972	3.534	0.443302	-1.17364
WBGene00017254	8.175	4.488	0.548991	-0.865146			WBGene00019341	8.308	4.012	0.482908	-1.05018			WBGene00020362	11.66	4.88	0.418525	-1.25661
WBGene00017248	1.056	0.536	0.507576	-0.978305			WBGene00019338	0.04773	0.01579	0.330819	-1.59589			WBGene00020363	0.9692	0.4226	0.43603	-1.1975
WBGene00017256	57.37	36.33	0.633258	-0.659135			WBGene00019337	0.02544	0.007481	0.294064	-1.7658			WBGene00020361	3.938	1.817	0.461402	-1.1159
WBGene00019690	7.849	4.29	0.546566	-0.871531			WBGene00019336	0.1771	0.01736	0.0980237	-3.35073			WBGene00020360	1.963	11.36	5.78706	2.53283
WBGene00001507	0.0735	0.03626	0.493333	-1.01937			WBGene00019335	0.3544	1.042	2.94018	1.5559			WBGene00020359	0.1588	0.8447	5.31927	2.41123
WBGene00019686	219.3	119	0.542636	-0.881944			WBGene00019343	2.933	1.549	0.528128	-0.92104			WBGene00020358	0.1547	1.183	7.64706	2.9349
WBGene00022441	183.2	353.9	1.93177	0.949922			WBGene00018020	0.004857	0.01289	2.6539	1.40811			WBGene00016884	0.7196	1.633	2.26932	1.18226
WBGene00004210	13.84	37.08	2.67919	1.4218			WBGene00017056	0.05356	0.1611	3.00784	1.58873			WBGene00016883	0.6978	1.556	2.22987	1.15696
WBGene00022439	0.058	0.02861	0.493276	-1.01953			WBGene00044301	5.101	11.15	2.18585	1.12819			WBGene00016885	0.9217	0.3798	0.412065	-1.27906
WBGene00022446	1.527	0.6275	0.410936	-1.28301			WBGene00017708	20.7	7.541	0.3643	-1.4568			WBGene00016886	10.86	3.913	0.360313	-1.47268
WBGene00022438	0.09963	0.8847	8.87986	3.15054			WBGene00017706	1.081	0.26	0.240518	-2.05578			WBGene00016881	0.7023	0.2335	0.332479	-1.58866
WBGene00022452	44.97	27.93	0.621081	-0.687147			WBGene00017710	0.3053	0.08977	0.294039	-1.76592			WBGene00016880	9.104	3.119	0.342597	-1.54542
WBGene00005807	0.0744	0.0367	0.49328	-1.01952			WBGene00017713	29.63	13.88	0.468444	-1.09405			WBGene00015837	0.04309	0.01671	0.387793	-1.36664
WBGene00003678	6.077	10.94	1.80023	0.848182			WBGene00017712	13.09	4.172	0.318717	-1.64965			WBGene00016719	0.4513	1.294	2.86727	1.51968
WBGene00019512	0.8345	0.3414	0.409107	-1.28945			WBGene00018021	10.61	4.957	0.467201	-1.09789			WBGene00018665	2.668	1.377	0.516117	-0.95423
WBGene00016576	121.6	68.31	0.56176	-0.831975			WBGene00018022	0.06785	0.02992	0.440973	-1.18124			WBGene00018668	3.807	1.522	0.39979	-1.32269
WBGene00016575	38.3	18.75	0.489556	-1.03045			WBGene00020229	1.028	14.43	14.037	3.81116			WBGene00018659	5.501	2.96	0.538084	-0.894097
WBGene00016574	54.38	31.21	0.573924	-0.801068			WBGene00020230	3.934	14.27	3.62735	1.85892			WBGene00022690	0.1176	0.4301	3.65731	1.87078
WBGene00016573	48.09	24.23	0.503847	-0.988943			WBGene00020231	0.5786	1.432	2.47494	1.30739			WBGene00021193	0.2903	0.6594	2.27144	1.18361
WBGene00015197	2.909	5.239	1.80096	0.848768			WBGene00017914	1.022	9.452	9.24853	3.20922			WBGene00016556	0.1128	1.594	14.1312	3.82081
WBGene00015199	0.05672	3.816	67.2779	6.07206			WBGene00017917	0.3921	0.1441	0.367508	-1.44415			WBGene00019141	4.912	2.086	0.424674	-1.23557
WBGene00005542	0.01925	0.2849	14.8	3.88753			WBGene00017912	17.28	8.732	0.505324	-0.984719			WBGene00019132	0.136	0.3956	2.90882	1.54044
WBGene00021293	51.31	28.89	0.563048	-0.82867			WBGene00017249	8.837	4.823	0.545773	-0.873626			WBGene00015012	0.274	0.6621	2.41642	1.27287
WBGene00005179	0.04331	0.1282	2.96006	1.56562			WBGene00017250	0.1903	0.8764	4.60536	2.20331			WBGene00015015	0.03283	0.382	11.6357	3.54049
WBGene00021289	0.1727	0.3408	1.97336	0.980657			WBGene00017251	12.96	5.001	0.38588	-1.37378			WBGene00017209	0.0685	0.1594	2.32701	1.21848
WBGene00021288	0.3903	0.1984	0.508327	-0.976171			WBGene00017252	9.609	5.617	0.584556	-0.774586			WBGene00017212	0.03475	0.5661	16.2906	4.02597
WBGene00020409	0.08849	0.04365	0.493276	-1.01953			WBGene00017253	22.39	10.63	0.474766	-1.07471			WBGene00020537	22.01	9.502	0.431713	-1.21186
WBGene00002114	0.06506	0.03209	0.493237	-1.01965			WBGene00017247	0.7822	0.4464	0.570698	-0.809201			WBGene00020533	0.09957	0.01053	0.105755	-3.24121
WBGene00020407	0.5373	0.8721	1.62312	0.698766			WBGene00019683	6.857	3.242	0.472802	-1.08069			WBGene00020075	0.8249	3.97	4.8127	2.26685
WBGene00005552	0.4785	0.9441	1.97304	0.980421			WBGene00019690	7.849	3.493	0.445025	-1.16804			WBGene00020077	0.07743	5.406	69.8179	6.12553
WBGene00021299	27.44	12.64	0.460641	-1.11828			WBGene00019686	219.3	123.7	0.564067	-0.82606			WBGene00020078	0.04687	2.508	53.5097	5.74173
WBGene00021300	0.09017	0.8896	9.86581	3.30244			WBGene00004210	13.84	44.51	3.21604	1.68529			WBGene00020079	2.54	1.053	0.414567	-1.27032
WBGene00001541	0.0854	0.2106	2.46604	1.3022			WBGene00022439	0.058	0.02558	0.441034	-1.18104			WBGene00020080	0.5717	0.307	0.536995	-0.89702
WBGene00044371	21.99	13.61	0.618918	-0.692181			WBGene00022446	1.527	0.3927	0.257171	-1.9592			WBGene00020074	5.455	2.592	0.47516	-1.07351
WBGene00044372	21.66	12.32	0.56879	-0.814031			WBGene00022451	3.955	1.302	0.329204	-1.60295			WBGene00020073	42.89	14	0.326416	-1.61521
WBGene00044373	0.04913	0.727	14.7975	3.88728			WBGene00022452	44.97	19.87	0.44185	-1.17837			WBGene00016553	55.72	22.46	0.403087	-1.31084
WBGene00015913	2.525	6.571	2.60238	1.37983			WBGene00019513	38.27	22.56	0.589496	-0.762447			WBGene00016550	2.127	0.5625	0.264457	-1.9189
WBGene00015910	0.3759	5.509	14.6555	3.87337			WBGene00019511	159.2	75.75	0.475817	-1.07152			WBGene00044360	0.1303	0.3032	2.32694	1.21843
WBGene00017179	0.07525	0.03712	0.493289	-1.01949			WBGene00016576	121.6	42.93	0.353043	-1.50209			WBGene00016336	0.3824	0.1483	0.387814	-1.36656
WBGene00018199	29.74	17.49	0.588097	-0.765874			WBGene00016575	38.3	16.59	0.433159	-1.20703			WBGene00016337	4.539	1.961	0.432033	-1.21078
WBGene00018194	1.074	0.6646	0.618808	-0.692436			WBGene00016574	54.38	20.68	0.380287	-1.39484			WBGene00016335	0.3112	1.355	4.35411	2.12238
WBGene00021590	0.5266	0.1599	0.303646	-1.71954			WBGene00016573	48.09	20.37	0.423581	-1.23929			WBGene00016340	0.08105	0.3458	4.2665	2.09305
WBGene00021589	2.027	1.198	0.591021	-0.758718			WBGene00016578	15.24	8.942	0.586745	-0.769193			WBGene00021984	0.609	6.262	10.2824	3.36211
WBGene00017454	0.1711	0.07739	0.452309	-1.14462			WBGene00016572	1.333	0.5145	0.385971	-1.37343			WBGene00018783	0.3581	0.1096	0.30606	-1.70811
WBGene00017453	1.436	0.8717	0.607033	-0.720152			WBGene00015197	2.909	5.915	2.03334	1.02385			WBGene00019586	0.005232	0.01826	3.49006	1.80325
WBGene00021729	0.1696	0.08367	0.493337	-1.01935			WBGene00015196	1.143	0.6722	0.588101	-0.765863			WBGene00019587	0.01003	0.03502	3.49153	1.80386
WBGene00021730	23.02	11.48	0.498697	-1.00377			WBGene00015199	0.05672	0.8704	15.3456	3.93975			WBGene00019589	0.0278	0.1941	6.98201	2.80364
WBGene00021724	1.865	1.038	0.556568	-0.845369			WBGene00005542	0.01925	0.1529	7.94286	2.98966			WBGene00019592	0.03887	0.4862	12.5084	3.64482
WBGene00020292	0.0383	0.01889	0.493211	-1.01972			WBGene00005543	0.1973	0.03867	0.195996	-2.3511			WBGene00019593	0.1486	1.766	11.8843	3.57098
WBGene00017555	0.2222	0.03813	0.171602	-2.54286			WBGene00021293	51.31	23.51	0.458195	-1.12597			WBGene00015111	0.4239	0.2055	0.484784	-1.04459
WBGene00017556	0.3311	0.1791	0.540924	-0.886502			WBGene00005292	3.776	2.233	0.591367	-0.757876			WBGene00015112	64.82	24.25	0.374113	-1.41845
WBGene00017551	0.285	0.1533	0.537895	-0.894604			WBGene00005552	0.4785	1.282	2.67921	1.42181			WBGene00015113	0.8361	0.3891	0.465375	-1.10353
WBGene00017557	0.5782	1.967	3.40194	1.76636			WBGene00021299	27.44	13.59	0.495262	-1.01374			WBGene00015110	0.02003	0.06903	3.44633	1.78506
WBGene00015841	0.6053	13.38	22.1047	4.46628			WBGene00005590	0.1291	0.03797	0.294113	-1.76556			WBGene00022870	0.09725	0.2829	2.909	1.54052
WBGene00015851	0.3489	1.09	3.1241	1.64344			WBGene00021300	0.09017	0.3976	4.40945	2.1406			WBGene00022871	0.05522	0.1285	2.32706	1.21851
WBGene00044377	0.0424	0.08367	1.97335	0.980646			WBGene00044371	21.99	9.534	0.433561	-1.20569			WBGene00022867	0.2364	1.031	4.36125	2.12474
WBGene00021717	4.113	1.377	0.334792	-1.57866			WBGene00044372	21.66	8.546	0.394552	-1.34171			WBGene00022866	0.03601	0.08379	2.32685	1.21838
WBGene00021719	25.63	13.71	0.53492	-0.902605			WBGene00015914	5.548	2.447	0.44106	-1.18095			WBGene00018384	0.02296	0.05342	2.32666	1.21826
WBGene00021720	0.3799	0.2343	0.616741	-0.697263			WBGene00023479	0.04411	0.01945	0.440943	-1.18134			WBGene00017521	1.155	0.504	0.436364	-1.1964
WBGene00021716	3.574	2.192	0.613318	-0.705292			WBGene00044373	0.04913	0.52	10.5842	3.40384			WBGene00017524	0.02964	0.9312	31.417	4.97347
WBGene00021721	21.61	9.551	0.441971	-1.17798			WBGene00015912	18.92	6.495	0.343288	-1.54251			WBGene00017526	0.1158	0.3032	2.61831	1.38863
WBGene00000647	3.812	1.942	0.509444	-0.973005			WBGene00015910	0.3759	4.973	13.2296	3.7257			WBGene00004129	7.622	19.05	2.49934	1.32155
WBGene00021118	0.02237	0.0662	2.95932	1.56527			WBGene00001544	0.829	0.427	0.515078	-0.957136			WBGene00018767	0.6236	0.2858	0.458307	-1.12562
WBGene00021117	0.5956	0.1728	0.290128	-1.78524			WBGene00017180	0.01383	0.07321	5.29356	2.40424			WBGene00018770	0.9429	0.4266	0.452434	-1.14422
WBGene00021116	0.7633	1.301	1.70444	0.769299			WBGene00017181	1.586	0.8141	0.513304	-0.962115			WBGene00019130	8.098	4.274	0.527785	-0.921979
WBGene00021134	0.1422	0.2456	1.72714	0.788389			WBGene00017182	0.1538	0.09041	0.587841	-0.766501			WBGene00019341	4.07	1.067	0.262162	-1.93147
WBGene00021147	0.3724	1.677	4.50322	2.17096			WBGene00018199	29.74	10.04	0.337592	-1.56665			WBGene00019336	0.07872	0.0229	0.290904	-1.78138
WBGene00021146	0.4344	3.214	7.39871	2.88727			WBGene00017453	1.436	0.4871	0.339206	-1.55977			WBGene00019343	1.461	0.6966	0.476797	-1.06855
WBGene00005281	0.04228	0.02085	0.493141	-1.01993			WBGene00023427	3.749	1.842	0.491331	-1.02523			WBGene00044301	2.416	5.54	2.29305	1.19727
WBGene00005282	0.04228	0.08342	1.97304	0.980418			WBGene00017460	13.93	6.776	0.486432	-1.03969			WBGene00044363	0.2237	0.08674	0.387751	-1.3668
WBGene00021713	1.042	0.5225	0.50144	-0.995852			WBGene00017450	0.8073	0.1466	0.181593	-2.46122			WBGene00017708	10.51	3.834	0.364795	-1.45484
WBGene00019796	0.09627	0.2137	2.2198	1.15043			WBGene00021728	1.7	3.071	1.80647	0.853174			WBGene00017710	0.1527	0.05921	0.387754	-1.36679
WBGene00019797	7.725	3.717	0.481165	-1.0554			WBGene00021730	23.02	8.2	0.356212	-1.48919			WBGene00017713	14.52	6.305	0.434229	-1.20347
WBGene00044314	6.358	3.396	0.53413	-0.904737			WBGene00021724	1.865	0.6326	0.339196	-1.55981			WBGene00017712	6.514	1.895	0.290912	-1.78135
WBGene00017587	2.768	1.142	0.412572	-1.27728			WBGene00020290	13.91	6.317	0.454134	-1.13881			WBGene00018021	5.325	2.218	0.416526	-1.26352
WBGene00005988	0.08961	0.0442	0.493249	-1.01961			WBGene00020292	0.0383	0.01689	0.440992	-1.18118			WBGene00018022	0.03392	0.07894	2.32724	1.21862
WBGene00004750	40.18	20.9	0.520159	-0.942975			WBGene00017555	0.2222	0.06818	0.306841	-1.70444			WBGene00006318	1.9	4.923	2.59105	1.37354
WBGene00017584	40.58	25.86	0.63726	-0.650047			WBGene00017551	0.285	0.0457	0.160351	-2.6407			WBGene00044364	0.08095	0.1884	2.32736	1.2187
WBGene00017589	25.99	15.4	0.592536	-0.755026			WBGene00017557	0.5782	2.936	5.07783	2.34421			WBGene00020229	0.3738	6.96	18.6196	4.21875
WBGene00017583	39.63	23.95	0.60434	-0.726567			WBGene00015855	0.1051	0.04638	0.441294	-1.18019			WBGene00020230	1.982	8.502	4.28961	2.10085
WBGene00016712	0.2205	0.07252	0.328889	-1.60433			WBGene00015841	0.6053	16.67	27.5401	4.78346			WBGene00020231	0.2986	1.26	4.21969	2.07714
WBGene00017406	3.013	1.656	0.549618	-0.863498			WBGene00015843	5.707	2.743	0.480638	-1.05698			WBGene00017914	0.5255	5.877	11.1836	3.48332
WBGene00017405	14.32	5.394	0.376676	-1.4086			WBGene00015851	0.3489	1.129	3.23588	1.69416			WBGene00017916	25.65	14.38	0.560624	-0.834895
WBGene00017407	0.7538	0.3062	0.406209	-1.29971			WBGene00015849	10.93	5.905	0.540256	-0.888284			WBGene00017917	0.1961	0.03802	0.193881	-2.36676
WBGene00017402	85.21	50.18	0.588898	-0.76391			WBGene00021717	4.113	2.397	0.582786	-0.778961			WBGene00017249	4.297	2.043	0.475448	-1.07264
WBGene00044694	12.09	7.116	0.588586	-0.764676			WBGene00021719	25.63	15.02	0.586032	-0.770949			WBGene00017250	0.1057	0.5903	5.58467	2.48147
WBGene00017408	6.805	3.301	0.485084	-1.04369			WBGene00021721	21.61	8.968	0.414993	-1.26884			WBGene00017251	6.867	2.589	0.377021	-1.40728
WBGene00020774	0.282	0.134	0.475177	-1.07346			WBGene00021117	0.5956	0.09271	0.155658	-2.68355			WBGene00017253	11.23	3.834	0.341407	-1.55044
WBGene00006002	0.04641	0.1145	2.46714	1.30284			WBGene00021134	0.1422	0.06273	0.441139	-1.18069			WBGene00019683	3.346	1.234	0.368799	-1.4391
WBGene00020772	0.9611	2.426	2.52419	1.33582			WBGene00021137	0.08795	0.03879	0.441046	-1.181			WBGene00019690	3.871	1.831	0.473004	-1.08007
WBGene00020771	4.515	2.504	0.554596	-0.850491			WBGene00021147	0.3724	2.442	6.55747	2.71314			WBGene00019686	109	58.9	0.540367	-0.887989
WBGene00021173	0.4259	0.1528	0.35877	-1.47887			WBGene00021146	0.4344	4.406	10.1427	3.34237			WBGene00022441	81.98	210.7	2.57014	1.36185
WBGene00021172	0.6721	0.3094	0.460348	-1.1192			WBGene00021713	1.042	0.3014	0.289251	-1.7896			WBGene00004210	6.932	27.03	3.89931	1.96322
WBGene00021174	1.259	0.745	0.591739	-0.756966			WBGene00018234	0.3097	0.9562	3.0875	1.62644			WBGene00022446	0.8269	0.148	0.178982	-2.48212
WBGene00021171	0.2409	0.06578	0.273059	-1.87271			WBGene00019799	12.97	5.965	0.459907	-1.12058			WBGene00022438	0.04982	0.2898	5.81694	2.54026
WBGene00018805	0.07538	0.6322	8.38684	3.06813			WBGene00019795	1.294	0.6457	0.498995	-1.0029			WBGene00022451	2.893	1.58	0.546146	-0.872642
WBGene00018804	3.986	12.41	3.1134	1.63849			WBGene00019797	7.725	3.924	0.507961	-0.97721			WBGene00022452	22.61	8.422	0.37249	-1.42473
WBGene00018803	0.2678	1.472	5.49664	2.45855			WBGene00019793	1.347	0.2804	0.208166	-2.26419			WBGene00019513	19.13	10.71	0.559854	-0.836878
WBGene00004821	74.67	40.51	0.54252	-0.882251			WBGene00017587	2.768	0.9206	0.332587	-1.5882			WBGene00019512	0.4274	0.1421	0.332475	-1.58868
WBGene00018809	0.4355	1.841	4.22732	2.07975			WBGene00004750	40.18	16.36	0.407168	-1.2963			WBGene00016576	62.87	32	0.508987	-0.9743
WBGene00003662	0.5274	1.242	2.35495	1.2357			WBGene00017584	40.58	16.29	0.401429	-1.31678			WBGene00016573	24.67	12.07	0.489258	-1.03133
WBGene00016776	0.03223	0.0636	1.97332	0.980623			WBGene00005318	0.02047	0.1445	7.05911	2.81949			WBGene00016578	6.83	3.62	0.530015	-0.915896
WBGene00016777	0.03882	0.01915	0.493302	-1.01946			WBGene00016712	0.2205	0.03242	0.147029	-2.76582			WBGene00016572	0.8749	0.4362	0.498571	-1.00413
WBGene00016779	19	9.054	0.476526	-1.06937			WBGene00017406	3.013	0.9872	0.327647	-1.60979			WBGene00015197	1.46	4.367	2.9911	1.58067
WBGene00005456	0.4165	0.2379	0.571188	-0.807961			WBGene00017405	14.32	5.96	0.416201	-1.26465			WBGene00015199	0.02269	1.28	56.4125	5.81794
WBGene00018752	1.795	1.143	0.636769	-0.651158			WBGene00017402	85.21	32.27	0.378711	-1.40083			WBGene00005542	0.01925	0.2016	10.4727	3.38857
WBGene00018748	13.39	24.05	1.79612	0.844881			WBGene00044811	0.3625	0.1918	0.529103	-0.918378			WBGene00005543	0.1315	0.05101	0.387909	-1.36621
WBGene00018754	4.381	2.326	0.530929	-0.913409			WBGene00044693	13.59	6.565	0.483076	-1.04968			WBGene00021293	25.52	9.029	0.353801	-1.49899
WBGene00018746	18.7	8.91	0.476471	-1.06954			WBGene00044694	12.09	5.793	0.479156	-1.06143			WBGene00005179	0.02165	0.1008	4.65589	2.21906
WBGene00018755	0.3642	0.1797	0.49341	-1.01914			WBGene00044692	31.85	18.41	0.578022	-0.790804			WBGene00021289	0.08635	0.2512	2.90909	1.54057
WBGene00020643	0.2622	0.6468	2.46682	1.30265			WBGene00017408	6.805	3.533	0.519177	-0.945701			WBGene00021288	0.1892	0.05504	0.290909	-1.78136
WBGene00019641	11.83	21.22	1.79374	0.842975			WBGene00006002	0.04641	0.02047	0.441069	-1.18092			WBGene00002114	0.03253	0.1135	3.48909	1.80285
WBGene00019640	0.2065	2.292	11.0993	3.47239			WBGene00020778	12.16	6.603	0.54301	-0.88095			WBGene00005552	0.2481	0.7423	2.99194	1.58108
WBGene00003017	0.4797	1.958	4.08172	2.02918			WBGene00020772	0.9611	2.394	2.4909	1.31666			WBGene00021299	13.7	5.894	0.430219	-1.21686
WBGene00044382	0.04397	1.562	35.5242	5.15073			WBGene00020771	4.515	2.152	0.476633	-1.06905			WBGene00001541	0.02135	0.1159	5.42857	2.44057
WBGene00019487	25.73	52.49	2.04003	1.02859			WBGene00021173	0.4259	0.1366	0.320733	-1.64056			WBGene00044371	10.73	2.858	0.266356	-1.90857
WBGene00019486	0.09133	4.649	50.9033	5.66969			WBGene00021172	0.6721	0.3162	0.470466	-1.08784			WBGene00044372	9.831	2.763	0.28105	-1.8311
WBGene00019485	0.1641	0.4047	2.46618	1.30228			WBGene00021171	0.2409	0.05379	0.223288	-2.16302			WBGene00044373	0.04913	0.7431	15.1252	3.91888
WBGene00019488	6.396	1.953	0.305347	-1.71148			WBGene00018805	0.07538	0.7315	9.70417	3.2786			WBGene00015913	1.263	3.893	3.08234	1.62403
WBGene00019484	0.748	0.3865	0.516711	-0.95257			WBGene00018804	3.986	8.971	2.25063	1.17033			WBGene00015912	9.403	2.939	0.31256	-1.6778
WBGene00004135	1.217	6.378	5.24076	2.38977			WBGene00018803	0.2678	1.608	6.00448	2.58604			WBGene00015910	0.1074	5.248	48.8641	5.6107
WBGene00021055	7.123	4.281	0.601011	-0.734537			WBGene00018808	9.493	3.775	0.397661	-1.33039			WBGene00017180	0.01383	0.04828	3.49096	1.80362
WBGene00021053	12.89	4.469	0.346703	-1.52823			WBGene00004821	74.67	33.51	0.448775	-1.15594			WBGene00044375	0.1344	0.3128	2.32738	1.21871
WBGene00021054	3.805	1.202	0.3159	-1.66246			WBGene00018809	0.4355	1.317	3.02411	1.59651			WBGene00018199	15.03	6.292	0.418629	-1.25625
WBGene00021052	0.6714	5.041	7.50819	2.90847			WBGene00003662	0.5274	1.17	2.21843	1.14954			WBGene00017454	0.07844	0.04149	0.528939	-0.918826
WBGene00020009	1.463	10.06	6.87628	2.78163			WBGene00016777	0.03882	0.1027	2.64554	1.40356			WBGene00017459	1.412	0.5974	0.423088	-1.24097
WBGene00020008	0.09678	1.257	12.9882	3.69913			WBGene00003665	0.1227	0.2707	2.20619	1.14156			WBGene00017460	7.078	3.466	0.489686	-1.03007
WBGene00020367	8.364	25.11	3.00215	1.586			WBGene00016779	19	10.7	0.563158	-0.828389			WBGene00017451	0.4153	0.1115	0.268481	-1.89711
WBGene00006476	24.46	78.98	3.22895	1.69106			WBGene00018754	4.381	2.404	0.548733	-0.865823			WBGene00021730	10.77	2.628	0.244011	-2.03498
WBGene00020368	38.39	64.72	1.68586	0.753481			WBGene00018746	18.7	9.377	0.501444	-0.99584			WBGene00021724	0.8128	0.445	0.54749	-0.869095
WBGene00018969	4.844	39.46	8.14616	3.02612			WBGene00018745	0.08661	0.2292	2.64635	1.404			WBGene00020290	6.976	2.131	0.305476	-1.71087
WBGene00017947	0.3771	0.8268	2.19252	1.13259			WBGene00021192	26.25	13.44	0.512	-0.965784			WBGene00020293	0.052	0.0121	0.232692	-2.1035
WBGene00019858	0.6139	1.301	2.11924	1.08355			WBGene00020643	0.2622	0.8096	3.08772	1.62654			WBGene00017555	0.1159	0.01124	0.0969802	-3.36617
WBGene00019859	0.2012	1.429	7.10239	2.8283			WBGene00019641	11.83	24.92	2.10651	1.07485			WBGene00017551	0.1554	0.03014	0.193951	-2.36624
WBGene00019854	13.55	7.065	0.521402	-0.939531			WBGene00019640	0.2065	4.03	19.5157	4.28657			WBGene00017557	0.2817	1.475	5.23607	2.38848
WBGene00006495	8.955	18.35	2.04913	1.03501			WBGene00003017	0.4797	2.714	5.6577	2.50022			WBGene00015841	0.3027	9.195	30.3766	4.92489
WBGene00017948	0.1297	0.795	6.12953	2.61578			WBGene00044382	0.04397	1.125	25.5856	4.67726			WBGene00015843	2.598	1.282	0.493457	-1.01901
WBGene00017949	8.566	5.245	0.612304	-0.707679			WBGene00019487	25.73	60.39	2.34707	1.23086			WBGene00015851	0.1745	0.609	3.48997	1.80322
WBGene00017945	0.9189	3.612	3.93079	1.97482			WBGene00019486	0.09133	5.72	62.63	5.96878			WBGene00015850	1.1	0.48	0.436364	-1.1964
WBGene00015299	0.7892	1.347	1.70679	0.771287			WBGene00019488	6.396	1.478	0.231082	-2.11352			WBGene00015849	5.493	2.43	0.442381	-1.17664
WBGene00015300	0.415	10.24	24.6747	4.62496			WBGene00019484	0.748	0.2514	0.336096	-1.57305			WBGene00021717	2.093	0.4273	0.204157	-2.29225
WBGene00021797	0.2462	0.06478	0.263119	-1.92621			WBGene00004135	1.217	7.164	5.88661	2.55744			WBGene00021719	12.74	5.104	0.400628	-1.31967
WBGene00002252	0.1858	1.604	8.63294	3.10985			WBGene00021055	7.123	2.383	0.33455	-1.57971			WBGene00021716	1.98	0.9834	0.496667	-1.00965
WBGene00001438	0.5277	1.367	2.59049	1.37322			WBGene00021053	12.89	4.184	0.324593	-1.6233			WBGene00021721	10.75	4.014	0.373395	-1.42122
WBGene00022743	0.6881	1.946	2.82808	1.49982			WBGene00021054	3.805	2.014	0.529304	-0.917833			WBGene00021118	0.01118	0.05205	4.65564	2.21898
WBGene00022741	11.66	5.184	0.444597	-1.16943			WBGene00021052	0.6714	7.633	11.3688	3.50701			WBGene00021117	0.3153	0.1631	0.517285	-0.950968
WBGene00003699	4.103	7.079	1.72532	0.786866			WBGene00020009	1.463	16.52	11.2919	3.49721			WBGene00021134	0.07112	0.2896	4.07199	2.02573
WBGene00006657	1.072	2.29	2.13619	1.09504			WBGene00020008	0.09678	1.096	11.3247	3.5014			WBGene00021147	0.2105	0.81	3.84798	1.9441
WBGene00020461	5.139	2.936	0.571317	-0.807636			WBGene00020367	8.364	24.89	2.97585	1.5733			WBGene00021146	0.2389	1.769	7.40477	2.88846
WBGene00021056	30.9	16.09	0.520712	-0.941443			WBGene00006476	24.46	80.97	3.3103	1.72696			WBGene00021711	0.5746	0.3086	0.537069	-0.89682
WBGene00020248	0.4515	4.355	9.64563	3.26987			WBGene00018969	4.844	57.9	11.9529	3.57929			WBGene00021713	0.5125	0.1193	0.23278	-2.10296
WBGene00020250	0.3349	7.629	22.7799	4.50969			WBGene00017947	0.3771	0.8009	2.12384	1.08667			WBGene00018234	0.1549	0.4505	2.90833	1.54019
WBGene00015135	2.45	7.152	2.91918	1.54556			WBGene00019858	0.6139	1.243	2.02476	1.01775			WBGene00019799	6.192	2.531	0.408753	-1.2907
WBGene00005059	1.594	0.9777	0.613363	-0.705188			WBGene00019859	0.2012	1.118	5.55666	2.47422			WBGene00019797	3.873	0.9658	0.249367	-2.00366
WBGene00005062	0.04013	0.07919	1.97334	0.980637			WBGene00019854	13.55	6.449	0.475941	-1.07115			WBGene00019793	0.6962	0.2642	0.379489	-1.39787
WBGene00018051	7.203	17.81	2.47258	1.30602			WBGene00006495	8.955	22.67	2.53155	1.34002			WBGene00019798	2.004	0.7542	0.376347	-1.40986
WBGene00022283	37.73	83.35	2.20912	1.14347			WBGene00017948	0.1297	1.377	10.6168	3.40828			WBGene00044314	3.179	1.335	0.419943	-1.25173
WBGene00020222	0.219	1.204	5.49772	2.45883			WBGene00017949	8.566	4.404	0.514126	-0.959807			WBGene00017587	1.429	0.3432	0.240168	-2.05788
WBGene00044383	16.09	26.88	1.6706	0.740369			WBGene00017945	0.9189	3.713	4.0407	2.01461			WBGene00004750	19.78	6.317	0.319363	-1.64673
WBGene00020220	4.857	3.078	0.633725	-0.658072			WBGene00015819	15.52	9.026	0.581572	-0.78197			WBGene00017584	20.29	7.969	0.392755	-1.3483
WBGene00018274	3.508	8.545	2.43586	1.28443			WBGene00015815	21.46	12.39	0.577353	-0.792474			WBGene00017589	13.01	6.006	0.461645	-1.11514
WBGene00017374	11.97	53.85	4.49875	2.16952			WBGene00015820	0.4956	0.1366	0.275626	-1.85922			WBGene00016713	0.1438	0.03347	0.232754	-2.10312
WBGene00018273	0.06658	0.6897	10.359	3.37281			WBGene00015821	0.06536	0.02882	0.440942	-1.18134			WBGene00017406	1.485	0.5509	0.370976	-1.4306
WBGene00018275	10.38	30.97	2.98362	1.57706			WBGene00015300	0.415	9.151	22.0506	4.46275			WBGene00017405	7.339	2.008	0.273607	-1.86982
WBGene00018272	0.7907	1.445	1.82749	0.869867			WBGene00021797	0.2462	0.04344	0.176442	-2.50273			WBGene00017407	0.3547	0.1032	0.29095	-1.78116
WBGene00018271	28.64	67.55	2.35859	1.23792			WBGene00021795	20.77	7.359	0.354309	-1.49692			WBGene00017404	0.03598	0.08372	2.32685	1.21838
WBGene00016163	7.487	3.646	0.486977	-1.03807			WBGene00002252	0.1858	2.117	11.394	3.5102			WBGene00017402	42.2	10.91	0.258531	-1.95159
WBGene00017838	0.6547	1.153	1.76111	0.816487			WBGene00001438	0.5277	2.308	4.3737	2.12885			WBGene00044693	6.646	2.648	0.398435	-1.32758
WBGene00044662	0.3475	4.757	13.6892	3.77497			WBGene00022743	0.6881	2.815	4.09098	2.03244			WBGene00044694	6.122	2.797	0.456877	-1.13012
WBGene00017842	1.342	8.36	6.22951	2.63912			WBGene00003615	1.21	0.6314	0.521818	-0.938381			WBGene00044692	15.69	8.118	0.5174	-0.950649
WBGene00045455	0.9684	3.525	3.64002	1.86395			WBGene00006657	1.072	3.234	3.01679	1.59301			WBGene00017408	3.459	1.139	0.329286	-1.60259
WBGene00016354	26.26	58.18	2.21554	1.14766			WBGene00020461	5.139	1.802	0.350652	-1.51189			WBGene00020776	0.4734	1.157	2.44402	1.28926
WBGene00016356	0.6053	0.3412	0.563687	-0.827033			WBGene00021056	30.9	16.41	0.531068	-0.913032			WBGene00020778	6.066	2.752	0.453676	-1.14027
WBGene00003435	0.2292	0.09049	0.394808	-1.34078			WBGene00020248	0.4515	5.155	11.4175	3.51317			WBGene00020772	0.4806	1.184	2.46359	1.30076
WBGene00044767	0.5213	2.571	4.9319	2.30214			WBGene00020250	0.3349	8.164	24.3774	4.60747			WBGene00020771	2.342	0.9953	0.424979	-1.23454
WBGene00017384	0.2209	0.109	0.493436	-1.01907			WBGene00015135	2.45	8.467	3.45592	1.78907			WBGene00021173	0.1936	0.09009	0.465341	-1.10364
WBGene00001754	0.2209	0.4903	2.21956	1.15027			WBGene00015136	13.99	7.455	0.532881	-0.908116			WBGene00021171	0.1333	0.05973	0.448087	-1.15815
WBGene00001756	0.2409	0.5772	2.39601	1.26064			WBGene00015134	22.89	9.813	0.428702	-1.22195			WBGene00018805	0.03769	0.1316	3.49164	1.80391
WBGene00003430	0.2984	0.1839	0.616287	-0.698326			WBGene00005058	0.2101	0.07415	0.352927	-1.50256			WBGene00018806	9.253	4.581	0.495083	-1.01426
WBGene00003429	0.4171	0.1372	0.328938	-1.60411			WBGene00005060	0.1601	0.0706	0.440974	-1.18123			WBGene00018804	1.924	6.716	3.49064	1.80349
WBGene00022763	0.08212	0.3038	3.69946	1.88732			WBGene00004122	0.5904	0.05081	0.0860603	-3.53851			WBGene00018803	0.1275	0.5786	4.53804	2.18207
WBGene00001778	6.092	2.627	0.431221	-1.2135			WBGene00018051	7.203	22.58	3.1348	1.64838			WBGene00018808	4.648	1.488	0.320138	-1.64324
WBGene00022760	2.868	0.7341	0.255962	-1.966			WBGene00022283	37.73	86.56	2.2942	1.19799			WBGene00004821	36.98	11.69	0.316117	-1.66147
WBGene00006619	30.21	15.41	0.510096	-0.971159			WBGene00020222	0.219	1.132	5.16895	2.36987			WBGene00018809	0.2178	3.239	14.8714	3.89447
WBGene00044385	0.1763	0.08695	0.493193	-1.01977			WBGene00044383	16.09	34.19	2.12492	1.08741			WBGene00016777	0.01941	0.04517	2.32715	1.21856
WBGene00044666	26.11	14.9	0.570663	-0.80929			WBGene00020225	0.03914	0.01726	0.440981	-1.18121			WBGene00016779	8.792	2.39	0.271838	-1.87918
WBGene00002068	157.2	93.84	0.596947	-0.744326			WBGene00018274	3.508	8.977	2.55901	1.35558			WBGene00005456	0.1973	0.0255	0.129245	-2.95182
WBGene00016152	0.3043	0.797	2.61913	1.38909			WBGene00017374	11.97	44.46	3.71429	1.89308			WBGene00018749	7.556	17.36	2.29751	1.20007
WBGene00044387	3.918	17.22	4.3951	2.1359			WBGene00018273	0.06658	0.646	9.70261	3.27837			WBGene00018748	6.552	14.54	2.21917	1.15002
WBGene00016153	0.07344	0.4709	6.41204	2.68078			WBGene00018275	10.38	30.8	2.96724	1.56912			WBGene00018754	2.274	0.9339	0.410686	-1.28389
WBGene00015455	0.07688	2.048	26.6389	4.73546			WBGene00018272	0.7907	1.559	1.97167	0.979419			WBGene00018746	9.776	3.086	0.315671	-1.66351
WBGene00077489	0.1397	0.2756	1.9728	0.980244			WBGene00018271	28.64	61.08	2.13268	1.09267			WBGene00021192	13.12	4.499	0.342912	-1.54409
WBGene00015456	0.2055	1.149	5.59124	2.48317			WBGene00016163	7.487	2.832	0.378256	-1.40257			WBGene00019641	5.634	14.32	2.54171	1.3458
WBGene00015457	0.1439	0.3549	2.4663	1.30235			WBGene00017838	0.6547	2.021	3.08691	1.62616			WBGene00019640	0.1032	1.772	17.1705	4.10186
WBGene00003402	0.4479	1.902	4.24648	2.08627			WBGene00044662	0.3475	4.713	13.5626	3.76156			WBGene00003017	0.2481	1.309	5.2761	2.39947
WBGene00017279	0.04542	0.1344	2.95905	1.56513			WBGene00017842	1.342	11.37	8.47243	3.08278			WBGene00044382	0.04397	0.9721	22.1083	4.46651
WBGene00017278	0.2942	1.368	4.6499	2.2172			WBGene00045455	0.9684	2.062	2.12929	1.09037			WBGene00019487	12.94	32.22	2.48995	1.31612
WBGene00001588	0.1298	1.185	9.12943	3.19052			WBGene00016354	26.26	67.34	2.56436	1.3586			WBGene00019486	0.0548	2.423	44.2153	5.46647
WBGene00019023	0.1425	0.2811	1.97263	0.980122			WBGene00044767	0.5213	3.832	7.35085	2.87791			WBGene00019485	0.1231	0.3341	2.71405	1.44045
WBGene00019024	0.5728	0.1956	0.34148	-1.55013			WBGene00001754	0.2209	0.9742	4.41014	2.14082			WBGene00004135	0.5986	4.806	8.02873	3.00517
WBGene00019025	0.3809	0.7516	1.97322	0.980553			WBGene00001755	154.9	65.1	0.420271	-1.25061			WBGene00004467	76.85	35.1	0.456734	-1.13057
WBGene00016160	0.01704	0.5464	32.0657	5.00296			WBGene00001756	0.2409	0.1214	0.503944	-0.988666			WBGene00019483	0.1096	0.04251	0.387865	-1.36637
WBGene00044389	0.5551	1.095	1.97262	0.980111			WBGene00003430	0.2984	0.5593	1.87433	0.906375			WBGene00021053	6.395	1.716	0.268335	-1.89789
WBGene00016415	7.768	20.56	2.64676	1.40423			WBGene00001778	6.092	0.7047	0.115676	-3.11183			WBGene00021054	1.794	0.4745	0.264493	-1.9187
WBGene00004020	0.39	1.672	4.28718	2.10003			WBGene00006619	30.21	15.42	0.510427	-0.970223			WBGene00021052	0.3357	4.036	12.0226	3.58768
WBGene00004023	0.03016	0.05952	1.97347	0.980738			WBGene00019086	0.05459	0.0321	0.58802	-0.766063			WBGene00020009	0.7172	8.928	12.4484	3.63789
WBGene00004221	0.988	6.028	6.10121	2.6091			WBGene00044666	26.11	11.93	0.456913	-1.13001			WBGene00020008	0.04839	0.8445	17.452	4.12532
WBGene00016909	0.05595	0.09199	1.64415	0.717339			WBGene00002068	157.2	89.89	0.571819	-0.806369			WBGene00020367	3.985	15.17	3.80678	1.92857
WBGene00016911	1.008	0.4094	0.406151	-1.29991			WBGene00016152	0.3043	1.462	4.80447	2.26438			WBGene00006476	12	47.14	3.92833	1.97392
WBGene00022782	1.475	3.441	2.33288	1.22211			WBGene00044387	3.918	16.34	4.1705	2.06022			WBGene00018969	2.395	31.48	13.1441	3.71634
WBGene00017234	6.166	11.51	1.86669	0.900481			WBGene00016153	0.07344	0.3563	4.85158	2.27845			WBGene00017947	0.1956	0.4632	2.3681	1.24373
WBGene00006923	22.42	42.28	1.88582	0.915189			WBGene00015455	0.07688	1.695	22.0473	4.46253			WBGene00019859	0.1006	0.7024	6.98211	2.80366
WBGene00017290	0.4324	3.031	7.00971	2.80936			WBGene00077489	0.1397	0.308	2.20472	1.1406			WBGene00019854	6.336	3.141	0.495739	-1.01235
WBGene00017139	0.1635	0.04609	0.281896	-1.82676			WBGene00015456	0.2055	1.45	7.05596	2.81884			WBGene00006495	4.532	12.59	2.77802	1.47406
WBGene00017140	18.66	10.74	0.575563	-0.796955			WBGene00015457	0.1439	0.5395	3.74913	1.90656			WBGene00017948	0.07075	0.4711	6.65866	2.73523
WBGene00017135	35.3	17.7	0.501416	-0.995919			WBGene00003402	0.4479	2.456	5.48337	2.45506			WBGene00017949	4.67	1.853	0.396788	-1.33356
WBGene00017134	158.5	94.02	0.593186	-0.753443			WBGene00017279	0.04542	0.2604	5.73316	2.51933			WBGene00017945	0.4594	2.776	6.04266	2.59518
WBGene00023407	0.3128	0.5485	1.75352	0.810251			WBGene00017278	0.2942	1.298	4.41196	2.14142			WBGene00045297	0.2809	0.713	2.53827	1.34385
WBGene00018961	0.5916	0.3101	0.524172	-0.931889			WBGene00001588	0.1298	1.231	9.48382	3.24547			WBGene00015819	7.736	3.986	0.515253	-0.956646
WBGene00017396	0.6874	0.3083	0.448502	-1.15681			WBGene00019023	0.1425	0.7226	5.07088	2.34224			WBGene00015300	0.2075	7.779	37.4892	5.2284
WBGene00022674	0.1168	0.288	2.46575	1.30203			WBGene00019022	7.462	3.189	0.427365	-1.22646			WBGene00021795	9.94	3.346	0.33662	-1.57081
WBGene00044390	0.1696	0.5857	3.45342	1.78803			WBGene00019024	0.5728	0.2332	0.407123	-1.29646			WBGene00021794	0.03409	0.07932	2.32678	1.21834
WBGene00022669	16.79	9.525	0.567302	-0.817811			WBGene00016160	0.01704	0.7742	45.4343	5.50571			WBGene00002252	0.09292	0.8829	9.50172	3.24819
WBGene00001965	0.8209	0.391	0.476306	-1.07004			WBGene00016415	7.768	22.77	2.93126	1.55152			WBGene00001438	0.2858	0.614	2.14836	1.10323
WBGene00001964	0.1361	0.2462	1.80896	0.855164			WBGene00004020	0.39	2.764	7.08718	2.82521			WBGene00022743	0.3316	1.206	3.63691	1.86271
WBGene00001966	0.4866	0.3054	0.62762	-0.672036			WBGene00004023	0.03016	0.07982	2.64655	1.40411			WBGene00022741	5.869	2.947	0.50213	-0.993868
WBGene00002096	2.795	0.541	0.19356	-2.36915			WBGene00004221	0.988	6.391	6.46862	2.69346			WBGene00006657	0.5467	1.373	2.51143	1.32851
WBGene00015894	25.73	5.631	0.21885	-2.19199			WBGene00016909	0.05595	0.3783	6.76139	2.75732			WBGene00020461	2.631	1.079	0.41011	-1.28592
WBGene00015896	0.1418	0.03504	0.247109	-2.01678			WBGene00016911	1.008	0.4183	0.41498	-1.26889			WBGene00021056	15.43	4.518	0.292806	-1.77198
WBGene00015887	44.72	17.94	0.401163	-1.31774			WBGene00022782	1.475	3.668	2.48678	1.31428			WBGene00020248	0.2258	2.714	12.0195	3.5873
WBGene00020803	0.0437	2.544	58.2151	5.86332			WBGene00022780	0.2035	0.6134	3.01425	1.5918			WBGene00020250	0.1827	4.18	22.879	4.51595
WBGene00020804	0.1358	0.3127	2.30265	1.2033			WBGene00017291	9.051	4.765	0.526461	-0.925601			WBGene00015135	1.231	5.394	4.3818	2.13152
WBGene00015917	0.03875	0.325	8.3871	3.06817			WBGene00005226	0.04154	0.1099	2.64564	1.40362			WBGene00015136	6.997	3.829	0.547235	-0.869769
WBGene00003097	0.9173	8.023	8.74632	3.12868			WBGene00017289	111.2	64.16	0.576978	-0.793411			WBGene00015134	11.18	3.951	0.353399	-1.50063
WBGene00015919	2.304	1.014	0.440104	-1.18408			WBGene00017292	3.315	1.431	0.431674	-1.21199			WBGene00005062	0.02007	0.0467	2.32686	1.21838
WBGene00016114	1.187	9.371	7.89469	2.98088			WBGene00017290	0.4324	2.991	6.91721	2.79019			WBGene00005060	0.08004	0.1863	2.32759	1.21883
WBGene00015942	18.28	37.6	2.05689	1.04047			WBGene00006434	426.1	213	0.499883	-1.00034			WBGene00004122	0.3073	5.038	16.3944	4.03513
WBGene00004267	1.542	13.76	8.92348	3.15761			WBGene00017136	0.1084	0.02732	0.25203	-1.98834			WBGene00018051	3.605	13.45	3.73093	1.89954
WBGene00015944	0.2606	0.1543	0.592095	-0.756099			WBGene00017139	0.1635	0.06181	0.378043	-1.40338			WBGene00022283	18.62	48.47	2.60311	1.38024
WBGene00044668	0.03195	0.2206	6.90454	2.78754			WBGene00017140	18.66	7.381	0.395552	-1.33806			WBGene00020222	0.1095	0.7099	6.48311	2.69668
WBGene00002054	11.14	46.16	4.14363	2.05089			WBGene00017135	35.3	14	0.396601	-1.33424			WBGene00004461	34.25	17.08	0.498686	-1.0038
WBGene00017327	2.256	8.398	3.72252	1.89628			WBGene00017134	158.5	76.72	0.484038	-1.04681			WBGene00004737	31.01	14.1	0.454692	-1.13704
WBGene00002053	38.17	98.92	2.59156	1.37382			WBGene00017132	67.82	39.75	0.58611	-0.770756			WBGene00017368	52.23	23.26	0.445338	-1.16703
WBGene00019408	5.15	14.71	2.85631	1.51415			WBGene00017216	2.121	4.101	1.93352	0.951231			WBGene00018274	1.841	5.618	3.0516	1.60957
WBGene00019411	0.8084	3.439	4.25408	2.08885			WBGene00017215	0.02859	0.07566	2.64638	1.40402			WBGene00017374	5.833	36.26	6.21636	2.63607
WBGene00000650	1.707	121.2	71.0018	6.14978			WBGene00023407	0.3128	2.207	7.05563	2.81877			WBGene00018273	0.03329	0.5423	16.2902	4.02593
WBGene00002268	1.366	51.89	37.9868	5.24743			WBGene00000935	25.32	12.17	0.480648	-1.05695			WBGene00018275	5.034	20.06	3.9849	1.99454
WBGene00019270	1.307	2.426	1.85616	0.89232			WBGene00018961	0.5916	0.1957	0.330798	-1.59598			WBGene00018272	0.3953	1.136	2.87377	1.52294
WBGene00019269	0.01995	0.07875	3.94737	1.98089			WBGene00017395	0.9611	2.045	2.12777	1.08934			WBGene00018271	14.59	46.51	3.1878	1.67256
WBGene00019268	9.317	20.24	2.17237	1.11927			WBGene00017396	0.6874	0.2756	0.400931	-1.31857			WBGene00018268	1.591	6.551	4.11754	2.04178
WBGene00018871	0.09803	0.8705	8.87993	3.15055			WBGene00044390	0.1696	0.4488	2.64623	1.40394			WBGene00016163	3.635	1.156	0.318019	-1.65281
WBGene00018873	0.04178	0.1237	2.96075	1.56596			WBGene00022669	16.79	6.46	0.384753	-1.378			WBGene00017838	0.3274	0.8161	2.49267	1.31769
WBGene00018869	28.63	54.24	1.89452	0.92183			WBGene00001965	0.8209	0.2497	0.304178	-1.71701			WBGene00044662	0.1738	2.628	15.1208	3.91847
WBGene00019128	0.4701	2.511	5.34142	2.41722			WBGene00001966	0.4866	0.2341	0.481093	-1.05561			WBGene00017842	0.6668	4.871	7.30504	2.86889
WBGene00017894	1.319	2.171	1.64594	0.718915			WBGene00015887	44.72	20.5	0.458408	-1.1253			WBGene00045455	0.4341	1.71	3.93918	1.9779
WBGene00000403	26.33	81.7	3.10292	1.63363			WBGene00020803	0.0437	6.13	140.275	7.13211			WBGene00016353	7.365	4.023	0.546232	-0.872414
WBGene00044394	1.894	16.46	8.6906	3.11946			WBGene00020804	0.1358	0.5858	4.3137	2.10892			WBGene00016354	13.04	32.56	2.49693	1.32016
WBGene00015004	0.2162	0.03047	0.140934	-2.82691			WBGene00015917	0.03875	0.2051	5.2929	2.40406			WBGene00016356	0.3026	0.1677	0.554197	-0.851529
WBGene00015005	0.315	0.1195	0.379365	-1.39834			WBGene00003097	0.9173	8.66	9.44075	3.2389			WBGene00044767	0.2896	1.55	5.35221	2.42013
WBGene00002089	0.1261	1.804	14.3061	3.83856			WBGene00016114	1.187	12.6	10.615	3.40803			WBGene00017384	0.1104	0.3213	2.91033	1.54118
WBGene00022649	0.3709	1.955	5.27096	2.39807			WBGene00016112	33.5	18.89	0.563881	-0.826538			WBGene00001754	0.1104	0.8674	7.85688	2.97396
WBGene00020029	3.073	15.83	5.15132	2.36494			WBGene00015942	18.28	39.21	2.14497	1.10096			WBGene00001755	77.53	37.62	0.485232	-1.04325
WBGene00020023	0.07492	0.7392	9.86652	3.30254			WBGene00004267	1.542	17.07	11.07	3.46859			WBGene00003430	0.2611	0.08679	0.332401	-1.589
WBGene00044395	1.155	21.4	18.5281	4.21165			WBGene00015944	0.2606	0.7357	2.8231	1.49728			WBGene00022763	0.04106	0.1194	2.90794	1.54
WBGene00020022	3.982	9.986	2.50779	1.32641			WBGene00044296	2.385	1.358	0.569392	-0.812506			WBGene00001778	2.963	0.3873	0.130712	-2.93554
WBGene00019190	0.07208	0.0237	0.328801	-1.60471			WBGene00002054	11.14	37.83	3.39587	1.76378			WBGene00022760	1.382	0.5561	0.402388	-1.31334
WBGene00044287	0.08831	0.2323	2.63051	1.39534			WBGene00017327	2.256	7.238	3.20833	1.68182			WBGene00006619	15.03	4.599	0.305988	-1.70845
WBGene00004346	0.2216	4.291	19.3637	4.27528			WBGene00002053	38.17	105.8	2.77181	1.47083			WBGene00003949	55.44	28.09	0.506674	-0.980871
WBGene00016236	4.161	2.585	0.621245	-0.686766			WBGene00019408	5.15	16.42	3.18835	1.67281			WBGene00019087	39.44	20.01	0.507353	-0.978938
WBGene00016237	5.897	26.26	4.45311	2.15481			WBGene00019406	0.2645	0.1166	0.440832	-1.1817			WBGene00044666	12.88	6.676	0.518323	-0.948077
WBGene00019018	0.711	4.865	6.84248	2.77452			WBGene00019411	0.8084	5.437	6.72563	2.74967			WBGene00002068	81.57	25.78	0.316048	-1.66179
WBGene00001373	0.4946	1.189	2.40396	1.26541			WBGene00000650	1.707	128.7	75.3954	6.23641			WBGene00016152	0.1574	0.5615	3.56734	1.83485
WBGene00018251	3.685	8.385	2.27544	1.18615			WBGene00022885	32.65	17.73	0.543032	-0.88089			WBGene00016151	30.98	15.19	0.490316	-1.02822
WBGene00018252	33.67	19.49	0.578854	-0.78873			WBGene00002268	1.366	54.07	39.5827	5.3068			WBGene00044387	1.781	11.24	6.31106	2.65788
WBGene00001440	11.91	19.54	1.64064	0.714257			WBGene00019269	0.01995	0.2464	12.3509	3.62654			WBGene00016153	0.03672	0.3418	9.30828	3.21851
WBGene00016243	15.43	7.881	0.510758	-0.969287			WBGene00018871	0.09803	0.8215	8.38009	3.06697			WBGene00001102	51.96	22.87	0.440146	-1.18395
WBGene00016246	0.09907	0.5775	5.82921	2.5433			WBGene00019128	0.4701	3.884	8.26207	3.0465			WBGene00015456	0.0685	0.9564	13.962	3.80344
WBGene00016248	0.6698	1.201	1.79307	0.842434			WBGene00019129	37.05	16.4	0.442645	-1.17578			WBGene00015457	0.07196	0.7116	9.88883	3.3058
WBGene00017438	0.6872	8.442	12.2846	3.61878			WBGene00000403	26.33	98.71	3.74896	1.90649			WBGene00003402	0.224	1.049	4.68304	2.22744
WBGene00017443	1.592	0.798	0.501256	-0.99638			WBGene00044394	1.894	19.25	10.1637	3.34535			WBGene00017279	0.02271	0.05285	2.32717	1.21858
WBGene00017437	3.816	24.53	6.4282	2.68441			WBGene00015002	0.447	0.8625	1.92953	0.94825			WBGene00017278	0.1471	0.7335	4.9864	2.318
WBGene00017434	2.885	8.212	2.84645	1.50916			WBGene00015005	0.315	0.171	0.542857	-0.881356			WBGene00001588	0.08114	0.5287	6.5159	2.70396
WBGene00017439	0.1415	0.4189	2.96042	1.5658			WBGene00002086	1.333	0.4704	0.352888	-1.50272			WBGene00019023	0.07124	0.4973	6.98063	2.80336
WBGene00016210	8.292	33.14	3.99662	1.99878			WBGene00002089	0.1261	2.002	15.8763	3.9888			WBGene00016160	0.008521	0.347	40.7229	5.34777
WBGene00016215	0.2148	0.3885	1.80866	0.854921			WBGene00022649	0.3709	2.759	7.43866	2.89504			WBGene00016416	0.0398	0.1019	2.5603	1.35631
WBGene00016312	0.1492	0.09199	0.616555	-0.697699			WBGene00020029	3.073	12.44	4.04816	2.01727			WBGene00016415	3.867	12.09	3.12645	1.64453
WBGene00004860	8.84	14.58	1.64932	0.721872			WBGene00020023	0.07492	0.6774	9.04164	3.17659			WBGene00004020	0.3766	1.095	2.90759	1.53983
WBGene00016314	0.3085	1.815	5.88331	2.55663			WBGene00044395	1.155	18.79	16.2684	4.024			WBGene00004023	0.01508	0.07019	4.65451	2.21863
WBGene00016315	4.925	11.93	2.42234	1.2764			WBGene00020022	3.982	9.013	2.26344	1.17851			WBGene00004221	0.4905	3.636	7.41284	2.89003
WBGene00016319	22.49	46.03	2.04669	1.03329			WBGene00020027	40.32	23.68	0.587302	-0.767827			WBGene00022781	8.084	4.483	0.554552	-0.850605
WBGene00019606	330.4	199.7	0.604419	-0.726379			WBGene00019190	0.07208	0.159	2.20588	1.14136			WBGene00022782	0.7154	2.445	3.41767	1.77301
WBGene00019605	0.06984	3.342	47.8522	5.58051			WBGene00019194	0.08252	0.5095	6.17426	2.62627			WBGene00005226	0.02077	0.145	6.98122	2.80348
WBGene00044756	17.03	34.63	2.03347	1.02394			WBGene00044287	0.08831	0.02597	0.294078	-1.76573			WBGene00017292	1.763	0.9027	0.512025	-0.965714
WBGene00019063	0.03071	0.07573	2.46597	1.30216			WBGene00004346	0.2216	5.314	23.9801	4.58377			WBGene00017290	0.1821	1.509	8.28666	3.05079
WBGene00020799	1.697	3.517	2.07248	1.05136			WBGene00016237	5.897	33.2	5.62998	2.49313			WBGene00006434	212.3	117.2	0.552049	-0.857132
WBGene00004996	0.1905	0.05126	0.269081	-1.89389			WBGene00019018	0.711	7.374	10.3713	3.37453			WBGene00017136	0.06195	0.01802	0.29088	-1.78151
WBGene00019372	0.03111	0.3683	11.8386	3.56543			WBGene00001373	0.4946	1.622	3.27942	1.71344			WBGene00004701	230.2	118.2	0.513467	-0.961658
WBGene00000651	0.04982	1.229	24.6688	4.62462			WBGene00018251	3.685	9.404	2.55197	1.35161			WBGene00017139	0.09343	0.02718	0.290913	-1.78134
WBGene00019425	0.3979	0.8037	2.01985	1.01425			WBGene00018250	0.8988	0.3083	0.343013	-1.54367			WBGene00017140	9.176	2.968	0.323452	-1.62837
WBGene00019424	0.9343	3.956	4.23419	2.08208			WBGene00000771	0.242	0.0854	0.352893	-1.5027			WBGene00017135	18.56	4.025	0.216864	-2.20514
WBGene00019428	0.09538	1.445	15.1499	3.92124			WBGene00016243	15.43	5.314	0.344394	-1.53787			WBGene00017142	4.915	2.715	0.552391	-0.856239
WBGene00020897	0.4575	1.498	3.27432	1.71119			WBGene00016246	0.09907	0.715	7.21712	2.85142			WBGene00017134	79.18	18.24	0.230361	-2.11803
WBGene00020898	0.1187	0.5271	4.44061	2.15076			WBGene00016248	0.6698	1.307	1.95133	0.964457			WBGene00017132	34.97	13.26	0.379182	-1.39904
WBGene00004916	469.2	284.5	0.606351	-0.721774			WBGene00020783	45.14	24.37	0.539876	-0.8893			WBGene00023407	0.1738	0.5256	3.02417	1.59654
WBGene00020899	0.1443	0.04748	0.329037	-1.60368			WBGene00017438	0.6872	8.831	12.8507	3.68377			WBGene00000935	12.58	5.168	0.410811	-1.28345
WBGene00019904	0.1127	5.204	46.1757	5.52906			WBGene00017443	1.592	0.7135	0.448178	-1.15786			WBGene00018961	0.5916	0.2151	0.36359	-1.45961
WBGene00019905	10.67	6.467	0.606092	-0.722392			WBGene00017437	3.816	22.98	6.02201	2.59025			WBGene00017390	0.1766	0.411	2.32729	1.21865
WBGene00019906	0.5007	11.53	23.0278	4.5253			WBGene00017441	1.641	0.9649	0.587995	-0.766124			WBGene00001511	73.38	33.35	0.454484	-1.1377
WBGene00043984	0.3556	0.5908	1.66142	0.732415			WBGene00017434	2.885	5.158	1.78787	0.83824			WBGene00044390	0.08481	0.4934	5.81771	2.54045
WBGene00016972	0.2419	0.9761	4.03514	2.01262			WBGene00016210	8.292	36.72	4.42836	2.14677			WBGene00022669	8.409	2.301	0.273635	-1.86967
WBGene00016973	0.519	1.866	3.59538	1.84614			WBGene00016215	0.2148	0.6631	3.08706	1.62623			WBGene00001965	0.3963	0.09881	0.249331	-2.00386
WBGene00016974	2.645	7.14	2.69943	1.43266			WBGene00016312	0.1492	0.0658	0.441019	-1.18109			WBGene00001966	0.2212	0.07715	0.348779	-1.51961
WBGene00017559	0.02303	0.2045	8.87972	3.15051			WBGene00016314	0.3085	1.507	4.88493	2.28834			WBGene00002096	1.423	0.1443	0.101405	-3.30179
WBGene00017560	0.3932	29.73	75.6104	6.24051			WBGene00016315	4.925	10.73	2.17868	1.12345			WBGene00015894	13.78	1.23	0.0892598	-3.48585
WBGene00017562	9.007	41.37	4.59309	2.19947			WBGene00016310	1.174	2.576	2.19421	1.1337			WBGene00015887	23.62	7.186	0.304234	-1.71675
WBGene00005053	0.0413	0.02037	0.49322	-1.0197			WBGene00016319	22.49	39.79	1.76923	0.823122			WBGene00020803	0.02185	2.085	95.4233	6.57627
WBGene00005057	0.04203	0.2073	4.93219	2.30223			WBGene00019608	18.73	11.15	0.595302	-0.748307			WBGene00020804	0.07546	0.2459	3.25868	1.70429
WBGene00016962	0.5094	10.08	19.788	4.30655			WBGene00019606	330.4	129.7	0.392554	-1.34904			WBGene00015917	0.01938	0.1353	6.98142	2.80352
WBGene00003480	1.907	7.039	3.69114	1.88407			WBGene00019605	0.06984	2.895	41.4519	5.37337			WBGene00003097	0.4959	6.548	13.2043	3.72293
WBGene00018840	0.02544	0.1004	3.94654	1.98059			WBGene00019063	0.03071	0.1219	3.96939	1.98892			WBGene00015916	12.8	6.435	0.502734	-0.992132
WBGene00018841	1.564	4.009	2.5633	1.358			WBGene00020799	1.697	3.039	1.79081	0.84061			WBGene00019120	4.589	2.316	0.504685	-0.986545
WBGene00020579	0.1608	2.223	13.8246	3.78917			WBGene00004996	0.1905	0.1069	0.561155	-0.833529			WBGene00006988	26.85	12.05	0.44879	-1.15589
WBGene00020580	0.1181	0.3495	2.95936	1.56528			WBGene00019372	0.03111	0.5488	17.6406	4.14083			WBGene00019118	38.74	17.83	0.460248	-1.11952
WBGene00020581	9.807	32.85	3.34965	1.74401			WBGene00000651	0.04982	2.505	50.281	5.65194			WBGene00016114	0.5745	6.907	12.0226	3.58768
WBGene00020582	0.1432	2.863	19.993	4.32142			WBGene00019424	0.9343	5.031	5.38478	2.42889			WBGene00016113	7.128	3.988	0.559484	-0.837832
WBGene00020584	0.1691	0.05559	0.32874	-1.60498			WBGene00019428	0.09538	2.043	21.4196	4.42086			WBGene00015942	9.097	21.88	2.40519	1.26615
WBGene00020577	0.0354	0.5293	14.952	3.90226			WBGene00020897	0.4575	2.369	5.17814	2.37243			WBGene00015945	1.332	0.6065	0.45533	-1.13501
WBGene00020576	0.2663	4.627	17.3751	4.11895			WBGene00020896	42.74	18.35	0.42934	-1.21981			WBGene00015939	7.202	3.918	0.544016	-0.87828
WBGene00019273	0.01145	0.898	78.4279	6.2933			WBGene00020898	0.1187	0.3142	2.64701	1.40436			WBGene00004267	0.7708	9.478	12.2963	3.62015
WBGene00016005	1.12	4.419	3.94554	1.98022			WBGene00004916	469.2	264.5	0.563725	-0.826935			WBGene00002054	5.306	25.12	4.73426	2.24314
WBGene00016000	0.09222	0.6596	7.15246	2.83844			WBGene00019904	0.1127	7.616	67.5776	6.07847			WBGene00017327	1.026	4.097	3.99318	1.99754
WBGene00016004	0.0504	0.1492	2.96032	1.56575			WBGene00019906	0.5007	14.66	29.279	4.87179			WBGene00002053	19.77	59.09	2.98887	1.5796
WBGene00004507	1.699	5.139	3.02472	1.5968			WBGene00043984	0.3556	0.6603	1.85686	0.892866			WBGene00019408	2.53	9.213	3.6415	1.86453
WBGene00001072	241.1	433.7	1.79884	0.847066			WBGene00016972	0.2419	0.64	2.64572	1.40366			WBGene00019411	0.4547	1.94	4.26655	2.09307
WBGene00001064	158.4	303.2	1.91414	0.936697			WBGene00016973	0.519	2.727	5.25434	2.39351			WBGene00022881	32.76	17.32	0.528694	-0.919496
WBGene00006636	0.4724	4.798	10.1566	3.34435			WBGene00016974	2.645	8.578	3.2431	1.69737			WBGene00000650	0.8046	72.95	90.6662	6.50249
WBGene00020502	5.615	13.07	2.32769	1.2189			WBGene00017559	0.02303	0.2031	8.81893	3.1406			WBGene00002268	0.6935	35.87	51.7231	5.69274
WBGene00020503	0.06263	0.4479	7.15152	2.83825			WBGene00017560	0.3932	32.45	82.528	6.36681			WBGene00019270	0.6604	2.109	3.19352	1.67515
WBGene00018300	1.762	8.512	4.83087	2.27228			WBGene00017562	9.007	29.13	3.23415	1.69339			WBGene00019268	4.78	13.97	2.92259	1.54725
WBGene00018299	3.04	13.62	4.48026	2.16358			WBGene00016963	0.03241	0.1715	5.29158	2.4037			WBGene00018871	0.04902	0.3707	7.56222	2.91881
WBGene00018304	19.74	37.7	1.90983	0.933443			WBGene00016962	0.5094	11.75	23.0664	4.52772			WBGene00018873	0.02089	0.1215	5.81618	2.54007
WBGene00018298	0.3596	1.622	4.51057	2.17331			WBGene00003480	1.907	8.595	4.50708	2.17219			WBGene00019128	0.2178	2.708	12.4334	3.63615
WBGene00044221	0.4835	3.483	7.20372	2.84874			WBGene00018841	1.564	3.888	2.48593	1.31379			WBGene00019129	19.26	10.13	0.525961	-0.926974
WBGene00020478	0.5994	6.904	11.5182	3.52584			WBGene00020579	0.1608	2.503	15.5659	3.96032			WBGene00017895	37.21	18.78	0.504703	-0.986493
WBGene00004921	0.1704	5.022	29.4718	4.88126			WBGene00020580	0.1181	0.243	2.05758	1.04095			WBGene00017894	0.6876	2.098	3.05119	1.60937
WBGene00016625	3.821	16.28	4.26066	2.09108			WBGene00020581	9.807	37.18	3.79117	1.92264			WBGene00000403	13.4	61.62	4.59851	2.20117
WBGene00016626	0.5879	4.827	8.21058	3.03748			WBGene00020582	0.1432	2.836	19.8045	4.30775			WBGene00044394	0.9017	11.02	12.2214	3.61133
WBGene00016627	0.1334	0.2895	2.17016	1.1178			WBGene00020584	0.1691	0.01243	0.0735068	-3.76598			WBGene00015002	0.2235	0.4876	2.18166	1.12542
WBGene00004058	0.4219	2.467	5.84736	2.54778			WBGene00020578	0.1979	0.1047	0.529055	-0.91851			WBGene00002089	0.06304	0.3668	5.81853	2.54065
WBGene00015088	3.404	1.932	0.567568	-0.817136			WBGene00020577	0.0354	0.4059	11.4661	3.5193			WBGene00022649	0.1855	1.393	7.50943	2.9087
WBGene00000211	17.49	7.876	0.450314	-1.151			WBGene00020576	0.2663	4.344	16.3124	4.0279			WBGene00020029	1.494	10.99	7.35609	2.87894
WBGene00015087	0.4256	1.552	3.64662	1.86656			WBGene00019273	0.01145	0.5706	49.8341	5.63906			WBGene00020023	0.03746	0.3051	8.14469	3.02586
WBGene00015797	3.626	1.725	0.475731	-1.07178			WBGene00016005	1.12	6.1	5.44643	2.44531			WBGene00044395	0.5776	14.49	25.0866	4.64884
WBGene00015794	0.01973	2.258	114.445	6.83851			WBGene00016003	0.1838	0.05405	0.29407	-1.76577			WBGene00020022	2.015	5.61	2.78412	1.47722
WBGene00006831	1.901	12.17	6.40189	2.6785			WBGene00016000	0.09222	0.7118	7.7185	2.94832			WBGene00019191	0.02179	0.0507	2.32676	1.21832
WBGene00022856	26	42.18	1.62231	0.698047			WBGene00016004	0.0504	0.3112	6.1746	2.62635			WBGene00019193	0.0437	0.2034	4.65446	2.21861
WBGene00022849	0.02336	0.09217	3.94563	1.98026			WBGene00004507	1.699	7.432	4.37434	2.12906			WBGene00019194	0.08252	0.576	6.98013	2.80325
WBGene00003784	44.93	28.58	0.636101	-0.652673			WBGene00006636	0.4724	2.689	5.69221	2.50899			WBGene00017683	28.23	15.89	0.562876	-0.82911
WBGene00020162	9.939	20.06	2.01831	1.01315			WBGene00020502	5.615	13.1	2.33304	1.22221			WBGene00004346	0.1023	3.083	30.1369	4.91346
WBGene00020161	7.426	16.5	2.22192	1.15181			WBGene00020503	0.06263	0.5386	8.59971	3.10429			WBGene00016237	2.94	16.45	5.59524	2.4842
WBGene00017350	14.4	30.69	2.13125	1.0917			WBGene00018300	1.762	8.154	4.6277	2.21029			WBGene00019018	0.3515	3.681	10.4723	3.3885
WBGene00017351	0.1464	0.353	2.4112	1.26975			WBGene00018299	3.04	11.37	3.74013	1.90309			WBGene00001373	0.241	0.6641	2.7556	1.46237
WBGene00017343	8.391	4.63	0.551782	-0.857831			WBGene00018304	19.74	43.68	2.21277	1.14585			WBGene00018251	2.014	6.116	3.03674	1.60252
WBGene00020319	0.7315	2.767	3.78264	1.91939			WBGene00018298	0.3596	2.266	6.30145	2.65568			WBGene00001440	5.825	14.24	2.44464	1.28962
WBGene00016172	2.489	8.601	3.4556	1.78894			WBGene00044221	0.4835	1.834	3.79317	1.92341			WBGene00000771	0.121	0.2675	2.21074	1.14453
WBGene00016174	1.293	2.334	1.8051	0.852082			WBGene00020480	51.45	30.63	0.595335	-0.748226			WBGene00016243	7.758	3.112	0.401134	-1.31784
WBGene00001129	0.7434	4.364	5.87033	2.55344			WBGene00020482	1.386	2.681	1.93434	0.951844			WBGene00016246	0.04503	0.3353	7.44615	2.89649
WBGene00001594	1.733	7.525	4.34218	2.11842			WBGene00020478	0.5994	9.978	16.6466	4.05716			WBGene00016248	0.3653	0.8265	2.26252	1.17793
WBGene00003966	3.874	19.46	5.02323	2.32862			WBGene00004921	0.1704	5.991	35.1585	5.1358			WBGene00020783	22.97	7.514	0.327122	-1.6121
WBGene00017124	0.06373	1.729	27.1301	4.76182			WBGene00016625	3.821	18.37	4.80764	2.26533			WBGene00017438	0.3504	4.296	12.2603	3.61592
WBGene00017126	0.9136	0.4442	0.486208	-1.04035			WBGene00016626	0.5879	5.654	9.61728	3.26563			WBGene00017443	0.7836	0.3676	0.469117	-1.09198
WBGene00017129	1.658	3.373	2.03438	1.02459			WBGene00004058	0.4219	2.696	6.39014	2.67585			WBGene00017437	1.861	14.24	7.6518	2.9358
WBGene00000530	3.084	1.827	0.592412	-0.755326			WBGene00016632	26.28	14.2	0.540335	-0.888074			WBGene00017435	21.78	11.97	0.549587	-0.863581
WBGene00017970	5.053	53.06	10.5007	3.39241			WBGene00016623	55.37	29.48	0.532418	-0.909368			WBGene00017434	1.455	3.862	2.6543	1.40833
WBGene00017969	0.1887	3.607	19.115	4.25663			WBGene00015088	3.404	2.019	0.593126	-0.75359			WBGene00017439	0.07077	0.4666	6.59319	2.72098
WBGene00000169	0.2391	0.9434	3.94563	1.98026			WBGene00000211	17.49	7.147	0.408634	-1.29112			WBGene00016210	4.112	21.18	5.15078	2.36479
WBGene00017968	0.2922	0.7056	2.41478	1.27189			WBGene00015087	0.4256	1.355	3.18374	1.67072			WBGene00016215	0.1074	0.2916	2.71508	1.441
WBGene00016276	0.2697	2.794	10.3597	3.3729			WBGene00017700	0.259	0.5427	2.09537	1.0672			WBGene00016314	0.1424	0.9389	6.5934	2.72102
WBGene00016273	1.304	4.292	3.29141	1.71871			WBGene00015796	2.381	1.416	0.594708	-0.749746			WBGene00044755	0.06089	0.2125	3.4899	1.80319
WBGene00018476	0.419	1.344	3.20764	1.68151			WBGene00015797	3.626	1.543	0.425538	-1.23264			WBGene00016315	2.397	6.407	2.67292	1.41842
WBGene00017662	0.05699	0.1124	1.97228	0.979861			WBGene00015794	0.01973	2.071	104.967	6.71379			WBGene00016310	0.5732	1.715	2.99197	1.5811
WBGene00017663	0.2655	4.779	18	4.16993			WBGene00006831	1.901	18.4	9.67912	3.27488			WBGene00016319	11.43	34.59	3.02625	1.59753
WBGene00003620	6.352	12.51	1.96946	0.977799			WBGene00022856	26	49.9	1.91923	0.940528			WBGene00019608	9.384	4.558	0.48572	-1.0418
WBGene00018396	8.325	16.34	1.96276	0.972886			WBGene00022849	0.02336	0.06181	2.64598	1.4038			WBGene00019606	172.2	49.25	0.286005	-1.80589
WBGene00018392	15.32	38.31	2.50065	1.3223			WBGene00001872	2.726	1.547	0.567498	-0.817312			WBGene00019605	0.03492	1.788	51.2027	5.67815
WBGene00018393	26.96	51.69	1.91728	0.939065			WBGene00003784	44.93	19.18	0.426886	-1.22808			WBGene00044756	8.209	23.33	2.842	1.50691
WBGene00018394	5.678	2.229	0.392568	-1.34899			WBGene00020161	7.426	15.39	2.07245	1.05134			WBGene00019063	0.01535	0.1072	6.98371	2.80399
WBGene00018397	0.4721	0.08468	0.179369	-2.479			WBGene00017350	14.4	40.92	2.84167	1.50674			WBGene00020799	0.8398	2.293	2.73041	1.44912
WBGene00044673	1.549	0.3056	0.197289	-2.34162			WBGene00017351	0.1464	0.5308	3.62568	1.85825			WBGene00019372	0.01555	0.4705	30.2572	4.91921
WBGene00015568	0.08714	0.1719	1.97269	0.980163			WBGene00017343	8.391	4.687	0.558575	-0.840178			WBGene00000651	0.02491	1.478	59.3336	5.89078
WBGene00015566	1.84	10.68	5.80435	2.53713			WBGene00001597	32.22	18.4	0.571074	-0.808251			WBGene00019424	0.4671	2.627	5.62406	2.49161
WBGene00003526	1.507	3.138	2.08228	1.05817			WBGene00020319	0.7315	3.073	4.20096	2.07072			WBGene00019428	0.04769	0.7927	16.6219	4.05502
WBGene00019290	0.7455	1.634	2.19182	1.13213			WBGene00016172	2.489	9.187	3.69104	1.88403			WBGene00020897	0.2188	1.165	5.3245	2.41265
WBGene00019289	0.6165	1.902	3.08516	1.62534			WBGene00001129	0.7434	4.585	6.16761	2.62471			WBGene00020896	22.55	7.976	0.353703	-1.49939
WBGene00019288	0.9853	0.2209	0.224196	-2.15717			WBGene00001594	1.733	8.192	4.72706	2.24094			WBGene00020898	0.05937	0.1381	2.32609	1.21791
WBGene00017022	0.4344	0.08571	0.197307	-2.34149			WBGene00003966	3.874	22.54	5.81828	2.54059			WBGene00004916	244	103.5	0.42418	-1.23725
WBGene00005641	0.05017	0.264	5.26211	2.39564			WBGene00017124	0.06373	2.108	33.077	5.04776			WBGene00004702	69.93	33.56	0.479908	-1.05917
WBGene00000280	0.5456	3.619	6.63306	2.72968			WBGene00017123	70.42	40.39	0.573559	-0.801987			WBGene00020899	14.37	6.665	0.463814	-1.10838
WBGene00003542	0.07945	0.2613	3.28886	1.71759			WBGene00017127	2.589	1.409	0.544226	-0.877723			WBGene00019904	0.06763	3.646	53.911	5.75251
WBGene00019998	0.287	2.883	10.0453	3.32845			WBGene00017128	2.099	0.3799	0.180991	-2.46601			WBGene00019905	5.652	1.829	0.323602	-1.62771
WBGene00019999	0.0483	0.1104	2.28571	1.19265			WBGene00017129	1.658	4.045	2.43969	1.2867			WBGene00019906	0.2579	9.516	36.898	5.20547
WBGene00016184	0.05046	0.3734	7.39992	2.88751			WBGene00000530	3.084	1.403	0.454929	-1.13629			WBGene00043984	13.12	7.142	0.54436	-0.877368
WBGene00022887	1.903	3.427	1.80084	0.848671			WBGene00017970	5.053	67.8	13.4178	3.74607			WBGene00016971	40.58	18.18	0.448004	-1.15842
WBGene00006947	1.546	98.8	63.9069	5.9979			WBGene00017969	0.1887	3.059	16.2109	4.01889			WBGene00016972	0.1539	0.4093	2.65952	1.41117
WBGene00004398	1.172	0.6553	0.55913	-0.838745			WBGene00000169	0.2391	1.097	4.58804	2.19788			WBGene00016973	0.2653	1.758	6.62646	2.72824
WBGene00022890	0.1579	0.4088	2.58898	1.37238			WBGene00017968	0.2922	1.113	3.80903	1.92943			WBGene00016974	1.348	5.387	3.99629	1.99866
WBGene00006600	0.4612	2.015	4.36904	2.12732			WBGene00003078	171.3	90.22	0.526678	-0.925006			WBGene00017560	0.1966	20.32	103.357	6.69149
WBGene00022891	0.4289	1.08	2.51807	1.33232			WBGene00016276	0.2697	7.097	26.3144	4.71778			WBGene00017562	4.58	29.37	6.41266	2.68092
WBGene00044396	3.434	6.343	1.84712	0.885275			WBGene00016277	6.53	3.074	0.47075	-1.08697			WBGene00005053	0.02065	0.1201	5.81598	2.54002
WBGene00018039	0.03467	0.5472	15.7831	3.98031			WBGene00016273	1.304	6.819	5.22929	2.38662			WBGene00005057	0.02101	0.0978	4.65493	2.21876
WBGene00018042	1.695	5.957	3.51445	1.8133			WBGene00018476	0.419	2.125	5.0716	2.34244			WBGene00016962	0.2547	7.261	28.508	4.8333
WBGene00006363	1.827	19.99	10.9414	3.45173			WBGene00017663	0.2655	5.153	19.4087	4.27863			WBGene00003480	0.9652	3.478	3.6034	1.84936
WBGene00019942	0.3031	15.1	49.8185	5.63861			WBGene00003620	6.352	24.2	3.80982	1.92972			WBGene00018841	0.7872	2.576	3.27236	1.71033
WBGene00019939	0.2535	0.4752	1.87456	0.906549			WBGene00018396	8.325	20.67	2.48288	1.31202			WBGene00020579	0.0769	0.9598	12.4811	3.64168
WBGene00043050	1.42	3.133	2.20634	1.14165			WBGene00018392	15.32	44.06	2.87598	1.52405			WBGene00020581	4.883	21.5	4.40303	2.1385
WBGene00019944	5.551	27.48	4.95046	2.30756			WBGene00018394	5.678	1.508	0.265586	-1.91275			WBGene00020582	0.07809	2.241	28.6977	4.84286
WBGene00020114	5.992	16.46	2.747	1.45785			WBGene00018397	0.4721	0.03785	0.0801737	-3.64073			WBGene00020583	0.01435	0.0334	2.32753	1.2188
WBGene00017548	216.1	127.6	0.590467	-0.760071			WBGene00018391	293.6	155.2	0.52861	-0.919723			WBGene00020584	0.08453	0.01639	0.193896	-2.36665
WBGene00017545	0.07945	0.3723	4.68597	2.22835			WBGene00044673	1.549	0.3279	0.211685	-2.24001			WBGene00020577	0.0236	0.4713	19.9703	4.31979
WBGene00003730	6.109	12.17	1.99214	0.994321			WBGene00015568	0.08714	0.1729	1.98416	0.988531			WBGene00020576	0.1331	2.731	20.5184	4.35885
WBGene00007044	11.86	23.84	2.01012	1.00728			WBGene00015566	1.84	12.46	6.77174	2.75953			WBGene00019273	0.005725	0.3664	64	6
WBGene00015061	5.297	23.71	4.47612	2.16225			WBGene00003526	1.507	4.512	2.99403	1.58209			WBGene00016005	0.5693	3.648	6.40787	2.67984
WBGene00015517	6.753	16.41	2.43003	1.28097			WBGene00019290	0.7455	1.79	2.40107	1.26368			WBGene00016000	0.04611	0.456	9.88939	3.30588
WBGene00004823	21.23	12.71	0.598681	-0.74014			WBGene00019289	0.6165	2.376	3.85401	1.94636			WBGene00016004	0.0252	0.05865	2.32738	1.21871
WBGene00001615	1.018	1.788	1.75639	0.812609			WBGene00019288	0.9853	0.079	0.0801786	-3.64064			WBGene00004507	0.8395	2.73	3.25194	1.7013
WBGene00011640	0.1032	0.4074	3.94767	1.981			WBGene00005641	0.05017	0.1328	2.647	1.40436			WBGene00001072	120.3	305.3	2.53782	1.34359
WBGene00002216	12.48	33.4	2.67628	1.42023			WBGene00000280	0.5456	4.564	8.3651	3.06438			WBGene00001064	78.93	200.6	2.54149	1.34568
WBGene00014067	0.6765	54.09	79.9557	6.32113			WBGene00003542	0.07945	0.3504	4.41032	2.14088			WBGene00020501	7.306	15.9	2.17629	1.12187
WBGene00014051	10.68	25.46	2.3839	1.25332			WBGene00019998	0.287	3.959	13.7944	3.78601			WBGene00006636	0.2501	2.975	11.8952	3.57231
WBGene00014056	3.029	7.083	2.3384	1.22552			WBGene00019999	0.0483	0.2961	6.13043	2.61599			WBGene00020502	2.837	7.797	2.74833	1.45855
WBGene00014053	0.1776	0.292	1.64414	0.717337			WBGene00016184	0.05046	0.8235	16.3199	4.02856			WBGene00020503	0.03131	0.3461	11.054	3.46649
WBGene00014055	0.8676	3.68	4.24159	2.0846			WBGene00006947	1.546	114.8	74.2561	6.21444			WBGene00018302	27.56	13.36	0.484761	-1.04466
WBGene00008438	3.827	7.155	1.86961	0.902738			WBGene00004398	1.172	0.5858	0.499829	-1.00049			WBGene00018300	0.912	5.005	5.48794	2.45626
WBGene00008437	2.309	5.043	2.18406	1.12701			WBGene00022890	0.1579	0.4004	2.53578	1.34243			WBGene00018299	1.598	7.54	4.7184	2.2383
WBGene00008435	0.1214	0.3394	2.79572	1.48322			WBGene00006600	0.4612	2.917	6.3248	2.66102			WBGene00018304	9.883	23.78	2.40615	1.26673
WBGene00011508	36.02	300.6	8.34536	3.06097			WBGene00022891	0.4289	1.448	3.37608	1.75535			WBGene00018298	0.1541	1.853	12.0247	3.58792
WBGene00010503	1.941	5.255	2.70737	1.43689			WBGene00018040	4.617	8.478	1.83626	0.876768			WBGene00044221	1.644	3.601	2.19039	1.13119
WBGene00003089	31.08	52.21	1.67986	0.74834			WBGene00018039	0.03467	0.688	19.8442	4.31065			WBGene00020480	25.47	13.14	0.515901	-0.954834
WBGene00005150	0.04596	0.1134	2.46736	1.30297			WBGene00018042	1.695	7.93	4.67847	2.22604			WBGene00020482	0.6808	1.669	2.45153	1.29368
WBGene00044049	4.783	16.72	3.49571	1.80559			WBGene00006363	1.827	23.88	13.0706	3.70825			WBGene00020478	1.955	6.171	3.15652	1.65834
WBGene00008051	0.1693	0.03341	0.197342	-2.34123			WBGene00019942	0.3031	19.92	65.7209	6.03828			WBGene00004921	0.08519	2.802	32.8912	5.03963
WBGene00077665	0.1055	0.5206	4.9346	2.30293			WBGene00019939	0.2535	0.1342	0.529389	-0.917601			WBGene00016625	1.921	10.46	5.44508	2.44495
WBGene00006832	0.6975	2.937	4.21075	2.07408			WBGene00043050	1.42	4.12	2.90141	1.53675			WBGene00016626	0.2844	3.618	12.7215	3.6692
WBGene00008640	0.02687	0.1855	6.90361	2.78735			WBGene00019944	5.551	25	4.50369	2.17111			WBGene00016627	0.05336	0.1552	2.90855	1.5403
WBGene00006655	2.437	8.925	3.66229	1.87275			WBGene00020114	5.992	18.93	3.15921	1.65956			WBGene00016629	5.029	12.38	2.46172	1.29967
WBGene00008643	1.811	6.353	3.50801	1.81065			WBGene00017548	216.1	81.03	0.374965	-1.41517			WBGene00004058	0.2264	1.221	5.39311	2.43112
WBGene00008641	57.77	36.61	0.63372	-0.658083			WBGene00003012	0.4119	0.2252	0.546735	-0.871087			WBGene00016632	13.03	4.986	0.382655	-1.38588
WBGene00011467	0.04596	0.136	2.95909	1.56516			WBGene00017545	0.07945	0.2628	3.30774	1.72585			WBGene00015088	1.732	0.7886	0.455312	-1.13507
WBGene00000053	0.2275	1.417	6.22857	2.6389			WBGene00017549	12.89	5.684	0.440962	-1.18127			WBGene00000211	8.81	2.943	0.334052	-1.58185
WBGene00011468	2.635	6.195	2.35104	1.2333			WBGene00007044	11.86	25.54	2.15346	1.10665			WBGene00000886	43.51	19.21	0.441508	-1.17949
WBGene00011469	0.2529	0.04159	0.164452	-2.60426			WBGene00015061	5.297	27.49	5.18973	2.37566			WBGene00015087	0.2313	0.7535	3.25767	1.70384
WBGene00004264	3.359	23.69	7.05269	2.81817			WBGene00015517	6.753	13.58	2.01096	1.00788			WBGene00017700	0.1457	0.3579	2.45642	1.29656
WBGene00000652	88.12	146.3	1.66024	0.731388			WBGene00015516	0.2068	0.03316	0.160348	-2.64072			WBGene00004090	23.69	11.48	0.484593	-1.04516
WBGene00010916	0.2323	0.9167	3.94619	1.98046			WBGene00004823	21.23	11.61	0.546868	-0.870736			WBGene00004930	81.88	44	0.537372	-0.896008
WBGene00010917	0.8843	3.538	4.0009	2.00033			WBGene00001615	1.018	2.459	2.41552	1.27233			WBGene00015797	1.664	0.6949	0.417608	-1.25978
WBGene00003743	0.09312	0.7809	8.38595	3.06797			WBGene00015514	693	387.4	0.559019	-0.839031			WBGene00015795	0.3797	0.8932	2.35238	1.23412
WBGene00009404	4.179	2.445	0.585068	-0.773323			WBGene00011640	0.1032	0.3643	3.53004	1.81968			WBGene00015794	0.01973	1.401	71.0086	6.14992
WBGene00010456	0.07072	0.1256	1.77602	0.828646			WBGene00002216	12.48	33.95	2.72035	1.44379			WBGene00006831	0.9465	8.145	8.60539	3.10524
WBGene00010457	1.752	8.74	4.98858	2.31863			WBGene00011641	33.8	17.49	0.517456	-0.950493			WBGene00022852	27.53	15.18	0.551398	-0.858833
WBGene00001571	17.69	9.766	0.552063	-0.857094			WBGene00014067	0.6765	57.88	85.558	6.41883			WBGene00022856	12.93	28.26	2.18561	1.12804
WBGene00010460	0.7472	1.373	1.83753	0.877765			WBGene00014051	10.68	26.34	2.46629	1.30234			WBGene00001872	1.392	0.6899	0.495618	-1.0127
WBGene00008820	0.424	3.263	7.69575	2.94406			WBGene00014056	3.029	8.016	2.64642	1.40404			WBGene00003784	22.59	8.258	0.36556	-1.45182
WBGene00008819	2.61	5.546	2.1249	1.0874			WBGene00014055	0.8676	3.495	4.02835	2.01019			WBGene00020167	0.1539	0.3993	2.59454	1.37548
WBGene00001159	3.97	12.78	3.21914	1.68668			WBGene00008438	3.827	7.884	2.0601	1.04271			WBGene00020163	3.756	8.844	2.35463	1.2355
WBGene00010948	0.135	3.033	22.4667	4.48971			WBGene00008435	0.1214	1.598	13.1631	3.71843			WBGene00020162	5.056	14.04	2.7769	1.47347
WBGene00000135	0.03622	0.3306	9.12755	3.19023			WBGene00008436	5.245	14.64	2.79123	1.4809			WBGene00020168	5.142	2.337	0.454492	-1.13767
WBGene00009903	0.4716	1.616	3.42663	1.77679			WBGene00011508	36.02	257.4	7.14603	2.83714			WBGene00020161	3.019	10.75	3.56078	1.83219
WBGene00008802	12.03	6.518	0.541812	-0.884135			WBGene00011512	0.49	0.9642	1.96776	0.976551			WBGene00017350	7.228	21.02	2.90814	1.54009
WBGene00008803	20.74	10.52	0.507232	-0.979281			WBGene00011510	0.08446	0.1648	1.95122	0.964376			WBGene00017347	117.1	58.23	0.497267	-1.00791
WBGene00009041	0.3526	123.8	351.106	8.45576			WBGene00010503	1.941	4.699	2.42092	1.27555			WBGene00017351	0.08132	0.3028	3.72356	1.89668
WBGene00009043	0.2303	0.1239	0.537994	-0.894338			WBGene00044049	4.783	15.15	3.16747	1.66333			WBGene00017343	4.409	1.835	0.416194	-1.26467
WBGene00010877	41	12.32	0.300488	-1.73462			WBGene00008050	0.3833	0.1014	0.264545	-1.91842			WBGene00001597	16.28	5.665	0.347973	-1.52295
WBGene00010878	58.4	27.4	0.469178	-1.09179			WBGene00008051	0.1693	0.09959	0.588246	-0.765509			WBGene00020319	0.3658	1.459	3.98852	1.99585
WBGene00010879	115.9	53.1	0.458154	-1.1261			WBGene00077665	0.1055	0.8378	7.94123	2.98936			WBGene00016172	1.21	6.455	5.33471	2.41541
WBGene00001523	32.11	18.58	0.578636	-0.789272			WBGene00006832	0.6975	3.057	4.3828	2.13185			WBGene00001129	0.3593	2.625	7.30587	2.86906
WBGene00011755	7.398	16.15	2.18302	1.12633			WBGene00008640	0.02687	0.1777	6.61332	2.72538			WBGene00001594	0.8667	3.847	4.43868	2.15013
WBGene00010881	0.1048	0.3101	2.95897	1.56509			WBGene00006655	2.437	8.799	3.61059	1.85223			WBGene00003966	1.915	12.54	6.5483	2.71112
WBGene00011756	8.754	25.62	2.92666	1.54926			WBGene00008643	1.811	5.964	3.29321	1.71949			WBGene00017124	0.03187	1.248	39.1591	5.29128
WBGene00004383	47.41	30.01	0.632989	-0.659748			WBGene00008641	57.77	30.39	0.526052	-0.926724			WBGene00017123	35.31	18.59	0.52648	-0.92555
WBGene00011757	0.1326	4.404	33.2127	5.05366			WBGene00011466	0.0437	0.1157	2.6476	1.40468			WBGene00000530	1.512	0.6711	0.443849	-1.17186
WBGene00011760	44.35	74.06	1.6699	0.73976			WBGene00000053	0.2275	1.392	6.11868	2.61322			WBGene00017970	2.566	42.13	16.4186	4.03725
WBGene00012175	2.018	16.8	8.32507	3.05746			WBGene00011468	2.635	5.915	2.24478	1.16658			WBGene00017969	0.09435	1.729	18.3254	4.19577
WBGene00012176	0.4917	2.102	4.27496	2.09591			WBGene00011469	0.2529	0.1487	0.587979	-0.766162			WBGene00000169	0.1434	0.6543	4.56276	2.18991
WBGene00004155	21.65	113.9	5.26097	2.39533			WBGene00004264	3.359	30.22	8.99673	3.1694			WBGene00017968	0.1461	0.6263	4.28679	2.0999
WBGene00012177	0.3447	1.428	4.14273	2.05058			WBGene00010916	0.2323	1.161	4.99785	2.32131			WBGene00003078	102.9	53.19	0.51691	-0.952016
WBGene00012178	0.09498	0.9996	10.5243	3.39566			WBGene00010917	0.8843	3.207	3.6266	1.85862			WBGene00016276	0.1348	6.511	48.3012	5.59399
WBGene00010041	1.187	9.991	8.41702	3.07331			WBGene00003743	0.09312	0.4107	4.41044	2.14092			WBGene00016273	0.7124	2.839	3.98512	1.99462
WBGene00000615	1.5	0.7286	0.485733	-1.04176			WBGene00009404	4.179	1.5	0.358938	-1.4782			WBGene00018476	0.1048	1.097	10.4676	3.38785
WBGene00010043	0.08332	0.185	2.22036	1.15079			WBGene00009405	0.441	0.1197	0.271429	-1.88136			WBGene00017663	0.1381	2.88	20.8545	4.38228
WBGene00010045	4.85	15.06	3.10515	1.63467			WBGene00010456	0.07072	0.237	3.35124	1.7447			WBGene00003620	3.296	14.04	4.25971	2.09075
WBGene00009202	28.26	14.83	0.52477	-0.930243			WBGene00010457	1.752	7.736	4.41553	2.14259			WBGene00018396	4.549	13.98	3.0732	1.61974
WBGene00009203	4.067	2.19	0.53848	-0.893034			WBGene00001571	17.69	8.904	0.503335	-0.990409			WBGene00018392	7.508	25.59	3.40836	1.76908
WBGene00009205	0.1295	5.143	39.7143	5.31159			WBGene00010460	0.7472	2.261	3.02596	1.59739			WBGene00018393	14.09	30.19	2.14265	1.0994
WBGene00011923	0.0928	0.7717	8.31573	3.05584			WBGene00008820	0.424	5.311	12.5259	3.64685			WBGene00018394	3.602	0.2842	0.0789006	-3.66382
WBGene00011928	0.08175	0.7143	8.73761	3.12724			WBGene00008819	2.61	8.147	3.12146	1.64222			WBGene00018397	0.2146	0.04993	0.232665	-2.10367
WBGene00006875	18.04	49.41	2.73891	1.4536			WBGene00007745	2.205	3.986	1.80771	0.854163			WBGene00018391	143	78.9	0.551748	-0.857918
WBGene00008432	0.8948	2.58	2.88333	1.52773			WBGene00001159	3.97	14.59	3.67506	1.87777			WBGene00044673	1.115	0.5045	0.452466	-1.14412
WBGene00008431	18.21	11.42	0.627128	-0.673168			WBGene00010948	0.135	4.564	33.8074	5.07927			WBGene00015568	0.04357	0.2028	4.65458	2.21865
WBGene00007916	0.7794	7.838	10.0565	3.33005			WBGene00000135	0.03622	0.4553	12.5704	3.65196			WBGene00015566	0.9009	7.895	8.76346	3.1315
WBGene00007919	0.2627	1.342	5.10849	2.3529			WBGene00009897	2.272	1.251	0.550616	-0.860881			WBGene00003526	0.7998	2.121	2.65191	1.40703
WBGene00011314	4.799	22.06	4.59679	2.20063			WBGene00005039	0.1272	0.07481	0.588129	-0.765796			WBGene00019290	0.3728	1.157	3.10354	1.63392
WBGene00010681	20.5	34.74	1.69463	0.760974			WBGene00008799	0.4819	0.279	0.578958	-0.788469			WBGene00019289	0.305	1.102	3.61311	1.85324
WBGene00000220	91.62	226.8	2.47544	1.30769			WBGene00008802	12.03	5.799	0.482045	-1.05276			WBGene00019288	0.4926	0.1563	0.317296	-1.6561
WBGene00010683	1.007	11.18	11.1023	3.47278			WBGene00008803	20.74	11.59	0.558824	-0.839535			WBGene00005641	0.03345	0.1362	4.07175	2.02565
WBGene00001505	1.298	5.507	4.24268	2.08498			WBGene00009041	0.3526	154.2	437.323	8.77255			WBGene00000280	0.2822	2.233	7.91283	2.98419
WBGene00010682	0.7511	0.4491	0.597923	-0.741968			WBGene00009043	0.2303	0.1108	0.481112	-1.05556			WBGene00003542	0.03972	0.2465	6.20594	2.63365
WBGene00004790	8.314	22.05	2.65215	1.40716			WBGene00009044	0.8905	0.4769	0.535542	-0.900929			WBGene00019998	0.1566	2.277	14.5402	3.86198
WBGene00008557	0.4841	3.685	7.61206	2.92829			WBGene00010880	0.2283	0.04028	0.176435	-2.5028			WBGene00019999	0.02415	0.2247	9.30435	3.21791
WBGene00008558	0.5115	2.595	5.07331	2.34293			WBGene00010878	58.4	29.25	0.500856	-0.997532			WBGene00016184	0.02523	0.5872	23.2739	4.54064
WBGene00008559	0.8866	1.587	1.78998	0.839947			WBGene00010879	115.9	59.45	0.512942	-0.963132			WBGene00022887	0.9956	2.729	2.74106	1.45473
WBGene00009785	0.07512	0.1853	2.46672	1.30259			WBGene00011755	7.398	17.98	2.43039	1.28119			WBGene00006947	0.7661	72.17	94.2044	6.55772
WBGene00009778	0.05737	0.1132	1.97316	0.980506			WBGene00010881	0.1048	0.231	2.2042	1.14025			WBGene00004398	0.5861	0.1818	0.310186	-1.68879
WBGene00009779	0.575	6.377	11.0904	3.47124			WBGene00011756	8.754	26.94	3.07745	1.62174			WBGene00006600	0.2372	1.012	4.26644	2.09303
WBGene00009780	0.07915	0.1562	1.97347	0.980733			WBGene00011757	0.1326	5.41	40.7994	5.35048			WBGene00044396	1.754	3.826	2.1813	1.12519
WBGene00009781	6.146	12.37	2.01269	1.00913			WBGene00012175	2.018	12.24	6.06541	2.60061			WBGene00022886	0.03409	0.07932	2.32678	1.21834
WBGene00011768	16.33	32.49	1.98959	0.992471			WBGene00012176	0.4917	2.847	5.79012	2.53359			WBGene00018039	0.01733	0.6655	38.4016	5.2631
WBGene00011578	0.217	0.8562	3.94562	1.98025			WBGene00004155	21.65	131.4	6.06928	2.60153			WBGene00018042	0.8571	4.399	5.13242	2.35964
WBGene00007180	0.7725	5.97	7.72816	2.95012			WBGene00012177	0.3447	1.399	4.0586	2.02098			WBGene00006363	0.9163	11.29	12.3213	3.62308
WBGene00011888	0.5605	6.707	11.9661	3.58088			WBGene00012178	0.09498	0.8937	9.40935	3.23409			WBGene00019942	0.1326	11.33	85.4449	6.41692
WBGene00000286	1.008	5.512	5.46825	2.45108			WBGene00010041	1.187	6.838	5.76074	2.52625			WBGene00019939	0.1014	0.3245	3.2002	1.67816
WBGene00007685	1.987	7.253	3.65023	1.86799			WBGene00000615	1.5	0.3664	0.244267	-2.03347			WBGene00043050	2.018	4.608	2.28345	1.19121
WBGene00007687	0.7504	7.911	10.5424	3.39813			WBGene00010043	0.08332	0.1654	1.98512	0.989224			WBGene00019944	2.751	16.53	6.00872	2.58706
WBGene00007689	3.176	16.79	5.28652	2.40232			WBGene00004241	34.37	11.19	0.325575	-1.61894			WBGene00020114	2.952	7.359	2.49289	1.31782
WBGene00009715	0.5322	1.414	2.6569	1.40974			WBGene00010045	4.85	15.28	3.15052	1.65559			WBGene00017548	107.3	34.16	0.31836	-1.65127
WBGene00009716	0.03293	0.666	20.2247	4.33805			WBGene00009202	28.26	16.7	0.590941	-0.758913			WBGene00017546	70.99	34.24	0.482321	-1.05193
WBGene00009504	1.51	3.403	2.25364	1.17226			WBGene00009203	4.067	1.946	0.478485	-1.06345			WBGene00017545	0.03972	0.1078	2.714	1.44042
WBGene00011978	10.06	24.16	2.40159	1.26399			WBGene00009205	0.1295	5.912	45.6525	5.51262			WBGene00017549	6.411	2.976	0.464202	-1.10717
WBGene00011979	0.6476	1.394	2.15256	1.10606			WBGene00011923	0.0928	0.7017	7.56142	2.91866			WBGene00003730	3.023	6.55	2.16672	1.11551
WBGene00007421	1.433	2.984	2.08234	1.05821			WBGene00011925	8.121	4.075	0.501785	-0.994857			WBGene00005149	0.08004	0.2328	2.90855	1.5403
WBGene00012005	11.13	26.47	2.37826	1.2499			WBGene00011926	1.877	1.016	0.541289	-0.885528			WBGene00007044	5.898	14.63	2.4805	1.31063
WBGene00012421	4.419	14.85	3.36049	1.74867			WBGene00011928	0.08175	1.308	16	4			WBGene00015061	2.673	14.48	5.41713	2.43753
WBGene00012422	0.137	0.473	3.45255	1.78766			WBGene00006875	18.04	45.82	2.53991	1.34478			WBGene00015062	1.781	4.408	2.47501	1.30744
WBGene00012322	0.1787	0.6465	3.6178	1.85511			WBGene00008432	0.8948	3.279	3.66451	1.87362			WBGene00015059	0.9279	2.733	2.94536	1.55844
WBGene00000654	0.1787	0.05038	0.281925	-1.82662			WBGene00008427	13.84	7.437	0.537355	-0.896051			WBGene00015517	3.212	11.02	3.43088	1.77858
WBGene00012323	0.08942	0.6616	7.39879	2.88729			WBGene00007916	0.7794	9.552	12.2556	3.61537			WBGene00015516	0.1128	0.04374	0.387766	-1.36674
WBGene00012324	108	41.09	0.380463	-1.39417			WBGene00007919	0.2627	1.172	4.46136	2.15748			WBGene00015515	44.46	23.22	0.522267	-0.93714
WBGene00006659	0.03329	0.3613	10.8531	3.44004			WBGene00011314	4.799	20.12	4.19254	2.06782			WBGene00004823	10.5	4.072	0.38781	-1.36658
WBGene00014210	0.1513	1.157	7.64706	2.9349			WBGene00010681	20.5	52.42	2.55707	1.35449			WBGene00002216	6.189	18.62	3.00856	1.58907
WBGene00004174	4.016	105.1	26.1703	4.70986			WBGene00000220	91.62	235.4	2.56931	1.36138			WBGene00011636	46.61	24.07	0.516413	-0.953403
WBGene00012032	0.6956	30.94	44.4796	5.47507			WBGene00010683	1.007	12.25	12.1648	3.60465			WBGene00014067	0.3383	33.31	98.4629	6.62151
WBGene00012035	3.387	11.89	3.51048	1.81167			WBGene00001505	1.298	6.212	4.78582	2.25877			WBGene00014051	5.304	15.22	2.86953	1.52082
WBGene00044006	0.6831	0.3851	0.563753	-0.826864			WBGene00010682	0.7511	0.2409	0.32073	-1.64057			WBGene00014056	1.515	4.438	2.92937	1.55059
WBGene00007224	2.579	1.59	0.616518	-0.697785			WBGene00004790	8.314	24.1	2.89873	1.53542			WBGene00014055	0.4338	3.297	7.60028	2.92605
WBGene00007225	777.7	441.8	0.568085	-0.81582			WBGene00008563	886.6	499.2	0.56305	-0.828665			WBGene00006724	58.72	28.22	0.480586	-1.05713
WBGene00007229	0.8711	22.04	25.3013	4.66114			WBGene00008557	0.4841	4.82	9.95662	3.31566			WBGene00011508	17.84	193.1	10.824	3.43616
WBGene00007374	0.3333	1.048	3.14431	1.65275			WBGene00008558	0.5115	2.546	4.97752	2.31543			WBGene00011509	121.8	57.71	0.47381	-1.07762
WBGene00007375	2.42	7.873	3.25331	1.70191			WBGene00008559	0.8866	2.547	2.87277	1.52244			WBGene00010503	0.9627	3.808	3.95554	1.98388
WBGene00044169	1.832	8.153	4.45033	2.15391			WBGene00009785	0.07512	0.4638	6.17412	2.62623			WBGene00005150	0.02298	0.1872	8.14621	3.02613
WBGene00014668	0.03268	0.548	16.7687	4.0677			WBGene00009778	0.05737	0.1265	2.20499	1.14077			WBGene00044049	2.316	9.749	4.20941	2.07362
WBGene00005271	0.1604	0.03956	0.246633	-2.01956			WBGene00009779	0.575	6.96	12.1043	3.59745			WBGene00077665	0.05277	0.6754	12.7989	3.67795
WBGene00013086	28.5	11.48	0.402807	-1.31184			WBGene00009780	0.07915	0.384	4.85155	2.27845			WBGene00006832	0.3524	1.464	4.15437	2.05463
WBGene00010944	2.048	19.63	9.58496	3.26077			WBGene00009781	6.146	13.64	2.21933	1.15012			WBGene00008640	0.01343	0.06252	4.65525	2.21886
WBGene00011159	0.03268	0.4513	13.8097	3.78761			WBGene00011768	16.33	38.06	2.33068	1.22075			WBGene00006655	1.224	5.161	4.2165	2.07605
WBGene00011167	0.329	1.477	4.48936	2.16651			WBGene00011578	0.217	1.627	7.4977	2.90645			WBGene00008643	0.8854	4.261	4.81251	2.26679
WBGene00011846	0.01597	0.457	28.6162	4.83876			WBGene00045407	77.33	45.46	0.58787	-0.766431			WBGene00008641	28.64	12.09	0.422137	-1.24422
WBGene00011847	0.03969	0.1175	2.96044	1.56581			WBGene00007180	0.7725	5.489	7.1055	2.82894			WBGene00001281	27.24	15.19	0.557636	-0.842605
WBGene00007080	0.02158	0.04259	1.97359	0.98082			WBGene00011886	19.17	8.247	0.430203	-1.21691			WBGene00011467	0.02298	0.107	4.65622	2.21916
WBGene00001368	15.72	48.46	3.0827	1.62419			WBGene00011888	0.5605	10.14	18.091	4.1772			WBGene00011466	0.02185	0.05085	2.32723	1.21861
WBGene00003618	5.68	10.61	1.86796	0.901462			WBGene00000286	1.008	7.11	7.05357	2.81835			WBGene00000053	0.1138	0.9596	8.43234	3.07593
WBGene00011791	9.148	3.476	0.379974	-1.39603			WBGene00007685	1.987	5.239	2.63664	1.3987			WBGene00011468	1.39	3.444	2.4777	1.309
WBGene00011790	1.105	0.4039	0.36552	-1.45198			WBGene00007687	0.7504	11.29	15.0453	3.91124			WBGene00004264	1.682	19.43	11.5517	3.53004
WBGene00001952	5.773	12.75	2.20856	1.1431			WBGene00007689	3.176	14.41	4.53715	2.18179			WBGene00000652	43.78	105.1	2.40064	1.26342
WBGene00014248	0.09781	0.1769	1.80861	0.85488			WBGene00009713	24.61	13.52	0.54937	-0.86415			WBGene00010916	0.2323	0.991	4.26604	2.0929
WBGene00014252	0.06106	5.211	85.3423	6.41519			WBGene00009715	0.5322	1.156	2.17212	1.1191			WBGene00010917	0.4422	1.486	3.36047	1.74866
WBGene00014253	0.1285	0.8878	6.90895	2.78847			WBGene00009716	0.03293	1.089	33.0701	5.04746			WBGene00010915	0.03516	0.01636	0.465301	-1.10376
WBGene00014255	0.206	0.5589	2.71311	1.43995			WBGene00009504	1.51	2.724	1.80397	0.851178			WBGene00003743	0.04656	0.2709	5.8183	2.5406
WBGene00003749	9.938	2.5	0.25156	-1.99103			WBGene00011978	10.06	28.97	2.87972	1.52593			WBGene00009404	2.07	1.135	0.548309	-0.866938
WBGene00001623	0.1438	0.5791	4.02712	2.00975			WBGene00007421	1.433	3.23	2.25401	1.1725			WBGene00009405	0.2375	0.1184	0.498526	-1.00426
WBGene00014261	0.4814	5.887	12.2289	3.61222			WBGene00012003	0.1519	0.08934	0.58815	-0.765744			WBGene00010456	0.04243	0.09388	2.21259	1.14573
WBGene00011678	0.4232	3.716	8.78072	3.13434			WBGene00012002	20.71	11.13	0.537422	-0.895874			WBGene00010457	0.8695	5.293	6.08741	2.60583
WBGene00011676	4.159	2.594	0.623708	-0.681058			WBGene00012005	11.13	23.99	2.15544	1.10798			WBGene00001571	8.863	3.741	0.422092	-1.24437
WBGene00000372	0.0549	0.1896	3.45355	1.78808			WBGene00012421	4.419	17.21	3.89455	1.96146			WBGene00008820	0.212	3.651	17.2217	4.10616
WBGene00007462	0.05631	0.1111	1.97301	0.980396			WBGene00012422	0.137	0.423	3.08759	1.62648			WBGene00008819	1.348	3.22	2.38872	1.25624
WBGene00009147	0.01081	0.03199	2.9593	1.56525			WBGene00012322	0.1787	1.209	6.76553	2.7582			WBGene00004304	33.85	17.94	0.529985	-0.915976
WBGene00007331	0.2129	0.3554	1.66933	0.739268			WBGene00000654	0.1787	0.04505	0.252098	-1.98794			WBGene00023420	0.0358	0.01388	0.387709	-1.36695
WBGene00007332	149.9	90.59	0.604336	-0.726577			WBGene00012323	0.08942	1.025	11.4628	3.51888			WBGene00001159	1.985	7.94	4	2
WBGene00011272	50.59	84.55	1.67128	0.740953			WBGene00006659	0.03329	0.3083	9.26104	3.21117			WBGene00010948	0.05999	1.815	30.255	4.9191
WBGene00011275	76.03	46.18	0.607392	-0.719301			WBGene00014210	0.1513	1.846	12.2009	3.60892			WBGene00000135	0.01811	0.2002	11.0547	3.46658
WBGene00002266	3.537	38.07	10.7634	3.42806			WBGene00004174	4.016	154.7	38.5209	5.26757			WBGene00009903	0.2234	0.5776	2.5855	1.37044
WBGene00003773	10.98	36	3.27869	1.71312			WBGene00001761	25.52	14.53	0.569357	-0.812594			WBGene00009897	1.131	2.966	2.62246	1.39092
WBGene00014129	0.05264	0.4155	7.89324	2.98062			WBGene00012032	0.6956	35.75	51.3945	5.68354			WBGene00008802	5.967	2.196	0.368024	-1.44213
WBGene00002265	9.891	66.31	6.70407	2.74504			WBGene00012035	3.387	12.78	3.77325	1.91581			WBGene00008803	10.28	4.883	0.475	-1.074
WBGene00001447	0.1444	0.4274	2.95983	1.56552			WBGene00007224	2.579	0.8814	0.34176	-1.54894			WBGene00009041	0.1679	77.72	462.895	8.85454
WBGene00007670	0.427	0.7086	1.65948	0.730735			WBGene00007225	777.7	435.1	0.55947	-0.837867			WBGene00009042	3.384	18.05	5.33392	2.4152
WBGene00014164	2.601	7.865	3.02384	1.59638			WBGene00007229	0.8711	19.04	21.8574	4.45005			WBGene00009043	0.1047	0.04871	0.465234	-1.10397
WBGene00004017	4.858	31.51	6.48621	2.69738			WBGene00008403	9.268	5.036	0.543375	-0.87998			WBGene00010880	0.137	0.3188	2.32701	1.21848
WBGene00009193	0.3047	0.5296	1.7381	0.797514			WBGene00009626	0.1803	0.07228	0.400887	-1.31873			WBGene00011755	3.659	9.076	2.48046	1.31061
WBGene00000914	30.07	52.09	1.73229	0.792682			WBGene00007374	0.3333	1.361	4.08341	2.02977			WBGene00010881	0.05238	0.4571	8.72661	3.12542
WBGene00000389	0.0573	0.9421	16.4415	4.03927			WBGene00007375	2.42	7.518	3.10661	1.63534			WBGene00011756	4.385	14.34	3.27024	1.7094
WBGene00011041	0.1397	2.033	14.5526	3.86321			WBGene00044169	1.832	8.438	4.6059	2.20348			WBGene00004383	23.53	9.269	0.393923	-1.34402
WBGene00011038	446.4	249.7	0.559364	-0.838141			WBGene00014668	0.03268	0.4035	12.347	3.62609			WBGene00011757	0.0663	3.549	53.5294	5.74226
WBGene00011039	5.28	8.72	1.65152	0.72379			WBGene00007377	2.514	1.248	0.49642	-1.01037			WBGene00012175	1.101	10.21	9.27339	3.2131
WBGene00011331	3.739	10.98	2.93661	1.55415			WBGene00013085	0.4088	0.1603	0.392123	-1.35062			WBGene00012176	0.2648	1.614	6.09517	2.60767
WBGene00004038	5.085	9.797	1.92665	0.946092			WBGene00013086	28.5	12.57	0.441053	-1.18098			WBGene00004155	10.8	69.31	6.41759	2.68203
WBGene00011335	0.6845	9.435	13.7838	3.7849			WBGene00010944	2.048	18.24	8.90625	3.15482			WBGene00012177	0.1609	1.31	8.1417	3.02533
WBGene00011336	0.03763	0.2227	5.91815	2.56515			WBGene00011161	0.06627	0.1315	1.98431	0.988635			WBGene00012178	0.03166	0.7368	23.2723	4.54054
WBGene00014175	0.1207	0.675	5.59238	2.48346			WBGene00011167	0.329	0.8998	2.73495	1.45152			WBGene00010041	0.5587	6.663	11.9259	3.57603
WBGene00001532	0.02537	0.05007	1.97359	0.980823			WBGene00011846	0.01597	0.2959	18.5285	4.21167			WBGene00000615	0.7385	0.2685	0.363575	-1.45968
WBGene00010832	0.0483	0.4288	8.87785	3.15021			WBGene00011847	0.03969	0.1925	4.85009	2.27801			WBGene00010043	0.04166	0.1454	3.49016	1.80329
WBGene00010831	4.698	11.88	2.52874	1.33842			WBGene00003231	86.68	46.81	0.540032	-0.888882			WBGene00004241	17.03	6.614	0.388373	-1.36448
WBGene00010830	0.09752	11.66	119.565	6.90165			WBGene00001368	15.72	50.33	3.20165	1.67882			WBGene00010045	2.447	9.095	3.7168	1.89406
WBGene00007420	3.877	15.12	3.89992	1.96345			WBGene00006938	4.663	2.412	0.517264	-0.951029			WBGene00009202	14.13	5.067	0.358599	-1.47956
WBGene00007414	1.463	8.109	5.54272	2.47059			WBGene00011791	9.148	3.938	0.430477	-1.21599			WBGene00009203	2.047	0.6804	0.332389	-1.58906
WBGene00007416	0.3458	2.525	7.30191	2.86827			WBGene00011790	1.105	0.6501	0.588326	-0.765313			WBGene00009205	0.2267	8.854	39.056	5.28747
WBGene00011661	12.92	34.11	2.64009	1.40059			WBGene00011788	12.78	7.501	0.586933	-0.768733			WBGene00000773	34.5	18.25	0.528986	-0.9187
WBGene00008484	0.1113	1.73	15.5436	3.95825			WBGene00014248	0.09781	0.4314	4.41059	2.14097			WBGene00011923	0.05303	0.3548	6.69055	2.74213
WBGene00008481	1.46	3.939	2.69795	1.43186			WBGene00014252	0.06106	3.77	61.7425	5.94819			WBGene00011925	4.328	1.924	0.444547	-1.16959
WBGene00008482	0.01402	0.249	17.7603	4.15059			WBGene00014253	0.1285	1.502	11.6887	3.54704			WBGene00011927	0.3993	1.125	2.81743	1.49438
WBGene00014065	0.4203	2.115	5.03212	2.33117			WBGene00014255	0.206	1.181	5.73301	2.51929			WBGene00011928	0.03504	0.3669	10.4709	3.38831
WBGene00014061	11.6	6.851	0.590603	-0.759738			WBGene00003749	9.938	5.424	0.545784	-0.873598			WBGene00006875	8.949	31.64	3.53559	1.82195
WBGene00014062	0.3626	0.1342	0.370105	-1.43399			WBGene00013142	0.686	0.2327	0.339213	-1.55974			WBGene00008432	0.4474	2.002	4.47474	2.1618
WBGene00006583	1.663	15.95	9.5911	3.2617			WBGene00001623	0.1438	0.4755	3.30668	1.72538			WBGene00004259	14.37	7.914	0.550731	-0.860581
WBGene00014063	0.01777	0.07011	3.94541	1.98018			WBGene00014261	0.4814	8.55	17.7607	4.15062			WBGene00008427	6.447	2.833	0.439429	-1.1863
WBGene00014043	0.1969	0.106	0.538344	-0.893399			WBGene00011678	0.4232	5.152	12.1739	3.60572			WBGene00007916	0.3829	6.539	17.0776	4.09403
WBGene00010318	1.268	3.769	2.9724	1.57163			WBGene00011671	0.09571	0.04824	0.504023	-0.98844			WBGene00007919	0.1391	1.025	7.3688	2.88143
WBGene00010320	0.08275	0.2245	2.71299	1.43988			WBGene00000372	0.0549	0.1332	2.42623	1.27872			WBGene00000887	41.7	21.09	0.505755	-0.983488
WBGene00010321	0.7558	8.202	10.8521	3.4399			WBGene00014158	0.6353	0.3736	0.588069	-0.765944			WBGene00011314	2.375	13.93	5.86526	2.5522
WBGene00010322	0.1344	0.9945	7.39955	2.88744			WBGene00014163	11.01	4.981	0.452407	-1.14431			WBGene00010681	10.42	26.66	2.55854	1.35532
WBGene00007356	0.6021	0.3657	0.607374	-0.719342			WBGene00007467	0.0898	0.0264	0.293987	-1.76618			WBGene00000220	45.58	143.8	3.15489	1.65759
WBGene00007353	2.013	3.71	1.84302	0.882072			WBGene00007462	0.05631	0.1242	2.20565	1.1412			WBGene00010683	0.5037	6.614	13.1308	3.71489
WBGene00007354	0.01828	0.1804	9.86871	3.30286			WBGene00007331	0.2129	0.5345	2.51057	1.32801			WBGene00001505	0.6491	3.701	5.70174	2.5114
WBGene00007558	4.218	6.905	1.63703	0.711082			WBGene00007332	149.9	72.32	0.482455	-1.05153			WBGene00004790	4.196	14.08	3.35558	1.74656
WBGene00007560	0.151	77.25	511.589	8.99884			WBGene00011275	76.03	37.35	0.491253	-1.02546			WBGene00008557	0.2075	3.46	16.6747	4.05959
WBGene00007562	3.413	7.56	2.21506	1.14735			WBGene00002266	3.537	46.52	13.1524	3.71725			WBGene00008558	0.2557	1.573	6.15174	2.62099
WBGene00007563	0.1358	0.5509	4.0567	2.02031			WBGene00003773	10.98	21.41	1.94991	0.963407			WBGene00008561	6.318	3.49	0.55239	-0.856241
WBGene00010899	2.454	9.748	3.97229	1.98997			WBGene00014129	0.05264	0.2322	4.41109	2.14114			WBGene00009785	0.03756	0.2185	5.81736	2.54036
WBGene00010894	0.01045	0.06181	5.91483	2.56434			WBGene00002265	9.891	72.83	7.36326	2.88034			WBGene00009778	0.02869	0.2003	6.98153	2.80354
WBGene00010901	0.2831	7.098	25.0724	4.64803			WBGene00009948	1.122	0.4189	0.373351	-1.42139			WBGene00009779	0.262	3.794	14.4809	3.85608
WBGene00010898	8.221	18.9	2.29899	1.201			WBGene00009946	10.37	5.448	0.525362	-0.928617			WBGene00009780	0.07915	0.1842	2.32723	1.21861
WBGene00008433	2.243	0.466	0.207757	-2.26703			WBGene00001447	0.1444	0.7643	5.29294	2.40407			WBGene00009781	3.073	7.594	2.4712	1.30521
WBGene00004207	3.285	25.82	7.85997	2.97452			WBGene00014164	2.601	11.06	4.25221	2.08821			WBGene00011768	8.118	21.81	2.68662	1.42579
WBGene00001522	21.67	11.7	0.539917	-0.889191			WBGene00003058	0.002139	0.01132	5.29219	2.40387			WBGene00011578	0.1266	0.568	4.48657	2.16561
WBGene00001586	0.06426	0.3423	5.3268	2.41327			WBGene00004017	4.858	38.7	7.96624	2.9939			WBGene00045407	38.32	21.02	0.548539	-0.866335
WBGene00000655	0.2759	0.1237	0.448351	-1.1573			WBGene00000914	30.07	53.93	1.79348	0.842763			WBGene00007180	0.3862	3.395	8.79078	3.13599
WBGene00000616	0.4894	0.1408	0.287699	-1.79737			WBGene00000389	0.0573	1.398	24.3979	4.60869			WBGene00011886	9.585	4.351	0.453938	-1.13943
WBGene00000251	0.2511	0.02831	0.112744	-3.14888			WBGene00011041	0.1397	2.064	14.7745	3.88504			WBGene00011888	0.2731	4.716	17.2684	4.11006
WBGene00007490	2.687	7.291	2.71344	1.44012			WBGene00011038	446.4	162.4	0.363799	-1.45879			WBGene00000286	0.458	3.375	7.369	2.88147
WBGene00003404	0.6758	7.921	11.7209	3.55101			WBGene00011331	3.739	12.24	3.2736	1.71088			WBGene00007685	0.9714	3.776	3.88717	1.95872
WBGene00011072	0.4736	1.051	2.21917	1.15002			WBGene00011335	0.6845	12.61	18.4222	4.20337			WBGene00007687	0.3752	5.144	13.71	3.77716
WBGene00014848	0.1798	2.675	14.8776	3.89507			WBGene00011336	0.03763	1.228	32.6335	5.02828			WBGene00007689	1.554	10.28	6.61519	2.72578
WBGene00009700	0.6582	6.379	9.69158	3.27673			WBGene00010014	0.07306	0.1772	2.4254	1.27822			WBGene00009715	0.2047	0.5716	2.79238	1.48149
WBGene00009701	22.57	13.52	0.599025	-0.739311			WBGene00014175	0.1207	0.6745	5.58824	2.48239			WBGene00009716	0.01646	0.4598	27.9344	4.80397
WBGene00009702	0.2134	0.1053	0.49344	-1.01905			WBGene00014171	1.208	2.64	2.18543	1.12792			WBGene00011978	4.862	13.98	2.87536	1.52374
WBGene00005036	0.04228	0.7762	18.3586	4.19838			WBGene00010832	0.0483	0.4686	9.70186	3.27826			WBGene00011979	0.2944	0.8905	3.0248	1.59684
WBGene00006530	0.8202	3.771	4.59766	2.2009			WBGene00010831	4.698	9.923	2.11218	1.07873			WBGene00007421	0.6368	2.917	4.58072	2.19557
WBGene00012490	10.54	6.144	0.582922	-0.778625			WBGene00010830	0.09752	17.69	181.399	7.50302			WBGene00001041	54.54	24.74	0.453612	-1.14047
WBGene00010991	0.2544	0.1352	0.531447	-0.912004			WBGene00007420	3.877	11.32	2.91978	1.54586			WBGene00012002	10.02	5.168	0.515768	-0.955205
WBGene00004300	0.02049	16.96	827.721	9.693			WBGene00007418	1.376	0.8094	0.588227	-0.765556			WBGene00012005	4.837	15.21	3.14451	1.65284
WBGene00009355	2.837	28.17	9.9295	3.31172			WBGene00007414	1.463	10.26	7.01299	2.81003			WBGene00012421	2.251	8.961	3.9809	1.99309
WBGene00003756	0.4913	4.121	8.38795	3.06832			WBGene00007416	0.3458	2.517	7.27877	2.8637			WBGene00012322	0.08936	0.6931	7.75627	2.95536
WBGene00009356	0.8095	1.943	2.40025	1.26318			WBGene00011661	12.92	28.34	2.1935	1.13323			WBGene00012323	0.04471	0.4162	9.30888	3.21861
WBGene00006788	16.78	49.9	2.97378	1.5723			WBGene00001683	74.65	40.54	0.543068	-0.880796			WBGene00001061	24.42	12.9	0.528256	-0.920692
WBGene00007503	0.1544	0.3215	2.08225	1.05815			WBGene00008484	0.1113	1.915	17.2058	4.10482			WBGene00006659	0.01664	0.1743	10.4748	3.38885
WBGene00007502	0.08259	0.7334	8.88001	3.15056			WBGene00008481	1.46	3.584	2.45479	1.2956			WBGene00014210	0.07565	1.379	18.2287	4.18814
WBGene00009578	0.05654	1.478	26.1408	4.70823			WBGene00008482	0.01402	0.334	23.8231	4.57429			WBGene00014209	15.3	8.43	0.55098	-0.859927
WBGene00009579	0.4069	3.137	7.70951	2.94664			WBGene00014059	28.17	15.4	0.546681	-0.871229			WBGene00004174	2.008	55.6	27.6892	4.79125
WBGene00009511	2.368	4.51	1.90456	0.929458			WBGene00014065	0.4203	2.705	6.43588	2.68614			WBGene00012032	0.3358	20.47	60.9589	5.92977
WBGene00009512	1.327	4.61	3.474	1.7966			WBGene00014061	11.6	5.968	0.514483	-0.958805			WBGene00012035	1.752	8.572	4.89269	2.29063
WBGene00009513	0.6221	0.3366	0.541071	-0.886111			WBGene00014062	0.3626	0.1399	0.385825	-1.37398			WBGene00007225	387.2	200.5	0.51782	-0.949477
WBGene00011522	0.1775	0.7407	4.17296	2.06107			WBGene00014064	9.96	3.119	0.313153	-1.67506			WBGene00007229	0.4259	17.37	40.7842	5.34994
WBGene00011524	25.74	81.36	3.16084	1.66031			WBGene00006583	1.663	18.26	10.9802	3.45683			WBGene00008403	4.534	2.291	0.505293	-0.984807
WBGene00011523	0.03925	0.1452	3.69936	1.88728			WBGene00014063	0.01777	0.07835	4.40912	2.14049			WBGene00009627	12.62	6.826	0.540887	-0.8866
WBGene00011530	0.4481	3.778	8.43115	3.07573			WBGene00014041	2.942	1.002	0.340585	-1.55391			WBGene00007374	0.1605	0.747	4.65421	2.21853
WBGene00011464	133.6	78.17	0.585105	-0.773233			WBGene00014043	0.1969	0.06315	0.320721	-1.64061			WBGene00007375	1.264	5.314	4.20411	2.0718
WBGene00011999	0.627	13.35	21.2919	4.41223			WBGene00014044	2.456	0.6931	0.282207	-1.82518			WBGene00044169	0.9363	6.157	6.57588	2.71718
WBGene00011996	0.04749	0.2343	4.93367	2.30266			WBGene00010318	1.268	3.838	3.02681	1.5978			WBGene00005271	0.08019	0.2333	2.90934	1.54069
WBGene00007041	0.1246	3.487	27.9856	4.80661			WBGene00010320	0.08275	0.4562	5.51299	2.46284			WBGene00007377	1.414	0.4266	0.301697	-1.72883
WBGene00007190	0.05383	0.4249	7.89337	2.98064			WBGene00010321	0.7558	11.48	15.1892	3.92497			WBGene00013085	0.2271	0.02643	0.11638	-3.10308
WBGene00007191	1.811	7.896	4.36002	2.12434			WBGene00010322	0.1344	1.423	10.5878	3.40433			WBGene00013086	14.23	4.065	0.285664	-1.80761
WBGene00000529	0.01626	0.6152	37.8352	5.24166			WBGene00003107	1.218	0.5122	0.420525	-1.24973			WBGene00010944	1.036	12.84	12.3938	3.63155
WBGene00007891	0.2711	1.627	6.00148	2.58532			WBGene00011303	92.57	51.83	0.559901	-0.836757			WBGene00011159	0.01634	0.3422	20.9425	4.38836
WBGene00006444	40.42	68.93	1.70534	0.770063			WBGene00007356	0.6021	0.1226	0.203621	-2.29604			WBGene00011167	0.1645	1.244	7.56231	2.91883
WBGene00007339	0.7925	4.842	6.10978	2.61112			WBGene00007354	0.01828	0.1935	10.5853	3.404			WBGene00011846	0.01597	0.2788	17.4577	4.12579
WBGene00007340	0.04032	0.1193	2.95883	1.56503			WBGene00007560	0.151	79.07	523.642	9.03244			WBGene00011847	0.03969	0.3001	7.5611	2.9186
WBGene00014666	0.02001	1.744	87.1564	6.44554			WBGene00005713	0.1406	0.04134	0.294026	-1.76599			WBGene00003231	43.23	15	0.346981	-1.52707
WBGene00007342	17.85	11.26	0.630812	-0.664717			WBGene00007562	3.413	7.287	2.13507	1.09428			WBGene00009449	0.3492	0.1625	0.465349	-1.10361
WBGene00006915	0.7997	7.749	9.68988	3.27648			WBGene00007563	0.1358	0.4127	3.03903	1.60361			WBGene00001368	8.108	28.7	3.53971	1.82363
WBGene00012155	2.027	4.114	2.0296	1.0212			WBGene00010899	2.454	9.082	3.7009	1.88787			WBGene00006938	2.385	1.255	0.526205	-0.926302
WBGene00012201	1.946	8.495	4.36536	2.1261			WBGene00010901	0.2831	7.075	24.9912	4.64335			WBGene00006473	11.01	5.606	0.509173	-0.973771
WBGene00007142	4.223	7.864	1.86218	0.896995			WBGene00010898	8.221	20.58	2.50335	1.32386			WBGene00004050	26.4	13.23	0.501136	-0.996725
WBGene00007146	2.401	8.468	3.52686	1.81839			WBGene00008434	16.31	8.55	0.524218	-0.93176			WBGene00011791	4.511	0.9482	0.210197	-2.25018
WBGene00007148	0.7396	0.3072	0.41536	-1.26757			WBGene00004207	3.285	31.86	9.69863	3.27778			WBGene00011790	0.3275	0.04764	0.145466	-2.78125
WBGene00013387	9.929	37.6	3.78689	1.92101			WBGene00001586	0.06426	0.4081	6.35076	2.66693			WBGene00011789	0.2144	0.1151	0.536847	-0.897417
WBGene00001031	167.3	293.7	1.75553	0.811906			WBGene00000616	0.4894	0.1799	0.367593	-1.44382			WBGene00001952	2.86	6.193	2.16538	1.11462
WBGene00010057	0.8865	11.48	12.9498	3.69486			WBGene00000656	0.1027	0.05438	0.529503	-0.917288			WBGene00011788	6.87	3.047	0.443523	-1.17292
WBGene00010049	0.3978	6.386	16.0533	4.0048			WBGene00007490	2.687	7.892	2.9371	1.55439			WBGene00014248	0.0489	0.2655	5.42945	2.44081
WBGene00008545	0.2251	0.9144	4.06219	2.02226			WBGene00003404	0.6758	9.998	14.7943	3.88697			WBGene00014252	0.03053	3.906	127.94	6.99932
WBGene00008547	5.265	19.12	3.63153	1.86058			WBGene00014848	0.1798	3.526	19.6107	4.29357			WBGene00014253	0.06427	0.6731	10.473	3.3886
WBGene00013923	0.289	1.868	6.46367	2.69235			WBGene00009700	0.6582	7.684	11.6743	3.54526			WBGene00014255	0.103	0.4993	4.84757	2.27726
WBGene00008137	2.07	1.311	0.633333	-0.658963			WBGene00009701	22.57	10.48	0.464333	-1.10677			WBGene00006390	19.93	11	0.551932	-0.857438
WBGene00008743	1.261	11.91	9.44489	3.23953			WBGene00005036	0.04228	1.332	31.5043	4.97747			WBGene00003749	4.919	1.121	0.227892	-2.13358
WBGene00008740	16.85	8.889	0.527537	-0.922656			WBGene00009705	0.1521	0.04472	0.294017	-1.76603			WBGene00013142	0.3694	0.1228	0.332431	-1.58887
WBGene00008742	3.725	11.87	3.18658	1.67201			WBGene00006530	0.8202	6.402	7.80541	2.96448			WBGene00001623	0.07188	0.3903	5.42988	2.44092
WBGene00008741	0.7481	8.049	10.7593	3.42751			WBGene00012490	10.54	4.177	0.3963	-1.33534			WBGene00006940	25.4	12.32	0.485039	-1.04383
WBGene00009691	1.814	21.36	11.7751	3.55767			WBGene00003783	11.48	5.438	0.473693	-1.07797			WBGene00014261	0.2624	3.782	14.4131	3.84931
WBGene00009692	0.2587	3.154	12.1917	3.60783			WBGene00004300	0.02049	16.99	829.185	9.69555			WBGene00014262	0.6251	0.3383	0.541193	-0.885784
WBGene00009689	2.907	1.515	0.521156	-0.940213			WBGene00009355	2.837	26.86	9.46775	3.24302			WBGene00011678	0.2116	2.905	13.7287	3.77913
WBGene00009663	0.8654	1.707	1.9725	0.980024			WBGene00003756	0.4913	4.686	9.53796	3.25368			WBGene00011676	2.16	1.061	0.491204	-1.02561
WBGene00009662	31.49	15.09	0.4792	-1.0613			WBGene00009356	0.8095	2.975	3.67511	1.87779			WBGene00011671	0.05469	0.01591	0.290912	-1.78134
WBGene00009659	62.64	29.03	0.463442	-1.10954			WBGene00006788	16.78	58.63	3.49404	1.8049			WBGene00014163	5.506	2.026	0.367962	-1.44237
WBGene00009660	8.774	18.71	2.13244	1.0925			WBGene00007502	0.08259	0.7286	8.82189	3.14109			WBGene00007467	0.0449	0.01741	0.387751	-1.3668
WBGene00009658	13.18	5.596	0.424583	-1.23588			WBGene00009578	0.05654	1.895	33.5161	5.06678			WBGene00007462	0.02816	0.131	4.65199	2.21785
WBGene00012395	25.92	15.57	0.600694	-0.735297			WBGene00009579	0.4069	3.018	7.41706	2.89085			WBGene00009147	0.005405	0.01258	2.32747	1.21877
WBGene00012086	0.09692	0.7649	7.89208	2.9804			WBGene00009511	2.368	6.221	2.62711	1.39348			WBGene00007330	21.13	9.608	0.454709	-1.13698
WBGene00000528	0.9379	4.071	4.34055	2.11788			WBGene00009512	1.327	2.576	1.94122	0.956964			WBGene00007332	75.45	20.7	0.274354	-1.86589
WBGene00014155	0.5686	0.264	0.464298	-1.10688			WBGene00011522	0.1775	1.129	6.36056	2.66915			WBGene00007333	19.29	10.49	0.543805	-0.878838
WBGene00014152	1.495	0.6222	0.416187	-1.2647			WBGene00011524	25.74	90.98	3.53458	1.82154			WBGene00011275	37.82	15.38	0.406663	-1.29809
WBGene00014154	0.03653	0.2162	5.91842	2.56521			WBGene00011523	0.03925	0.3203	8.16051	3.02866			WBGene00002266	1.834	22.14	12.072	3.59359
WBGene00003015	0.3432	0.6863	1.99971	0.99979			WBGene00011530	0.4481	6.357	14.1866	3.82645			WBGene00003773	5.469	19.68	3.59846	1.84738
WBGene00012222	5.979	11.63	1.94514	0.959875			WBGene00011464	133.6	46.64	0.349102	-1.51828			WBGene00014129	0.02632	0.1225	4.65426	2.21855
WBGene00003228	62.31	37.76	0.606002	-0.722605			WBGene00011999	0.627	10.69	17.0494	4.09165			WBGene00002265	5.083	46.73	9.19339	3.2006
WBGene00012457	1.785	7.397	4.14398	2.05102			WBGene00011996	0.04749	0.1676	3.52916	1.81933			WBGene00009946	5.141	2.572	0.500292	-0.999158
WBGene00003154	97.19	56.44	0.580718	-0.78409			WBGene00007041	0.1246	5.397	43.3146	5.43678			WBGene00001447	0.0722	0.168	2.32687	1.21839
WBGene00012464	0.9668	3.414	3.53124	1.82017			WBGene00007190	0.05383	0.1662	3.0875	1.62644			WBGene00014164	1.279	5.448	4.25958	2.09071
WBGene00012467	0.05286	0.1217	2.30231	1.20308			WBGene00007191	1.811	11.01	6.07951	2.60396			WBGene00003928	31.86	16.52	0.518519	-0.947533
WBGene00012473	1.13	3.839	3.39735	1.76441			WBGene00000529	0.01626	0.5042	31.0086	4.9546			WBGene00004017	2.417	18.13	7.50103	2.90709
WBGene00013272	0.8467	3.514	4.15023	2.05319			WBGene00007891	0.2711	2.013	7.4253	2.89245			WBGene00001686	17.34	6.43	0.370819	-1.43121
WBGene00013264	0.1729	1.974	11.417	3.51311			WBGene00006444	40.42	73.84	1.82682	0.869333			WBGene00000389	0.0191	0.7333	38.3927	5.26276
WBGene00013254	26.33	14.6	0.554501	-0.850739			WBGene00007339	0.7925	6.457	8.14763	3.02638			WBGene00011041	0.06984	1.341	19.201	4.26311
WBGene00016825	0.1689	0.08334	0.493428	-1.01909			WBGene00014666	0.02001	2.249	112.394	6.81242			WBGene00011038	236.9	48.51	0.20477	-2.28792
WBGene00016834	0.08049	0.03971	0.493353	-1.01931			WBGene00007341	13.87	8.011	0.577578	-0.791914			WBGene00011331	1.959	6.7	3.42011	1.77404
WBGene00016833	0.1012	0.0599	0.591897	-0.756581			WBGene00007342	17.85	7.125	0.39916	-1.32496			WBGene00004334	13.33	7.433	0.557614	-0.84266
WBGene00004310	9.788	25.02	2.55619	1.354			WBGene00006915	0.7997	9.848	12.3146	3.6223			WBGene00004038	2.513	5.701	2.2686	1.1818
WBGene00013273	2.097	7.578	3.61373	1.85349			WBGene00012201	1.946	5.18	2.66187	1.41244			WBGene00011335	0.3422	7.433	21.7212	4.44103
WBGene00013274	0.0398	0.07853	1.97312	0.980475			WBGene00007146	2.401	9.91	4.12745	2.04525			WBGene00011336	0.03763	0.394	10.4704	3.38824
WBGene00013276	0.1184	0.03894	0.328885	-1.60434			WBGene00007148	0.7396	0.1717	0.232153	-2.10686			WBGene00014175	0.04025	0.4683	11.6348	3.54037
WBGene00013278	10.36	6.265	0.60473	-0.725638			WBGene00013387	9.929	26.63	2.68204	1.42333			WBGene00007022	33.7	17.95	0.532641	-0.908765
WBGene00013279	0.1048	0.02584	0.246565	-2.01996			WBGene00010053	11.31	5.909	0.522458	-0.936613			WBGene00001532	0.01269	0.1107	8.7234	3.12489
WBGene00010217	0.1393	0.03926	0.281838	-1.82706			WBGene00010057	0.8865	13	14.6644	3.87425			WBGene00010832	0.02415	0.1405	5.81781	2.54048
WBGene00010219	15.84	7.458	0.470833	-1.08671			WBGene00010049	0.3978	8.421	21.1689	4.40388			WBGene00010831	2.225	5.43	2.44045	1.28715
WBGene00013280	19.47	7.81	0.40113	-1.31786			WBGene00010048	10.49	4.415	0.420877	-1.24853			WBGene00010830	0.04876	6.557	134.475	7.07119
WBGene00044047	10.24	4.757	0.464551	-1.10609			WBGene00008545	0.2251	1.296	5.75744	2.52543			WBGene00007420	1.893	10.42	5.50449	2.46061
WBGene00013285	0.04596	0.136	2.95909	1.56516			WBGene00008547	5.265	20.15	3.82716	1.93627			WBGene00007414	0.8129	5.864	7.21368	2.85074
WBGene00012285	2.612	5.774	2.21057	1.14442			WBGene00013923	0.289	1.746	6.04152	2.59491			WBGene00007416	0.1383	1.549	11.2003	3.48546
WBGene00005250	0.5556	1.018	1.83225	0.873619			WBGene00008139	0.5893	1.131	1.91923	0.940525			WBGene00011661	6.437	17.38	2.70002	1.43297
WBGene00012288	0.03936	0.1941	4.9314	2.302			WBGene00002184	11.77	20.8	1.7672	0.821469			WBGene00001683	39.4	13.48	0.342132	-1.54738
WBGene00008838	48.24	30.21	0.626244	-0.675204			WBGene00008743	1.261	20.17	15.9952	3.99957			WBGene00008484	0.05565	1.587	28.5175	4.83378
WBGene00008843	0.04552	0.08982	1.9732	0.980536			WBGene00008739	1.296	0.4069	0.313966	-1.67132			WBGene00008480	42.95	23.41	0.545052	-0.875533
WBGene00008847	9.897	6.123	0.618672	-0.692753			WBGene00008740	16.85	7.906	0.469199	-1.09173			WBGene00008481	0.7034	2.19	3.11345	1.63851
WBGene00008844	54.76	28.06	0.512418	-0.964607			WBGene00008742	3.725	12	3.22148	1.68772			WBGene00008482	0.01402	0.1632	11.6405	3.54108
WBGene00043054	0.3976	0.76	1.91147	0.934682			WBGene00008741	0.7481	10.32	13.7949	3.78607			WBGene00014065	0.2312	1.687	7.29671	2.86725
WBGene00011877	0.09373	4.809	51.3069	5.68108			WBGene00009691	1.814	3.335	1.83848	0.878512			WBGene00014061	5.78	1.772	0.306574	-1.70569
WBGene00011878	0.1569	0.8952	5.70554	2.51236			WBGene00009662	31.49	9.922	0.315084	-1.66619			WBGene00014062	0.1586	0.05274	0.332535	-1.58842
WBGene00005290	0.1732	0.4272	2.46651	1.30247			WBGene00009659	62.64	17.4	0.277778	-1.848			WBGene00014064	4.731	0.8108	0.17138	-2.54473
WBGene00005291	0.04253	0.2518	5.92053	2.56573			WBGene00009660	8.774	24.65	2.80944	1.49028			WBGene00006583	0.8313	10.7	12.8714	3.6861
WBGene00044163	0.08464	0.04175	0.493266	-1.01956			WBGene00009658	13.18	6.447	0.48915	-1.03165			WBGene00014041	1.342	0.3604	0.268554	-1.89671
WBGene00012581	13.57	8.346	0.615033	-0.701264			WBGene00012086	0.09692	1.026	10.5861	3.40409			WBGene00014044	1.375	0.6287	0.457236	-1.12899
WBGene00012582	0.1003	0.5444	5.42772	2.44035			WBGene00000528	0.9379	5.463	5.82471	2.54219			WBGene00010318	0.6342	2.214	3.49101	1.80365
WBGene00012583	0.1323	0.359	2.71353	1.44017			WBGene00000659	1.544	3.259	2.11075	1.07776			WBGene00010320	0.04138	0.1926	4.65442	2.2186
WBGene00012603	0.1925	0.09497	0.493351	-1.01931			WBGene00014155	0.5686	0.118	0.207527	-2.26863			WBGene00010321	0.3359	8.989	26.7609	4.74206
WBGene00012604	2.77	1.074	0.387726	-1.36689			WBGene00014152	1.495	0.3709	0.248094	-2.01104			WBGene00010322	0.06721	0.782	11.6352	3.54042
WBGene00044034	5.536	2.375	0.42901	-1.22092			WBGene00014154	0.03653	0.2578	7.05721	2.8191			WBGene00003107	0.609	0.2801	0.459934	-1.1205
WBGene00012598	0.1454	0.5379	3.69945	1.88731			WBGene00014157	0.7267	2.36	3.24756	1.69936			WBGene00007353	1.112	2.712	2.43885	1.2862
WBGene00004347	1.455	4.426	3.04192	1.60498			WBGene00001977	92.5	50.4	0.544865	-0.87603			WBGene00000798	22.34	12.12	0.542525	-0.882239
WBGene00012901	0.3077	1.858	6.03835	2.59415			WBGene00003015	0.3432	0.72	2.0979	1.06895			WBGene00007560	0.07552	50.05	662.738	9.3723
WBGene00012905	2.421	1.165	0.481206	-1.05527			WBGene00012222	5.979	12.67	2.11908	1.08344			WBGene00007562	1.745	5.855	3.3553	1.74644
WBGene00012919	8.464	3.897	0.460421	-1.11898			WBGene00012220	17.75	10.07	0.567324	-0.817755			WBGene00007563	0.06037	0.4039	6.69041	2.74209
WBGene00012920	17.84	11	0.616592	-0.697612			WBGene00012221	82.17	42.21	0.513691	-0.961027			WBGene00010899	1.227	5.796	4.72372	2.23992
WBGene00012907	209.9	131.4	0.626012	-0.675737			WBGene00003228	62.31	29.83	0.478735	-1.0627			WBGene00010901	0.1415	3.705	26.1837	4.7106
WBGene00012910	0.08705	0.2147	2.4664	1.30241			WBGene00012457	1.785	8.998	5.0409	2.33368			WBGene00010898	4.126	12.44	3.01503	1.59217
WBGene00012912	0.04509	0.4671	10.3593	3.37285			WBGene00003154	97.19	52.64	0.54162	-0.884648			WBGene00010896	551.3	287.2	0.52095	-0.940782
WBGene00012914	4.933	1.286	0.260693	-1.93957			WBGene00012464	0.9668	3.71	3.8374	1.94013			WBGene00004704	61.68	34.52	0.559663	-0.83737
WBGene00003983	26.58	12.81	0.481941	-1.05307			WBGene00012467	0.05286	0.1554	2.93984	1.55574			WBGene00008433	1.259	0.1832	0.145512	-2.78079
WBGene00012916	18.48	8.012	0.43355	-1.20573			WBGene00012473	1.13	6.644	5.87965	2.55573			WBGene00004207	1.722	16.97	9.85482	3.30083
WBGene00012917	0.04271	0.4382	10.2599	3.35894			WBGene00012470	0.2712	0.1104	0.40708	-1.29662			WBGene00001586	0.0257	0.1645	6.40078	2.67825
WBGene00004904	0.2331	0.07959	0.341441	-1.55029			WBGene00013272	0.8467	4.687	5.53561	2.46874			WBGene00000616	0.2447	0.09491	0.387863	-1.36638
WBGene00009393	0.01807	0.07129	3.94521	1.9801			WBGene00013264	0.1729	2.735	15.8184	3.98353			WBGene00000251	0.122	0.008347	0.068418	-3.86948
WBGene00009397	0.06855	1.894	27.6295	4.78814			WBGene00013254	26.33	10.39	0.394607	-1.34151			WBGene00007490	1.348	5.273	3.91172	1.9678
WBGene00009399	0.08795	0.4772	5.42581	2.43984			WBGene00016834	0.08049	0.2308	2.86744	1.51976			WBGene00003404	0.3363	5.204	15.4743	3.9518
WBGene00010265	0.3835	0.1032	0.2691	-1.89378			WBGene00016829	0.4477	0.08584	0.191736	-2.38281			WBGene00002297	24.17	11.81	0.488622	-1.03321
WBGene00010266	149.4	263.2	1.76171	0.816979			WBGene00004310	9.788	31.19	3.18655	1.672			WBGene00000411	240.5	96.14	0.399751	-1.32283
WBGene00010267	0.04429	8.565	193.385	7.59533			WBGene00013273	2.097	7.479	3.56652	1.83452			WBGene00003805	25.05	13.35	0.532934	-0.907971
WBGene00010268	0.0485	4.498	92.7423	6.53516			WBGene00010218	0.0398	0.2282	5.73367	2.51946			WBGene00014848	0.09683	1.98	20.4482	4.3539
WBGene00010269	3.092	9.222	2.98254	1.57654			WBGene00010217	0.1393	0.03511	0.252046	-1.98824			WBGene00009700	0.3484	3.874	11.1194	3.47501
WBGene00012605	0.8576	0.5343	0.623018	-0.682655			WBGene00010219	15.84	8.07	0.50947	-0.972932			WBGene00009701	11.32	5.155	0.455389	-1.13483
WBGene00004232	1.603	21.03	13.1192	3.7136			WBGene00013280	19.47	8.857	0.454905	-1.13636			WBGene00005036	0.02114	0.3959	18.7275	4.22709
WBGene00003860	1.176	4.578	3.89286	1.96083			WBGene00044047	10.24	3.823	0.37334	-1.42144			WBGene00009705	0.07605	0.0295	0.387903	-1.36623
WBGene00008932	1.128	6.34	5.62057	2.49072			WBGene00013281	0.4684	0.1549	0.3307	-1.5964			WBGene00006530	0.4178	3.637	8.70512	3.12186
WBGene00008929	5.219	14.62	2.8013	1.4861			WBGene00013285	0.04596	0.02027	0.441036	-1.18103			WBGene00012490	5.887	1.241	0.210803	-2.24603
WBGene00004242	26.63	16.06	0.603079	-0.729581			WBGene00013287	0.05745	0.2027	3.52829	1.81897			WBGene00009355	1.45	21.05	14.5172	3.8597
WBGene00009644	0.3414	1.123	3.2894	1.71782			WBGene00012283	0.1932	0.6177	3.1972	1.67681			WBGene00003756	0.2456	2.831	11.5269	3.52693
WBGene00009641	0.7358	0.4577	0.622044	-0.684911			WBGene00012285	2.612	8.431	3.22779	1.69055			WBGene00009356	0.4587	1.57	3.42272	1.77514
WBGene00006999	10.09	38.27	3.79286	1.92329			WBGene00005250	0.5556	2.836	5.10439	2.35174			WBGene00006788	8.566	30.5	3.56059	1.83212
WBGene00009642	0.05162	0.1273	2.4661	1.30223			WBGene00012288	0.03936	0.1042	2.64736	1.40455			WBGene00007503	0.06861	0.01996	0.29092	-1.78131
WBGene00013590	0.3212	0.05761	0.179359	-2.47908			WBGene00044323	25.98	15.42	0.593533	-0.752599			WBGene00007502	0.02065	0.4325	20.9443	4.38849
WBGene00013592	1.334	6.606	4.95202	2.30802			WBGene00008838	48.24	24.31	0.503939	-0.98868			WBGene00003133	22.35	11.94	0.534228	-0.904472
WBGene00004120	0.2637	48.68	184.604	7.52829			WBGene00008847	9.897	5.738	0.579772	-0.786443			WBGene00044160	0.04813	0.168	3.49055	1.80345
WBGene00009247	0.4861	0.8242	1.69554	0.761741			WBGene00008844	54.76	20.91	0.381848	-1.38893			WBGene00044917	0.3071	0.1429	0.465321	-1.1037
WBGene00009311	0.04331	4.871	112.468	6.81337			WBGene00043054	0.3976	1.381	3.47334	1.79632			WBGene00009578	0.02827	0.8058	28.5037	4.83308
WBGene00001998	24.94	15.43	0.618685	-0.692723			WBGene00011877	0.09373	4.672	49.8453	5.63939			WBGene00009579	0.1959	2.017	10.2961	3.36402
WBGene00003388	4.936	15.18	3.07536	1.62076			WBGene00011878	0.1569	1.567	9.98725	3.32009			WBGene00004227	0.02508	0.08756	3.49123	1.80373
WBGene00002264	130.6	290.5	2.22435	1.15338			WBGene00005283	0.0424	0.1122	2.64623	1.40394			WBGene00009512	0.6637	2.749	4.14193	2.0503
WBGene00001459	0.6621	1.524	2.30177	1.20274			WBGene00044163	0.08464	0.336	3.96975	1.98905			WBGene00011522	0.08692	0.4798	5.52002	2.46467
WBGene00008861	0.05636	0.1223	2.16998	1.11768			WBGene00009869	0.2544	0.4769	1.87461	0.906588			WBGene00011524	12.95	48.2	3.72201	1.89608
WBGene00008862	4.213	2.171	0.51531	-0.956488			WBGene00012581	13.57	4.926	0.363007	-1.46193			WBGene00011523	0.01962	0.1484	7.56371	2.91909
WBGene00012989	0.5662	5.677	10.0265	3.32575			WBGene00012582	0.1003	0.8998	8.97109	3.16528			WBGene00004465	72.09	38.8	0.538216	-0.893742
WBGene00012987	2.854	5.937	2.08024	1.05675			WBGene00012583	0.1323	1.138	8.60166	3.10462			WBGene00011530	0.2218	2.112	9.52209	3.25128
WBGene00012993	0.1134	0.2051	1.80864	0.854907			WBGene00012591	2.023	8.98	4.43895	2.15022			WBGene00011464	66.66	18.15	0.272277	-1.87685
WBGene00008447	89.04	34.54	0.387916	-1.36619			WBGene00044034	5.536	2.682	0.484465	-1.04553			WBGene00011999	0.3135	6.08	19.3939	4.27753
WBGene00010069	1.389	10.04	7.22822	2.85364			WBGene00012596	0.0796	0.03511	0.44108	-1.18089			WBGene00011996	0.04749	0.221	4.65361	2.21835
WBGene00010070	1.293	18.64	14.4161	3.84961			WBGene00012597	0.06536	0.1729	2.64535	1.40346			WBGene00007041	0.06558	1.907	29.079	4.86191
WBGene00013007	0.07094	0.1575	2.22019	1.15068			WBGene00012598	0.1454	0.545	3.74828	1.90623			WBGene00007191	0.9127	6.192	6.78427	2.76219
WBGene00013013	0.02041	0.1611	7.89319	2.98061			WBGene00004347	1.455	5.188	3.56564	1.83416			WBGene00000529	0.008132	0.3196	39.3015	5.29651
WBGene00000804	199.9	122.9	0.614807	-0.701794			WBGene00012901	0.3077	2.772	9.00877	3.17133			WBGene00007891	0.1355	0.9463	6.98376	2.804
WBGene00001768	112.6	65.57	0.582327	-0.780099			WBGene00012905	2.421	0.5728	0.236596	-2.0795			WBGene00007339	0.4236	4.122	9.73088	3.28257
WBGene00001763	0.7324	0.2956	0.403605	-1.30899			WBGene00012919	8.464	1.866	0.220463	-2.18139			WBGene00007340	0.02016	0.0782	3.87897	1.95567
WBGene00001760	5.088	2.41	0.473664	-1.07807			WBGene00012920	17.84	9.729	0.545348	-0.874752			WBGene00014666	0.007081	0.9701	137	7.09804
WBGene00001764	20.35	4.136	0.203243	-2.29872			WBGene00012910	0.08705	0.2688	3.08788	1.62662			WBGene00007341	6.924	2.663	0.384604	-1.37855
WBGene00001767	37.43	8.109	0.216644	-2.2066			WBGene00012912	0.04509	0.517	11.466	3.51928			WBGene00007342	8.704	2.324	0.267004	-1.90507
WBGene00001766	0.03598	0.2485	6.90661	2.78798			WBGene00012914	4.933	1.423	0.288465	-1.79353			WBGene00006915	0.3983	4.464	11.2076	3.48641
WBGene00006404	26.48	12.72	0.480363	-1.0578			WBGene00003983	26.58	13.71	0.515801	-0.955113			WBGene00012155	0.9267	2.022	2.18194	1.12561
WBGene00007836	421.5	192.5	0.456702	-1.13067			WBGene00012916	18.48	9.629	0.52105	-0.940507			WBGene00012201	0.9644	5.851	6.06698	2.60098
WBGene00007837	4.843	12.51	2.58311	1.36911			WBGene00012917	0.04271	0.5274	12.3484	3.62625			WBGene00012205	28.29	15.14	0.535171	-0.901927
WBGene00007840	0.1694	0.0509	0.300472	-1.7347			WBGene00004904	0.2331	0.07908	0.339254	-1.55956			WBGene00007142	2.111	5.264	2.4936	1.31823
WBGene00002235	0.408	1.641	4.02206	2.00793			WBGene00001793	8.19	4.604	0.562149	-0.830976			WBGene00007146	1.177	5.751	4.88615	2.2887
WBGene00013208	31.25	16.15	0.5168	-0.952322			WBGene00009393	0.01807	0.3506	19.4023	4.27816			WBGene00007148	0.4671	0.2265	0.484907	-1.04422
WBGene00013211	41.07	24.9	0.606282	-0.721939			WBGene00009397	0.06855	1.769	25.806	4.68963			WBGene00077453	29.27	14.33	0.48958	-1.03038
WBGene00011056	53.58	29.5	0.550579	-0.86098			WBGene00009398	0.2638	0.07758	0.294086	-1.76569			WBGene00013387	4.95	20.97	4.23636	2.08283
WBGene00011052	0.4368	0.2321	0.531364	-0.912226			WBGene00009399	0.08795	0.5043	5.73394	2.51953			WBGene00010055	22.12	9.478	0.428481	-1.2227
WBGene00007220	0.1798	0.3636	2.02225	1.01596			WBGene00009400	0.2327	0.06843	0.29407	-1.76577			WBGene00010053	5.667	3.071	0.541909	-0.883877
WBGene00013934	7.386	16.3	2.20688	1.14201			WBGene00010265	0.3835	0.03075	0.0801825	-3.64057			WBGene00010057	0.4637	5.744	12.3873	3.63079
WBGene00001890	0.05442	0.1093	2.00845	1.00608			WBGene00010267	0.04429	11.56	261.007	8.02794			WBGene00010051	169.1	90.71	0.536428	-0.898543
WBGene00001885	2.545	1.217	0.478193	-1.06434			WBGene00010268	0.0485	5.975	123.196	6.94481			WBGene00010049	0.1808	5.091	28.1582	4.81548
WBGene00001916	0.2597	0.1024	0.394301	-1.34263			WBGene00010269	3.092	11.16	3.60931	1.85172			WBGene00010048	5.307	2.625	0.49463	-1.01558
WBGene00008577	0.3184	3.377	10.6062	3.40683			WBGene00012606	5.129	9.358	1.82453	0.867523			WBGene00010056	22.5	11.59	0.515111	-0.957044
WBGene00002120	1.597	0.9371	0.586788	-0.769089			WBGene00004232	1.603	25.21	15.7268	3.97515			WBGene00008361	12.99	6.327	0.487067	-1.03781
WBGene00013092	43.36	24.37	0.562039	-0.831259			WBGene00003860	1.176	5.996	5.09864	2.35011			WBGene00008545	0.1059	0.6625	6.2559	2.64522
WBGene00012197	10.08	18.22	1.80754	0.854027			WBGene00008932	1.128	8.149	7.22429	2.85286			WBGene00003791	22.4	11.45	0.511161	-0.968151
WBGene00012199	1.12	7.661	6.84018	2.77403			WBGene00008929	5.219	18.43	3.53133	1.82021			WBGene00008547	2.614	11.07	4.23489	2.08232
WBGene00012200	0.04853	0.2107	4.34164	2.11824			WBGene00004242	26.63	9.565	0.359181	-1.47722			WBGene00013923	0.1445	1.295	8.96194	3.16381
WBGene00044074	0.2314	1.236	5.3414	2.41722			WBGene00009644	0.3414	0.1507	0.441418	-1.17978			WBGene00013924	91.94	41.79	0.454536	-1.13753
WBGene00001988	0.9764	4.424	4.53093	2.17981			WBGene00009641	0.7358	0.2822	0.383528	-1.3826			WBGene00004468	44.27	18.65	0.421279	-1.24715
WBGene00012328	0.3903	0.6739	1.72662	0.787951			WBGene00006999	10.09	50.92	5.04658	2.33531			WBGene00008743	0.8989	10.98	12.2149	3.61057
WBGene00012329	0.5871	0.3089	0.526145	-0.926466			WBGene00009642	0.05162	0.1138	2.20457	1.1405			WBGene00008744	0.7867	0.3814	0.48481	-1.04451
WBGene00012332	0.2614	1.942	7.42923	2.89321			WBGene00009643	0.02375	0.06284	2.64589	1.40376			WBGene00008740	8.574	3.609	0.420924	-1.24837
WBGene00012334	0.1622	0.08002	0.493342	-1.01934			WBGene00013590	0.3212	0.07726	0.240535	-2.05568			WBGene00008742	1.831	7.787	4.25287	2.08844
WBGene00008496	1.443	36.31	25.1629	4.65322			WBGene00013592	1.334	7.438	5.57571	2.47916			WBGene00008741	0.367	5.321	14.4986	3.85785
WBGene00008498	1.169	2.454	2.09923	1.06986			WBGene00000661	2.221	0.9503	0.42787	-1.22475			WBGene00009691	1.284	5.111	3.98053	1.99296
WBGene00008499	0.02738	1.891	69.065	6.10988			WBGene00004120	0.2637	49.19	186.538	7.54332			WBGene00009662	14.9	3.076	0.206443	-2.27618
WBGene00008500	0.2661	3.958	14.8741	3.89473			WBGene00009311	0.04331	3.486	80.4895	6.33073			WBGene00009659	29.02	5.87	0.202274	-2.30562
WBGene00002275	168	94.26	0.561071	-0.833744			WBGene00001998	24.94	12.26	0.49158	-1.0245			WBGene00009660	4.409	14.34	3.25244	1.70152
WBGene00012731	0.2625	0.08632	0.328838	-1.60455			WBGene00003388	4.936	18.32	3.71151	1.89201			WBGene00009658	6.656	2.305	0.346304	-1.52989
WBGene00001805	0.2232	0.6943	3.11066	1.63722			WBGene00012373	0.4032	0.9485	2.35243	1.23415			WBGene00012395	12.74	6.024	0.472841	-1.08057
WBGene00010723	0.5531	10.77	19.4721	4.28333			WBGene00002264	130.6	293.2	2.24502	1.16673			WBGene00012086	0.04846	0.2255	4.65332	2.21826
WBGene00010719	1.055	0.5293	0.501706	-0.995085			WBGene00001459	0.6621	2.498	3.77284	1.91565			WBGene00000528	0.48	2.964	6.175	2.62644
WBGene00001133	0.1474	1.626	11.0312	3.46352			WBGene00008861	0.05636	0.2585	4.58659	2.19742			WBGene00010787	4.314	1.839	0.426287	-1.2301
WBGene00000038	1.267	2.664	2.1026	1.07218			WBGene00008862	4.213	1.494	0.354617	-1.49567			WBGene00003789	26.84	14.94	0.556632	-0.845205
WBGene00000037	9.335	31.42	3.36583	1.75096			WBGene00012989	0.5662	6.412	11.3246	3.50139			WBGene00010785	95.38	49.66	0.520654	-0.941603
WBGene00012981	2.663	1.436	0.539241	-0.890997			WBGene00012987	2.854	6.498	2.2768	1.18701			WBGene00014152	0.7474	0.4076	0.545357	-0.874727
WBGene00013215	0.6294	0.2822	0.448364	-1.15726			WBGene00008447	89.04	23.11	0.259546	-1.94594			WBGene00001977	46	24.08	0.523478	-0.933798
WBGene00011049	18.04	7.633	0.423115	-1.24088			WBGene00010069	1.389	8.044	5.79122	2.53387			WBGene00012222	3.152	8.7	2.76015	1.46475
WBGene00004048	26.3	50.65	1.92586	0.945499			WBGene00010070	1.293	21.74	16.8136	4.07156			WBGene00012220	9.881	5.092	0.515332	-0.956425
WBGene00006856	78.56	49.35	0.628182	-0.670745			WBGene00010071	0.05776	0.03397	0.588123	-0.76581			WBGene00012221	39.7	21.58	0.543577	-0.879444
WBGene00010759	134.1	55.41	0.413199	-1.27509			WBGene00013007	0.07094	0.03129	0.441077	-1.1809			WBGene00003228	31.02	10.22	0.329465	-1.6018
WBGene00010760	0.1029	0.02537	0.24655	-2.02005			WBGene00013013	0.02041	0.2701	13.2337	3.72615			WBGene00012457	0.8671	7.003	8.07635	3.0137
WBGene00010762	9.559	2.046	0.214039	-2.22405			WBGene00013008	0.5527	0.2167	0.392075	-1.3508			WBGene00003154	46.39	15.02	0.323777	-1.62693
WBGene00045403	3.537	7.626	2.15606	1.1084			WBGene00013012	1.971	0.988	0.501268	-0.996345			WBGene00012464	0.4749	1.796	3.78185	1.91909
WBGene00010763	0.1071	0.4756	4.44071	2.15079			WBGene00000804	199.9	99.96	0.50005	-0.999856			WBGene00012467	0.01762	0.041	2.3269	1.21841
WBGene00010765	0.1075	0.5515	5.13023	2.35902			WBGene00000819	0.1059	0.04672	0.441171	-1.18059			WBGene00012473	0.5021	4.053	8.0721	3.01294
WBGene00010193	4.189	2.615	0.624254	-0.679795			WBGene00001768	112.6	61.5	0.546181	-0.872549			WBGene00012470	0.1356	0.06068	0.447493	-1.16006
WBGene00007313	0.1036	0.05111	0.49334	-1.01935			WBGene00001772	0.8967	0.3428	0.382291	-1.38726			WBGene00012845	4.183	1.892	0.452307	-1.14463
WBGene00007314	0.06813	0.5041	7.39909	2.88735			WBGene00001763	0.7324	0.05873	0.0801884	-3.64046			WBGene00013250	2.254	1.26	0.559006	-0.839064
WBGene00007316	0.5667	1.118	1.97283	0.980263			WBGene00001760	5.088	0.5386	0.105857	-3.23981			WBGene00013272	0.4087	3.193	7.81258	2.9658
WBGene00007242	7.527	23.17	3.07825	1.62211			WBGene00001764	20.35	3.217	0.158084	-2.66124			WBGene00013264	0.08647	1.696	19.6137	4.29379
WBGene00007243	0.4451	0.2635	0.592002	-0.756327			WBGene00001767	37.43	7.281	0.194523	-2.36199			WBGene00013254	13.07	2.8	0.214231	-2.22276
WBGene00007250	0.1781	0.4393	2.46659	1.30252			WBGene00001765	0.1562	0.05512	0.352881	-1.50275			WBGene00013270	9.025	4.867	0.53928	-0.890894
WBGene00007244	11.54	5.051	0.437695	-1.192			WBGene00001766	0.03598	0.09521	2.64619	1.40392			WBGene00016825	0.1267	0.04914	0.387845	-1.36645
WBGene00007245	0.2544	0.0251	0.0986635	-3.34134			WBGene00007836	421.5	224.1	0.531673	-0.91139			WBGene00016834	0.04025	0.09366	2.32696	1.21844
WBGene00007248	0.3185	0.1872	0.587755	-0.766713			WBGene00007837	4.843	10.92	2.2548	1.173			WBGene00016829	0.1946	0.06794	0.349126	-1.51818
WBGene00008963	0.774	2.736	3.53488	1.82166			WBGene00007840	0.1694	0.07803	0.460626	-1.11833			WBGene00004310	4.818	16.45	3.41428	1.77158
WBGene00000188	3.081	17.1	5.55015	2.47253			WBGene00002235	0.408	1.872	4.58824	2.19794			WBGene00013273	1.055	4.865	4.61137	2.2052
WBGene00008964	1.295	12.49	9.64479	3.26975			WBGene00013208	31.25	13.88	0.44416	-1.17085			WBGene00013278	5.153	2.146	0.416456	-1.26376
WBGene00008965	0.1383	0.928	6.71005	2.74632			WBGene00013209	158	85.68	0.542278	-0.882894			WBGene00010219	7.944	3.131	0.394134	-1.34324
WBGene00007999	11.74	31.2	2.65758	1.41011			WBGene00013211	41.07	12.13	0.295349	-1.75951			WBGene00013280	9.712	4.767	0.490836	-1.02669
WBGene00007996	0.03972	8.171	205.715	7.6845			WBGene00011054	7.776	4.585	0.589635	-0.762106			WBGene00044047	5.092	2.112	0.414768	-1.26962
WBGene00007997	0.8905	0.5466	0.613812	-0.70413			WBGene00007220	0.1798	0.7067	3.93048	1.9747			WBGene00013285	0.02298	0.05348	2.32724	1.21862
WBGene00000225	16.92	40.11	2.37057	1.24523			WBGene00013934	7.386	16.06	2.17438	1.12061			WBGene00013287	0.02873	0.06684	2.32649	1.21815
WBGene00006787	24.38	69.98	2.87039	1.52124			WBGene00001890	0.05442	0.1466	2.69386	1.42968			WBGene00012285	1.285	3.786	2.9463	1.55891
WBGene00013851	0.9357	15.77	16.8537	4.07499			WBGene00001916	0.2597	0.09173	0.353215	-1.50138			WBGene00012288	0.01968	0.04579	2.32673	1.2183
WBGene00013852	14.72	58.82	3.99592	1.99853			WBGene00002120	1.597	0.7998	0.500814	-0.997653			WBGene00008838	24.18	13.18	0.545079	-0.875464
WBGene00007478	2.375	1.278	0.538105	-0.89404			WBGene00012199	1.12	7.762	6.93036	2.79293			WBGene00008844	25.99	6.476	0.249173	-2.00478
WBGene00013189	4.683	2.645	0.564809	-0.824165			WBGene00012200	0.04853	0.1541	3.17536	1.66692			WBGene00043054	0.174	0.4337	2.49253	1.31761
WBGene00013192	0.1434	0.3962	2.7629	1.46618			WBGene00044074	0.2314	1.658	7.16508	2.84098			WBGene00000660	0.2276	0.8474	3.7232	1.89654
WBGene00013195	0.5539	0.2732	0.49323	-1.01967			WBGene00001988	0.9764	4.083	4.18169	2.06409			WBGene00011877	0.04687	3.599	76.7869	6.26279
WBGene00012183	0.1952	0.7702	3.9457	1.98028			WBGene00012328	0.3903	1.334	3.41788	1.7731			WBGene00011878	0.06973	0.6896	9.88957	3.30591
WBGene00010987	0.3319	5.849	17.6228	4.13937			WBGene00012332	0.2614	3.323	12.7123	3.66816			WBGene00005291	0.02127	0.09897	4.65303	2.21817
WBGene00001247	8.588	24.76	2.88309	1.52762			WBGene00012334	0.1622	0.07154	0.44106	-1.18095			WBGene00044163	0.08464	0.3447	4.07254	2.02593
WBGene00013152	0.1474	0.2908	1.97286	0.980291			WBGene00008496	1.443	40.06	27.7616	4.79502			WBGene00012581	6.552	2.027	0.309371	-1.69259
WBGene00013153	0.06536	0.3869	5.91952	2.56548			WBGene00008498	1.169	2.342	2.00342	1.00247			WBGene00012582	0.05017	0.3308	6.59358	2.72106
WBGene00013158	0.6705	0.2205	0.328859	-1.60446			WBGene00008499	0.02738	2.222	81.1541	6.34259			WBGene00012583	0.06617	0.2495	3.77059	1.91479
WBGene00013159	0.1431	0.2918	2.03913	1.02796			WBGene00008500	0.2661	4.767	17.9143	4.16304			WBGene00012585	0.2125	0.1099	0.517176	-0.951271
WBGene00013163	0.188	0.3504	1.86383	0.89827			WBGene00002275	168	96.03	0.571607	-0.806904			WBGene00012591	0.9484	3.826	4.03416	2.01227
WBGene00013165	0.1681	0.311	1.85009	0.887595			WBGene00001805	0.2232	0.4845	2.1707	1.11816			WBGene00044034	2.742	0.8384	0.305762	-1.70952
WBGene00013166	11.7	19.04	1.62735	0.702525			WBGene00010723	0.5531	8.694	15.7187	3.97441			WBGene00012598	0.03635	0.3806	10.4704	3.38825
WBGene00013170	1.421	0.5593	0.393596	-1.34521			WBGene00012229	5.361	3.11	0.580116	-0.785588			WBGene00004347	0.7579	3.809	5.02573	2.32933
WBGene00013171	0.2562	6.343	24.758	4.62982			WBGene00012227	0.1165	0.06323	0.542747	-0.881649			WBGene00012901	0.1585	1.161	7.32492	2.87281
WBGene00013173	0.1041	8.733	83.8905	6.39044			WBGene00001133	0.1474	2.175	14.7558	3.88321			WBGene00012905	1.712	0.7556	0.441355	-1.17999
WBGene00004234	0.189	3.092	16.3598	4.03208			WBGene00012979	0.1676	0.5323	3.17601	1.66722			WBGene00012919	3.456	0.9848	0.284954	-1.8112
WBGene00001775	0.05745	0.5384	9.37163	3.2283			WBGene00000038	1.267	3.82	3.015	1.59216			WBGene00012910	0.04353	0.1519	3.48955	1.80304
WBGene00001787	3.324	6.794	2.04392	1.03134			WBGene00000037	9.335	37.09	3.97322	1.99031			WBGene00012912	0.02254	0.3148	13.9663	3.80388
WBGene00001779	0.06752	0.1332	1.97275	0.980207			WBGene00012981	2.663	1.203	0.451746	-1.14642			WBGene00012914	2.46	0.782	0.317886	-1.65342
WBGene00001780	0.3392	0.1339	0.394752	-1.34098			WBGene00013214	21.26	11.55	0.543274	-0.880249			WBGene00003983	13.2	3.22	0.243939	-2.03541
WBGene00001783	3.041	1.794	0.589938	-0.761366			WBGene00011049	18.04	7.322	0.405876	-1.30089			WBGene00012916	9.19	2.314	0.251795	-1.98968
WBGene00021598	0.5966	0.988	1.65605	0.727747			WBGene00009179	179.8	92.65	0.515295	-0.95653			WBGene00012917	0.02563	0.3677	14.3465	3.84262
WBGene00044165	46.5	89.56	1.92602	0.945624			WBGene00004048	26.3	62.24	2.36654	1.24278			WBGene00004904	0.1165	0.04172	0.358112	-1.48152
WBGene00008352	0.08283	1.43	17.2643	4.10972			WBGene00006856	78.56	45.07	0.573702	-0.801627			WBGene00005040	0.0212	0.04934	2.32736	1.21869
WBGene00019184	0.4614	13.94	30.2124	4.91707			WBGene00010759	134.1	70.13	0.522968	-0.935206			WBGene00009397	0.03428	1.655	48.2789	5.59332
WBGene00021041	0.3153	1.074	3.40628	1.7682			WBGene00010762	9.559	1.611	0.168532	-2.5689			WBGene00009399	0.04397	0.2558	5.8176	2.54042
WBGene00000663	0.1409	0.278	1.97303	0.980413			WBGene00010763	0.1071	0.2835	2.64706	1.40439			WBGene00010265	0.1918	0.02028	0.105735	-3.24147
WBGene00021043	17.49	57.49	3.28702	1.71678			WBGene00010765	0.1075	0.55	5.11628	2.35509			WBGene00010267	0.02215	5.411	244.289	7.93244
WBGene00018793	120.8	73.81	0.61101	-0.710732			WBGene00010194	8.928	3.707	0.415211	-1.26808			WBGene00010268	0.01617	2.915	180.272	7.49403
WBGene00016224	0.06785	0.502	7.39867	2.88727			WBGene00010196	0.1967	0.1157	0.588205	-0.765608			WBGene00010269	1.535	5.396	3.51531	1.81365
WBGene00016221	0.116	0.5722	4.93276	2.30239			WBGene00007313	0.1036	0.3885	3.75	1.90689			WBGene00012606	2.499	5.84	2.33693	1.22462
WBGene00016219	0.1179	1.978	16.7769	4.06841			WBGene00007315	0.06785	0.1795	2.64554	1.40356			WBGene00004232	0.8428	13.26	15.7333	3.97575
WBGene00016218	0.1221	1.639	13.4234	3.74668			WBGene00007314	0.06813	0.7392	10.8498	3.4396			WBGene00000870	53.73	27.26	0.507352	-0.978942
WBGene00016217	1.389	11.81	8.50252	3.08789			WBGene00007242	7.527	28.74	3.81825	1.93291			WBGene00012608	16.13	3.547	0.219901	-2.18508
WBGene00020541	9.324	4.151	0.445195	-1.16749			WBGene00007243	0.4451	0.07855	0.176477	-2.50245			WBGene00003860	0.6536	4.715	7.21389	2.85078
WBGene00020542	9.816	5.606	0.571108	-0.808164			WBGene00007250	0.1781	0.07855	0.441044	-1.181			WBGene00008932	0.5706	4.474	7.84087	2.97101
WBGene00020543	16.29	9.209	0.565316	-0.82287			WBGene00007251	1.158	0.3142	0.27133	-1.88188			WBGene00008929	2.655	12.08	4.54991	2.18584
WBGene00020548	19.52	10.95	0.560963	-0.834022			WBGene00007244	11.54	3.502	0.303466	-1.72039			WBGene00004242	13.43	4.593	0.341996	-1.54795
WBGene00020544	54.17	28.93	0.534059	-0.904928			WBGene00007247	0.176	0.6986	3.96932	1.98889			WBGene00009644	0.05692	0.1987	3.49086	1.80358
WBGene00020545	1.471	0.5347	0.363494	-1.46			WBGene00008963	0.774	3.945	5.0969	2.34962			WBGene00009641	0.3839	0.1117	0.290961	-1.7811
WBGene00020546	0.6054	0.3783	0.624876	-0.678358			WBGene00000188	3.081	20.31	6.59202	2.72072			WBGene00006999	5.044	28.58	5.66614	2.50237
WBGene00006894	2.228	1.407	0.631508	-0.663127			WBGene00008964	1.295	17.95	13.861	3.79296			WBGene00013592	0.6545	4.833	7.38426	2.88445
WBGene00018245	3.005	1.401	0.466223	-1.10091			WBGene00008965	0.1383	0.9761	7.05785	2.81923			WBGene00004120	0.1318	32.12	243.703	7.92898
WBGene00018247	2.93	1.552	0.529693	-0.916772			WBGene00007999	11.74	35.58	3.03066	1.59963			WBGene00009311	0.02165	5.026	232.148	7.8589
WBGene00018248	2.324	0.8238	0.354475	-1.49624			WBGene00007996	0.03972	9.11	229.355	7.84144			WBGene00001998	12.46	5.185	0.416132	-1.26489
WBGene00018242	47.33	26.55	0.560955	-0.834043			WBGene00007997	0.8905	0.384	0.431218	-1.21351			WBGene00003388	2.575	9.955	3.86602	1.95085
[truncated: 4,493 more rows]
