# Supplementary material for: Gene Cascade Finder: A tool for identification of gene cascades and its application in Caenorhabditis elegans
Source: PLoS One. 2019 Sep 10;14(9):e0215187. doi: 10.1371/journal.pone.0215187 (PMC6736238; doi:10.1371/journal.pone.0215187)
Supplement: S10 Table — (XLSX) [file pone.0215187.s010.xlsx]

## Sheet: Sheet1
spn-4 cascade-specific domains						mex-1 cascade-specific domains						mex-3 cascade-specific domains
PfamID	domain short name	domain full name	p-value			PfamID	domain short name	domain full name	p-value			PfamID	domain short name	domain full name	p-value
PF08919	F_actin_bind	F-actin binding	0			PF10515	APP_amyloid	beta-amyloid precursor protein C-terminus	0			PF08919	F_actin_bind	F-actin binding	0
PF04992	RNA_pol_Rpb1_6	RNA polymerase Rpb1, domain 6	0			PF12924	APP_Cu_bd	Copper-binding of amyloid precursor, CuBD	0			PF04992	RNA_pol_Rpb1_6	RNA polymerase Rpb1, domain 6	0
PF04990	RNA_pol_Rpb1_7	RNA polymerase Rpb1, domain 7	0			PF12925	APP_E2	E2 domain of amyloid precursor protein	0			PF04990	RNA_pol_Rpb1_7	RNA polymerase Rpb1, domain 7	0
PF05001	RNA_pol_Rpb1_R	RNA polymerase Rpb1 C-terminal repeat	0			PF02177	APP_N	Amyloid A4 N-terminal heparin-binding	0			PF05001	RNA_pol_Rpb1_R	RNA polymerase Rpb1 C-terminal repeat	0
PF10515	APP_amyloid	beta-amyloid precursor protein C-terminus	0			PF04111	APG6	Autophagy protein Apg6	0			PF10515	APP_amyloid	beta-amyloid precursor protein C-terminus	0
PF12924	APP_Cu_bd	Copper-binding of amyloid precursor, CuBD	0			PF03232	COQ7	Ubiquinone biosynthesis protein COQ7	0			PF12924	APP_Cu_bd	Copper-binding of amyloid precursor, CuBD	0
PF12925	APP_E2	E2 domain of amyloid precursor protein	0			PF12533	Neuro_bHLH	Neuronal helix-loop-helix transcription factor	0			PF12925	APP_E2	E2 domain of amyloid precursor protein	0
PF02177	APP_N	Amyloid A4 N-terminal heparin-binding	0			PF10409	PTEN_C2	C2 domain of PTEN tumour-suppressor protein	0			PF02177	APP_N	Amyloid A4 N-terminal heparin-binding	0
PF04111	APG6	Autophagy protein Apg6	0			PF00688	TGFb_propeptide	TGF-beta propeptide	0			PF04111	APG6	Autophagy protein Apg6	0
PF03232	COQ7	Ubiquinone biosynthesis protein COQ7	0			PF09058	L27_1	L27_1	0			PF14671	DSPn	Dual specificity protein phosphatase, N-terminal half	0
PF10193	Telomere_reg-2	Telomere length regulation protein	0			PF09497	Med12	Transcription mediator complex subunit Med12	0			PF15247	SLBP_RNA_bind	Histone RNA hairpin-binding protein RNA-binding domain	0
PF12533	Neuro_bHLH	Neuronal helix-loop-helix transcription factor	0			PF12145	Med12-LCEWAV	Eukaryotic Mediator 12 subunit domain	0			PF08839	CDT1	DNA replication factor CDT1 like	0
PF10409	PTEN_C2	C2 domain of PTEN tumour-suppressor protein	0			PF11934	DUF3452	Domain of unknown function (DUF3452)	0			PF16679	CDT1_C	DNA replication factor Cdt1 C-terminal domain	0
PF00688	TGFb_propeptide	TGF-beta propeptide	0			PF01858	RB_A	Retinoblastoma-associated protein A domain	0			PF00931	NB-ARC	NB-ARC domain	0
PF09497	Med12	Transcription mediator complex subunit Med12	0			PF01857	RB_B	Retinoblastoma-associated protein B domain	0			PF00452	Bcl-2	Apoptosis regulator proteins, Bcl-2 family	0
PF12145	Med12-LCEWAV	Eukaryotic Mediator 12 subunit domain	0			PF15306	LIN37	LIN37	0			PF02180	BH4	Bcl-2 homology region 4	0
PF11934	DUF3452	Domain of unknown function (DUF3452)	0			PF05731	TROVE	TROVE domain	0			PF03232	COQ7	Ubiquinone biosynthesis protein COQ7	0
PF01858	RB_A	Retinoblastoma-associated protein A domain	0			PF10579	Rapsyn_N	Rapsyn N-terminal myristoylation and linker region	0			PF10193	Telomere_reg-2	Telomere length regulation protein	0
PF01857	RB_B	Retinoblastoma-associated protein B domain	0			PF11498	Activator_LAG-3	Transcriptional activator LAG-3	0			PF12533	Neuro_bHLH	Neuronal helix-loop-helix transcription factor	0
PF15306	LIN37	LIN37	0			PF03920	TLE_N	Groucho/TLE N-terminal Q-rich domain	0			PF10409	PTEN_C2	C2 domain of PTEN tumour-suppressor protein	0
PF08686	PLAC	PLAC (protease and lacunin) domain	0			PF12063	DUF3543	Domain of unknown function (DUF3543)	0			PF00688	TGFb_propeptide	TGF-beta propeptide	0
PF10579	Rapsyn_N	Rapsyn N-terminal myristoylation and linker region	0			PF01847	VHL	VHL beta domain	0			PF09058	L27_1	L27_1	0
PF03920	TLE_N	Groucho/TLE N-terminal Q-rich domain	0			PF10357	Kin17_mid	Domain of Kin17 curved DNA-binding protein	0			PF08781	DP	Transcription factor DP	0
PF12063	DUF3543	Domain of unknown function (DUF3543)	0			PF09174	Maf1	Maf1 regulator	0			PF09497	Med12	Transcription mediator complex subunit Med12	0
PF14575	EphA2_TM	Ephrin type-A receptor 2 transmembrane domain	0			PF04814	HNF-1_N	Hepatocyte nuclear factor 1 (HNF-1), N terminus	0			PF12145	Med12-LCEWAV	Eukaryotic Mediator 12 subunit domain	0
PF01404	Ephrin_lbd	Ephrin receptor ligand binding domain	0			PF06858	NOG1	Nucleolar GTP-binding protein 1 (NOG1)	0			PF01049	Cadherin_C	Cadherin cytoplasmic region	0
PF01847	VHL	VHL beta domain	0			PF08155	NOGCT	NOGCT (NUC087) domain	0			PF09110	HAND	HAND	0
PF10357	Kin17_mid	Domain of Kin17 curved DNA-binding protein	0			PF03813	Nrap	Nrap protein domain 1	0			PF09111	SLIDE	SLIDE	0
PF04714	BCL_N	BCL7, N-terminal conserver region	0			PF17403	Nrap_D2	Nrap protein PAP/OAS-like domain	0			PF06333	Med13_C	Mediator complex subunit 13 C-terminal	0
PF09174	Maf1	Maf1 regulator	0			PF17404	Nrap_D3	Nrap protein domain 3	0			PF11597	Med13_N	Mediator complex subunit 13 N-terminal	0
PF09816	EAF	RNA polymerase II transcription elongation factor	0			PF17405	Nrap_D4	Nrap protein nucleotidyltransferase domain 4	0			PF11934	DUF3452	Domain of unknown function (DUF3452)	0
PF04814	HNF-1_N	Hepatocyte nuclear factor 1 (HNF-1), N terminus	0			PF17406	Nrap_D5	Nrap protein PAP/OAS1-like domain 5	0			PF01858	RB_A	Retinoblastoma-associated protein A domain	0
PF06858	NOG1	Nucleolar GTP-binding protein 1 (NOG1)	0			PF17407	Nrap_D6	Nrap protein domain 6	0			PF01857	RB_B	Retinoblastoma-associated protein B domain	0
PF08155	NOGCT	NOGCT (NUC087) domain	0			PF03986	Autophagy_N	Autophagocytosis associated protein (Atg3), N-terminal domain	0			PF15306	LIN37	LIN37	0
PF03813	Nrap	Nrap protein domain 1	0									PF10513	EPL1	Enhancer of polycomb-like	0
PF17403	Nrap_D2	Nrap protein PAP/OAS-like domain	0									PF03638	TCR	Tesmin/TSO1-like CXC domain, cysteine-rich domain	0
PF17404	Nrap_D3	Nrap protein domain 3	0									PF08686	PLAC	PLAC (protease and lacunin) domain	0
PF17405	Nrap_D4	Nrap protein nucleotidyltransferase domain 4	0									PF05731	TROVE	TROVE domain	0
PF17406	Nrap_D5	Nrap protein PAP/OAS1-like domain 5	0									PF10579	Rapsyn_N	Rapsyn N-terminal myristoylation and linker region	0
PF17407	Nrap_D6	Nrap protein domain 6	0									PF11498	Activator_LAG-3	Transcriptional activator LAG-3	0
PF03986	Autophagy_N	Autophagocytosis associated protein (Atg3), N-terminal domain	0									PF03920	TLE_N	Groucho/TLE N-terminal Q-rich domain	0
												PF12063	DUF3543	Domain of unknown function (DUF3543)	0
												PF14575	EphA2_TM	Ephrin type-A receptor 2 transmembrane domain	0
												PF01404	Ephrin_lbd	Ephrin receptor ligand binding domain	0
												PF01847	VHL	VHL beta domain	0
												PF06487	SAP18	Sin3 associated polypeptide p18 (SAP18)	0
												PF00692	dUTPase	dUTPase	0
												PF10357	Kin17_mid	Domain of Kin17 curved DNA-binding protein	0
												PF04714	BCL_N	BCL7, N-terminal conserver region	0
												PF09174	Maf1	Maf1 regulator	0
												PF09816	EAF	RNA polymerase II transcription elongation factor	0
												PF04814	HNF-1_N	Hepatocyte nuclear factor 1 (HNF-1), N terminus	0
												PF06858	NOG1	Nucleolar GTP-binding protein 1 (NOG1)	0
												PF08155	NOGCT	NOGCT (NUC087) domain	0
												PF03813	Nrap	Nrap protein domain 1	0
												PF17403	Nrap_D2	Nrap protein PAP/OAS-like domain	0
												PF17404	Nrap_D3	Nrap protein domain 3	0
												PF17405	Nrap_D4	Nrap protein nucleotidyltransferase domain 4	0
												PF17406	Nrap_D5	Nrap protein PAP/OAS1-like domain 5	0
												PF17407	Nrap_D6	Nrap protein domain 6	0
												PF03986	Autophagy_N	Autophagocytosis associated protein (Atg3), N-terminal domain	0
